# Supplementary material for: Involvement of Glucosamine 6 Phosphate Isomerase 2 (GNPDA2) Overproduction in β-Amyloid- and Tau P301L-Driven Pathomechanisms
Source: Biomolecules. 2024 Mar 25;14(4):394. doi: 10.3390/biom14040394 (PMC11048700; doi:10.3390/biom14040394)
Supplement: Supplementary file 1 [file biomolecules-14-00394-s001.zip]

Archive with 7 entries (7 files):
- Supplementary Table S1. Serum samples. GNPDA2 analysis across neurological disorders..xlsx
- Supplementary table S2. Immunoprecipitation data.xlsx
- Supplementary table S3. Metascape analysis of GNPDA2 specific interactors.xlsx
- Supplementary table S4. DEGs RNA-seq.xlsx
- Supplementary-Figure S1.tif
- Supplementary-Figure S2.tif
- Supplementary-Figure S3.tif
