# Supplementary material for: Involvement of Glucosamine 6 Phosphate Isomerase 2 (GNPDA2) Overproduction in β-Amyloid- and Tau P301L-Driven Pathomechanisms
Source: Biomolecules. 2024 Mar 25;14(4):394. doi: 10.3390/biom14040394 (PMC11048700; doi:10.3390/biom14040394)
Supplement: Supplementary file 1 [file biomolecules-14-00394-s001.zip › Supplementary Table S1. Serum samples. GNPDA2 analysis across neurological disorders..xlsx]

## Sheet: Control
Sample	Diagnosis	Sex	Age
1	Control	m	69
2	Control	m	79
3	Control	m	65
4	Control	m	84
5	Control	m	61
6	Control	m	84
7	Control	m	69
8	Control	m	71
9	Control	m	64
10	Control	m	67
11	Control	m	n.a
12	Control	m	77
13	Control	m	68
14	Control	m	69
15	Control	m	69
16	Control	m	61
17	Control	m	69
18	Control	m	71
19	Control	m	70
20	Control	m	72
21	Control	m	62
22	Control	m	73
23	Control	m	72
24	Control	m	68
25	Control	m	72
26	Control	m	68
27	Control	m	71
28	Control	m	73
29	Control	m	66
30	Control	m	63
31	Control	m	65
32	Control	m	83
33	Control	m	63
34	Control	m	63
35	Control	m	63
36	Control	m	82
37	Control	m	74
38	Control	m	74
39	Control	m	66
40	Control	m	62
41	Control	f	64
42	Control	f	68
43	Control	f	70
44	Control	f	65
45	Control	f	71
46	Control	f	84
47	Control	f	71
48	Control	f	63
49	Control	f	71
50	Control	f	77
51	Control	f	64
52	Control	f	69
53	Control	f	69
54	Control	f	75
55	Control	f	71
56	Control	f	65
57	Control	f	68
58	Control	f	65
59	Control	f	64
60	Control	f	73
61	Control	f	76
62	Control	f	69
63	Control	f	65
64	Control	f	62
65	Control	f	65
66	Control	f	72
67	Control	f	76
68	Control	f	62
69	Control	f	63
70	Control	f	62
71	Control	f	65

## Sheet: Alzheimer's disease
Sample	Diagnosis	Sex	Age
1	Alzheimer's disease	Male	68
2	Alzheimer's disease	Male	85
3	Alzheimer's disease	Male	83
4	Alzheimer's disease	Male	77
5	Alzheimer's disease	Male	78
6	Alzheimer's disease	Male	54
7	Alzheimer's disease	Male	76
8	Alzheimer's disease	Male	59
9	Alzheimer's disease	Male	72
10	Alzheimer's disease	Male	76
11	Alzheimer's disease	Male	56
12	Alzheimer's disease	Male	80
13	Alzheimer's disease	Male	81
14	Alzheimer's disease	Male	79
15	Alzheimer's disease	Male	75
16	Alzheimer's disease	Male	76
17	Alzheimer's disease	Male	71
18	Alzheimer's disease	Male	62
19	Alzheimer's disease	Male	75
20	Alzheimer's disease	Male	85
21	Alzheimer's disease	Female	71
22	Alzheimer's disease	Female	84
23	Alzheimer's disease	Female	83
24	Alzheimer's disease	Female	79
25	Alzheimer's disease	Female	72
26	Alzheimer's disease	Female	78
27	Alzheimer's disease	Female	79
28	Alzheimer's disease	Female	76
29	Alzheimer's disease	Female	74
30	Alzheimer's disease	Female	69
31	Alzheimer's disease	Female	87
32	Alzheimer's disease	Female	n.a
33	Alzheimer's disease	Female	84
34	Alzheimer's disease	Female	74
35	Alzheimer's disease	Female	77
36	Alzheimer's disease	Female	71
37	Alzheimer's disease	Female	85
38	Alzheimer's disease	Female	80
39	Alzheimer's disease	Female	67
40	Alzheimer's disease	Female	71

## Sheet: Progressive supranuclear palsy
Sample	Diagnosis	Sex	Age
1	Progressive supranuclear palsy	Male	61
2	Progressive supranuclear palsy	Male	70
3	Progressive supranuclear palsy	Male	65
4	Progressive supranuclear palsy	Male	74
5	Progressive supranuclear palsy	Male	65
6	Progressive supranuclear palsy	Male	66
7	Progressive supranuclear palsy	Male	77
8	Progressive supranuclear palsy	Male	68
9	Progressive supranuclear palsy	Male	73
10	Progressive supranuclear palsy	Male	64
11	Progressive supranuclear palsy	Male	58
12	Progressive supranuclear palsy	Male	70
13	Progressive supranuclear palsy	Male	72
14	Progressive supranuclear palsy	Male	74
15	Progressive supranuclear palsy	Male	n.a
16	Progressive supranuclear palsy	Female	79
17	Progressive supranuclear palsy	Female	74
18	Progressive supranuclear palsy	Female	77
19	Progressive supranuclear palsy	Female	79
20	Progressive supranuclear palsy	Female	58
21	Progressive supranuclear palsy	Female	64
22	Progressive supranuclear palsy	Female	67
23	Progressive supranuclear palsy	Female	57
24	Progressive supranuclear palsy	Female	67
25	Progressive supranuclear palsy	Female	67
26	Progressive supranuclear palsy	Female	50
27	Progressive supranuclear palsy	Female	74
28	Progressive supranuclear palsy	Female	62
29	Progressive supranuclear palsy	Female	63
30	Progressive supranuclear palsy	Female	60
31	Progressive supranuclear palsy	Female	82
32	Progressive supranuclear palsy	Female	72
33	Progressive supranuclear palsy	Female	70
34	Progressive supranuclear palsy	Female	70
35	Progressive supranuclear palsy	Female	68
36	Progressive supranuclear palsy	Female	n.a
37	Progressive supranuclear palsy	Female	65
38	Progressive supranuclear palsy	Female	63
39	Progressive supranuclear palsy	Female	66
40	Progressive supranuclear palsy	Female	70

## Sheet: Frontotemporal dementia
Sample	Diagnosis	Sex	Age
1	Frontotemporal dementia	Male	67
2	Frontotemporal dementia	Male	70
3	Frontotemporal dementia	Male	74
4	Frontotemporal dementia	Male	63
5	Frontotemporal dementia	Male	67
6	Frontotemporal dementia	Male	69
7	Frontotemporal dementia	Male	63
8	Frontotemporal dementia	Male	74
9	Frontotemporal dementia	Male	67
10	Frontotemporal dementia	Male	63
11	Frontotemporal dementia	Male	57
12	Frontotemporal dementia	Male	71
13	Frontotemporal dementia	Male	80
14	Frontotemporal dementia	Male	72
15	Frontotemporal dementia	Male	68
16	Frontotemporal dementia	Male	73
17	Frontotemporal dementia	Male	n.a
18	Frontotemporal dementia	Male	59
19	Frontotemporal dementia	Male	81
20	Frontotemporal dementia	Male	80
21	Frontotemporal dementia	Female	68
22	Frontotemporal dementia	Female	55
23	Frontotemporal dementia	Female	82
24	Frontotemporal dementia	Female	63
25	Frontotemporal dementia	Female	89
26	Frontotemporal dementia	Female	63
27	Frontotemporal dementia	Female	73
28	Frontotemporal dementia	Female	67
29	Frontotemporal dementia	Female	65
30	Frontotemporal dementia	Female	79
31	Frontotemporal dementia	Female	65
32	Frontotemporal dementia	Female	74
33	Frontotemporal dementia	Female	76
34	Frontotemporal dementia	Female	57
35	Frontotemporal dementia	Female	46
36	Frontotemporal dementia	Female	74
37	Frontotemporal dementia	Female	70
38	Frontotemporal dementia	Female	86
39	Frontotemporal dementia	Female	43
40	Frontotemporal dementia	Female	96

## Sheet: Demetia with Lewy bodies
Sample	Diagnosis	Sex	Age
1	Demetia with Lewy bodies	Male	n.a
2	Demetia with Lewy bodies	Male	72
3	Demetia with Lewy bodies	Male	66
4	Demetia with Lewy bodies	Male	87
5	Demetia with Lewy bodies	Male	71
6	Demetia with Lewy bodies	Male	62
7	Demetia with Lewy bodies	Female	75
8	Demetia with Lewy bodies	Female	73
9	Demetia with Lewy bodies	Female	86
10	Demetia with Lewy bodies	Female	70
11	Demetia with Lewy bodies	Female	73

## Sheet: Mixed dementia
Sample	Diagnosis	Sex	Age
1	Mixed dementia	Male	80
2	Mixed dementia	Male	87
3	Mixed dementia	Male	84
4	Mixed dementia	Male	72
5	Mixed dementia	Male	85
6	Mixed dementia	Male	86
7	Mixed dementia	Male	74
8	Mixed dementia	Male	79
9	Mixed dementia	Female	86
10	Mixed dementia	Female	80
11	Mixed dementia	Female	73
12	Mixed dementia	Female	86
13	Mixed dementia	Female	68
14	Mixed dementia	Female	70
15	Mixed dementia	Female	71
16	Mixed dementia	Female	76

## Sheet: Amyotrophic lateral sclerosis  
Sample	Diagnosis	Sex	Age
1	Amyotrophic lateral sclerosis	Male	62
2	Amyotrophic lateral sclerosis	Male	63
3	Amyotrophic lateral sclerosis	Male	80
4	Amyotrophic lateral sclerosis	Male	63
5	Amyotrophic lateral sclerosis	Male	31
6	Amyotrophic lateral sclerosis	Female	53
7	Amyotrophic lateral sclerosis	Female	66
8	Amyotrophic lateral sclerosis	Female	61
9	Amyotrophic lateral sclerosis	Female	43
10	Amyotrophic lateral sclerosis	Female	59
11	Amyotrophic lateral sclerosis	Female	60
12	Amyotrophic lateral sclerosis	Female	53
