# Supplementary material for: Involvement of Glucosamine 6 Phosphate Isomerase 2 (GNPDA2) Overproduction in β-Amyloid- and Tau P301L-Driven Pathomechanisms
Source: Biomolecules. 2024 Mar 25;14(4):394. doi: 10.3390/biom14040394 (PMC11048700; doi:10.3390/biom14040394)
Supplement: Supplementary file 1 [file biomolecules-14-00394-s001.zip › Supplementary table S2. Immunoprecipitation data.xlsx]

## Sheet: GNPDA2 IP
Uniprot	Gene name primary	Peptide counts (all)	Peptide counts (razor+unique)	Peptide counts (unique)	Protein names	Number of proteins	Peptides	Razor + unique peptides	Unique peptides	Intensity GNPDA2
A0AVT1	UBA6	21;14;7;6	21;14;7;6	21;14;7;6	Ubiquitin-like modifier-activating enzyme 6	4	21	21	21	58606000
A0FGR8-2	ESYT2	12;12;12;7;4	12;12;12;7;4	12;12;12;7;4	Extended synaptotagmin-2	5	12	12	12	4869900
A0JLT2-2	MED19	2;2	2;2	2;2	Mediator of RNA polymerase II transcription subunit 19	2	2	2	2	4381300
A1A4S6	ARHGAP10	4	4	4	Rho GTPase-activating protein 10	1	4	4	4	27051000
A1L0T0	ILVBL	13	13	13	Acetolactate synthase-like protein	1	13	13	13	50785000
A2A2Z9	ANKRD18B	2;1	2;1	2;1	Ankyrin repeat domain-containing protein 18B;Ankyrin repeat domain-containing protein 18A	2	2	2	2	29175000
A2RRP1-2	NBAS	9;9	9;9	9;9	Neuroblastoma-amplified sequence	2	9	9	9	11296000
A3KMH1	VWA8	11;11;9	11;11;9	11;11;9	von Willebrand factor A domain-containing protein 8	3	11	11	11	5223300
A3KN83-3	SBNO1	12;12;12;8;3;3	12;12;12;8;3;3	12;12;12;8;3;3	Protein strawberry notch homolog 1	6	12	12	12	16292000
A4D1E9	GTPBP10	11;7;2	11;7;2	11;7;2	GTP-binding protein 10	3	11	11	11	48977000
A5YKK6	CNOT1	41;40;37;26	41;40;37;26	41;40;37;26	CCR4-NOT transcription complex subunit 1	4	41	41	41	119800000
A6NDG6	PGP	6	6	6	Phosphoglycolate phosphatase	1	6	6	6	59857000
A6NHL2-2	TUBAL3	5;5	1;1	1;1	Tubulin alpha chain-like 3	2	5	1	1	6829800
A6NHQ2	FBLL1	2	1	1	rRNA/tRNA 2-O-methyltransferase fibrillarin-like protein 1	1	2	1	1	41723000
A6NHR9	SMCHD1	55;54;21	55;54;21	55;54;21	Structural maintenance of chromosomes flexible hinge domain-containing protein 1	3	55	55	55	396380000
A6NIH7	UNC119B	4	4	3	Protein unc-119 homolog B	1	4	4	3	9392900
A6NKF1	SAC3D1	4;2	4;2	4;2	SAC3 domain-containing protein 1	2	4	4	4	2810300
A6ZKI3	RTL8C	4;2	4;2	2;1	Protein FAM127A;Protein FAM127C	2	4	4	2	17017000
A8CG34	POM121C	3;2;2;2;1;1	3;2;2;2;1;1	1;0;0;0;0;0	Nuclear envelope pore membrane protein POM 121C;Nuclear envelope pore membrane protein POM 121	6	3	3	1	8376300
A8MQT2-2	GOLGA8B	1;1;1;1	1;1;1;1	1;1;1;1	Golgin subfamily A member 8B;Golgin subfamily A member 8A	4	1	1	1	67139000
A8MXV4	NUDT19	5	5	5	Nucleoside diphosphate-linked moiety X motif 19, mitochondrial	1	5	5	5	26570000
B5ME19	EIF3CL	25;25;24	25;25;24	25;25;24	Eukaryotic translation initiation factor 3 subunit C-like protein;Eukaryotic translation initiation factor 3 subunit C	3	25	25	25	703330000
E9PRG8	C11orf98	3	3	3	Uncharacterized protein C11orf98	1	3	3	3	22473000
O00116	AGPS	21	21	21	Alkyldihydroxyacetonephosphate synthase, peroxisomal	1	21	21	21	189490000
O00139-2	KIF2A	24;23;23;23;23	24;23;23;23;23	22;21;21;21;21	Kinesin-like protein KIF2A	5	24	24	22	321450000
O00148	DDX39A	16;10;9	5;3;3	5;3;3	ATP-dependent RNA helicase DDX39A	3	16	5	5	51976000
O00151	PDLIM1	10	10	10	PDZ and LIM domain protein 1	1	10	10	10	45085000
O00154-4	ACOT7	17;16;16;16;15;9;9;1	17;16;16;16;15;9;9;1	17;16;16;16;15;9;9;1	Cytosolic acyl coenzyme A thioester hydrolase	8	17	17	17	271060000
O00159-3	MYO1C	57;56;55	57;56;55	56;55;54	Unconventional myosin-Ic	3	57	57	56	2088000000
O00170	AIP	8	8	8	AH receptor-interacting protein	1	8	8	8	39790000
O00178	GTPBP1	17	17	17	GTP-binding protein 1	1	17	17	17	251720000
O00186	STXBP3	12	12	12	Syntaxin-binding protein 3	1	12	12	12	23865000
O00203	AP3B1	37;36;8;8;6	37;36;8;8;6	37;36;8;8;6	AP-3 complex subunit beta-1	5	37	37	37	495600000
O00213-4	APBB1	2;2;2;2;2;2	2;2;2;2;2;2	2;2;2;2;2;2	Amyloid beta A4 precursor protein-binding family B member 1	6	2	2	2	3230600
O00214	LGALS8	6;6	6;6	6;6	Galectin-8	2	6	6	6	13730000
O00217	NDUFS8	4	4	4	NADH dehydrogenase [ubiquinone] iron-sulfur protein 8, mitochondrial	1	4	4	4	36629000
O00231	PSMD11	20;20	20;20	20;20	26S proteasome non-ATPase regulatory subunit 11	2	20	20	20	159410000
O00232	PSMD12	15;14	15;14	15;14	26S proteasome non-ATPase regulatory subunit 12	2	15	15	15	73768000
O00233	PSMD9	5;4;2	5;4;2	5;4;2	26S proteasome non-ATPase regulatory subunit 9	3	5	5	5	45672000
O00264	PGRMC1	2	1	1	Membrane-associated progesterone receptor component 1	1	2	1	1	2591000
O00267-2	SUPT5H	6;6	6;6	6;6	Transcription elongation factor SPT5	2	6	6	6	4376600
O00299	CLIC1	16	16	16	Chloride intracellular channel protein 1	1	16	16	16	875820000
O00303	EIF3F	12	12	12	Eukaryotic translation initiation factor 3 subunit F	1	12	12	12	221580000
O00311	CDC7	2	2	2	Cell division cycle 7-related protein kinase	1	2	2	2	2127600
O00329	PIK3CD	8;3	8;3	7;3	Phosphatidylinositol 4,5-bisphosphate 3-kinase catalytic subunit delta isoform	2	8	8	7	3462900
O00330	PDHX	4;4;2	4;4;2	4;4;2	Pyruvate dehydrogenase protein X component, mitochondrial	3	4	4	4	12425000
O00391	QSOX1	11;8	11;8	11;8	Sulfhydryl oxidase 1	2	11	11	11	15364000
O00410	IPO5	29;28;2	29;28;2	5;4;0	Importin-5	3	29	29	5	130710000
O00410-2	IPO5	25	1	1	Importin-5	1	25	1	1	10604000
O00411	POLRMT	11	11	11	DNA-directed RNA polymerase, mitochondrial	1	11	11	11	29993000
O00422	SAP18	3;3	3;3	3;3	Histone deacetylase complex subunit SAP18	2	3	3	3	18816000
O00423	EML1	12;12	12;12	12;12	Echinoderm microtubule-associated protein-like 1	2	12	12	12	22306000
O00425	IGF2BP3	25;10	25;10	23;9	Insulin-like growth factor 2 mRNA-binding protein 3	2	25	25	23	1181300000
O00429-3	DNM1L	22;22;22;21;21;21;21;21;18	22;22;22;21;21;21;21;21;18	22;22;22;21;21;21;21;21;18	Dynamin-1-like protein	9	22	22	22	115710000
O00442	RTCA	8;8	8;8	8;8	RNA 3-terminal phosphate cyclase	2	8	8	8	37634000
O00443	PIK3C2A	10;3	10;3	10;3	Phosphatidylinositol 4-phosphate 3-kinase C2 domain-containing subunit alpha	2	10	10	10	5798800
O00458	IFRD1	1	1	1	Interferon-related developmental regulator 1	1	1	1	1	3935100
O00469-2	PLOD2	32;30;19	32;30;19	32;30;19	Procollagen-lysine,2-oxoglutarate 5-dioxygenase 2	3	32	32	32	966000000
O00471	EXOC5	4	4	4	Exocyst complex component 5	1	4	4	4	3163000
O00483	NDUFA4	4	4	4	Cytochrome c oxidase subunit NDUFA4	1	4	4	4	102210000
O00487	PSMD14	11	11	11	26S proteasome non-ATPase regulatory subunit 14	1	11	11	11	313980000
O00505	KPNA3	16	16	11	Importin subunit alpha-4	1	16	16	11	125720000
O00506-3	STK25	9;9;9	3;3;3	3;3;3	Serine/threonine-protein kinase 25	3	9	3	3	2633600
O00541-2	PES1	17;17	17;17	17;17	Pescadillo homolog	2	17	17	17	211630000
O00560	SDCBP	11;9	11;9	1;1	Syntenin-1	2	11	11	1	447080000
O00560-2	SDCBP	11	1	1	Syntenin-1	1	11	1	1	22435000
O00567	NOP56	17	17	17	Nucleolar protein 56	1	17	17	17	156000000
O00571	DDX3X	39;37;2;2;2;2	38;36;2;2;2;2	12;10;0;0;0;0	ATP-dependent RNA helicase DDX3X	6	39	38	12	2864800000
O00622	CCN1	14	14	14	Protein CYR61	1	14	14	14	185060000
O00629	KPNA4	9	4	4	Importin subunit alpha-3	1	9	4	4	36648000
O00635	TRIM38	2	2	2	E3 ubiquitin-protein ligase TRIM38	1	2	2	2	5723600
O00743	PPP6C	10;9;9	10;9;9	10;9;9	Serine/threonine-protein phosphatase 6 catalytic subunit;Serine/threonine-protein phosphatase 6 catalytic subunit, N-terminally processed	3	10	10	10	132040000
O00764	PDXK	9;8;7	9;8;7	9;8;7	Pyridoxal kinase	3	9	9	9	124680000
O00767	SCD	2	2	2	Acyl-CoA desaturase	1	2	2	2	27402000
O14497	ARID1A	22;20;19	22;20;19	19;17;16	AT-rich interactive domain-containing protein 1A	3	22	22	19	82977000
O14530	TXNDC9	9;7	9;7	9;7	Thioredoxin domain-containing protein 9	2	9	9	9	103420000
O14558	HSPB6	3	3	3	Heat shock protein beta-6	1	3	3	3	7482400
O14578-4	CIT	56;55;42;13;1	56;55;42;13;1	56;55;42;13;1	Citron Rho-interacting kinase	5	56	56	56	436550000
O14602	EIF1AY	5;4	5;4	5;4	Eukaryotic translation initiation factor 1A, Y-chromosomal;Eukaryotic translation initiation factor 1A, X-chromosomal	2	5	5	5	93050000
O14617	AP3D1	36;36;34;29;27	36;36;34;29;27	36;36;34;29;27	AP-3 complex subunit delta-1	5	36	36	36	663770000
O14641	DVL2	6	6	4	Segment polarity protein dishevelled homolog DVL-2	1	6	6	4	13211000
O14646-2	CHD1	13;13	13;13	8;8	Chromodomain-helicase-DNA-binding protein 1	2	13	13	8	108510000
O14647	CHD2	10;10;2	5;5;1	5;5;1	Chromodomain-helicase-DNA-binding protein 2	3	10	5	5	3413500
O14656	TOR1A	9;4	9;4	9;4	Torsin-1A	2	9	9	9	40899000
O14657	TOR1B	3	3	3	Torsin-1B	1	3	3	3	14976000
O14672	ADAM10	7;2	7;2	7;2	Disintegrin and metalloproteinase domain-containing protein 10	2	7	7	7	16187000
O14727-5	APAF1	6;6;6;5;5;5	6;6;6;5;5;5	6;6;6;5;5;5	Apoptotic protease-activating factor 1	6	6	6	6	9471000
O14734	ACOT8	1	1	1	Acyl-coenzyme A thioesterase 8	1	1	1	1	4770900
O14735-3	CDIPT	3;3	3;3	3;3	CDP-diacylglycerol--inositol 3-phosphatidyltransferase	2	3	3	3	11603000
O14744	PRMT5	20;18;18;16;14	20;18;18;16;14	20;18;18;16;14	Protein arginine N-methyltransferase 5;Protein arginine N-methyltransferase 5, N-terminally processed	5	20	20	20	283750000
O14757-2	CHEK1	5;5;5	5;5;5	5;5;5	Serine/threonine-protein kinase Chk1	3	5	5	5	10169000
O14773-2	TPP1	5;5	5;5	5;5	Tripeptidyl-peptidase 1	2	5	5	5	9518500
O14776	TCERG1	16;16;1	16;16;1	16;16;1	Transcription elongation regulator 1	3	16	16	16	10524000
O14777	NDC80	5	5	5	Kinetochore protein NDC80 homolog	1	5	5	5	1627800
O14802	POLR3A	17	17	16	DNA-directed RNA polymerase III subunit RPC1	1	17	17	16	39015000
O14818	PSMA7	12;8;5;5;5;5	12;8;5;5;5;5	12;8;5;5;5;5	Proteasome subunit alpha type-7	6	12	12	12	238630000
O14828	SCAMP3	5;4	5;4	5;4	Secretory carrier-associated membrane protein 3	2	5	5	5	14998000
O14874-2	BCKDK	3;3;3	3;3;3	3;3;3	[3-methyl-2-oxobutanoate dehydrogenase [lipoamide]] kinase, mitochondrial	3	3	3	3	13837000
O14880	MGST3	3	3	3	Microsomal glutathione S-transferase 3	1	3	3	3	68108000
O14908	GIPC1	10;6;1	10;6;1	10;6;1	PDZ domain-containing protein GIPC1	3	10	10	10	114300000
O14920-4	IKBKB	6;6;6;2	6;6;6;2	5;5;5;1	Inhibitor of nuclear factor kappa-B kinase subunit beta	4	6	6	5	10337000
O14929	HAT1	7;4	7;4	7;4	Histone acetyltransferase type B catalytic subunit	2	7	7	7	82887000
O14936-3	CASK	9;9;8;8;8;3	9;9;8;8;8;3	9;9;8;8;8;3	Peripheral plasma membrane protein CASK	6	9	9	9	22961000
O14949	UQCRQ	5	5	5	Cytochrome b-c1 complex subunit 8	1	5	5	5	128370000
O14964	HGS	10;8	10;8	10;8	Hepatocyte growth factor-regulated tyrosine kinase substrate	2	10	10	10	24027000
O14965	AURKA	12	12	11	Aurora kinase A	1	12	12	11	57894000
O14966	RAB29	6;4;2	5;4;2	5;4;2	Ras-related protein Rab-7L1	3	6	5	5	14723000
O14972	VPS26C	5;4	5;4	5;4	Down syndrome critical region protein 3	2	5	5	5	12220000
O14974-5	PPP1R12A	13;13;13;12;12	13;13;13;12;12	13;13;13;12;12	Protein phosphatase 1 regulatory subunit 12A	5	13	13	13	50134000
O14976-2	GAK	3;3	3;3	3;3	Cyclin-G-associated kinase	2	3	3	3	4785900
O14979-3	HNRNPDL	13;13;13	12;12;12	12;12;12	Heterogeneous nuclear ribonucleoprotein D-like	3	13	12	12	413380000
O14980	XPO1	37	37	37	Exportin-1	1	37	37	37	319340000
O15013-7	ARHGEF10	6;6;6;6;6	6;6;6;6;6	6;6;6;6;6	Rho guanine nucleotide exchange factor 10	5	6	6	6	19000000
O15027-2	SEC16A	21;21;21;21;21	21;21;21;21;21	21;21;21;21;21	Protein transport protein Sec16A	5	21	21	21	49866000
O15042	U2SURP	9;9;7	9;9;7	9;9;7	U2 snRNP-associated SURP motif-containing protein	3	9	9	9	23988000
O15047	SETD1A	5;1;1	5;1;1	5;1;1	Histone-lysine N-methyltransferase SETD1A	3	5	5	5	5128500
O15056	SYNJ2	11;10;10	11;10;10	11;10;10	Synaptojanin-2	3	11	11	11	2406000
O15066	KIF3B	15;6;6;1	15;6;6;1	14;6;5;0	Kinesin-like protein KIF3B;Kinesin-like protein KIF3B, N-terminally processed	4	15	15	14	135550000
O15067	PFAS	14	14	14	Phosphoribosylformylglycinamidine synthase	1	14	14	14	20647000
O15084	ANKRD28	8;8;8;7;1;1;1;1;1	8;8;8;7;1;1;1;1;1	8;8;8;7;1;1;1;1;1	Serine/threonine-protein phosphatase 6 regulatory ankyrin repeat subunit A	9	8	8	8	24375000
O15091-4	PRORP	3;3;3;1	3;3;3;1	3;3;3;1	Mitochondrial ribonuclease P protein 3	4	3	3	3	9066400
O15111	CHUK	4	3	3	Inhibitor of nuclear factor kappa-B kinase subunit alpha	1	4	3	3	13839000
O15116	LSM1	2	2	2	U6 snRNA-associated Sm-like protein LSm1	1	2	2	2	5708800
O15121	DEGS1	2	2	2	Sphingolipid delta(4)-desaturase DES1	1	2	2	2	3692200
O15143	ARPC1B	17	16	16	Actin-related protein 2/3 complex subunit 1B	1	17	16	16	621380000
O15144	ARPC2	18	18	18	Actin-related protein 2/3 complex subunit 2	1	18	18	18	743550000
O15145	ARPC3	7	7	7	Actin-related protein 2/3 complex subunit 3	1	7	7	7	124350000
O15160-2	POLR1C	9;9	9;9	9;9	DNA-directed RNA polymerases I and III subunit RPAC1	2	9	9	9	113440000
O15213	WDR46	3	3	3	WD repeat-containing protein 46	1	3	3	3	8304900
O15226	NKRF	8;8	8;8	8;8	NF-kappa-B-repressing factor	2	8	8	8	29045000
O15231	ZNF185	11;11;10;10;10;10;9;7;5	11;11;10;10;10;10;9;7;5	11;11;10;10;10;10;9;7;5	Zinc finger protein 185	9	11	11	11	54122000
O15235	MRPS12	5	5	5	28S ribosomal protein S12, mitochondrial	1	5	5	5	31725000
O15258	RER1	3	3	3	Protein RER1	1	3	3	3	11611000
O15260	SURF4	6;5;4	6;5;4	6;5;4	Surfeit locus protein 4	3	6	6	6	61625000
O15264	MAPK13	3	3	3	Mitogen-activated protein kinase 13	1	3	3	3	2957600
O15269	SPTLC1	12;3	12;3	12;3	Serine palmitoyltransferase 1	2	12	12	12	111610000
O15270	SPTLC2	16	16	16	Serine palmitoyltransferase 2	1	16	16	16	91687000
O15294	OGT	18;16;14;10	18;16;14;10	18;16;14;10	UDP-N-acetylglucosamine--peptide N-acetylglucosaminyltransferase 110 kDa subunit	4	18	18	18	37750000
O15305	PMM2	7;4;1	7;4;1	7;4;1	Phosphomannomutase 2	3	7	7	7	37153000
O15355	PPM1G	10	10	10	Protein phosphatase 1G	1	10	10	10	74778000
O15371	EIF3D	22;22;21	22;22;21	22;22;21	Eukaryotic translation initiation factor 3 subunit D	3	22	22	22	913960000
O15372	EIF3H	14	14	14	Eukaryotic translation initiation factor 3 subunit H	1	14	14	14	50955000
O15382-2	BCAT2	3;3	3;3	3;3	Branched-chain-amino-acid aminotransferase, mitochondrial	2	3	3	3	14663000
O15427	SLC16A3	9	9	9	Monocarboxylate transporter 4	1	9	9	9	55001000
O15446	POLR1G	6;6	6;6	6;6	DNA-directed RNA polymerase I subunit RPA34	2	6	6	6	23220000
O15460-2	P4HA2	21;21	21;21	21;21	Prolyl 4-hydroxylase subunit alpha-2	2	21	21	21	106290000
O15498	YKT6	11;8	11;8	11;8	Synaptobrevin homolog YKT6	2	11	11	11	164940000
O15511	ARPC5	3;2	3;2	3;2	Actin-related protein 2/3 complex subunit 5	2	3	3	3	19325000
O15523	DDX3Y	31;30;10	4;3;1	4;3;1	ATP-dependent RNA helicase DDX3Y	3	31	4	4	17413000
O15530-3	PDPK1	7;7;6;6;6;5	7;7;6;6;6;5	7;7;6;6;6;5	3-phosphoinositide-dependent protein kinase 1;Putative 3-phosphoinositide-dependent protein kinase 2	6	7	7	7	24286000
O43143	DHX15	33	33	32	Pre-mRNA-splicing factor ATP-dependent RNA helicase DHX15	1	33	33	32	1159200000
O43148	RNMT	9;9	9;9	9;9	mRNA cap guanine-N7 methyltransferase	2	9	9	9	38693000
O43159	RRP8	4	4	4	Ribosomal RNA-processing protein 8	1	4	4	4	5602700
O43172-2	PRPF4	15;15	15;15	15;15	U4/U6 small nuclear ribonucleoprotein Prp4	2	15	15	15	99923000
O43175	PHGDH	20	20	20	D-3-phosphoglycerate dehydrogenase	1	20	20	20	489600000
O43237	DYNC1LI2	10;9	9;9	9;9	Cytoplasmic dynein 1 light intermediate chain 2	2	10	9	9	31876000
O43242	PSMD3	34;22	34;22	34;22	26S proteasome non-ATPase regulatory subunit 3	2	34	34	34	1352800000
O43251-8	RBFOX2	6;6;6;6;6;6;5;4;4;4;3;3;3;3;3;2;2	6;6;6;6;6;6;5;4;4;4;3;3;3;3;3;2;2	6;6;6;6;6;6;5;4;4;4;3;3;3;3;3;2;2	RNA binding protein fox-1 homolog 2;RNA binding protein fox-1 homolog 1	17	6	6	6	55458000
O43252	PAPSS1	16	15	15	Bifunctional 3-phosphoadenosine 5-phosphosulfate synthase 1;Sulfate adenylyltransferase;Adenylyl-sulfate kinase	1	16	15	15	69014000
O43264-2	ZW10	4;4	4;4	4;4	Centromere/kinetochore protein zw10 homolog	2	4	4	4	1923400
O43290	SART1	20	20	20	U4/U6.U5 tri-snRNP-associated protein 1	1	20	20	20	112960000
O43293	DAPK3	6;2	6;2	6;2	Death-associated protein kinase 3	2	6	6	6	18513000
O43294-2	TGFB1I1	11;11	11;11	11;11	Transforming growth factor beta-1-induced transcript 1 protein	2	11	11	11	55678000
O43303-2	CCP110	3;3	3;3	3;3	Centriolar coiled-coil protein of 110 kDa	2	3	3	3	4090200
O43310	CTIF	6;6	6;6	6;6	CBP80/20-dependent translation initiation factor	2	6	6	6	17740000
O43314-2	PPIP5K2	15;15;3;3;3;3;3;3;3	15;15;3;3;3;3;3;3;3	15;15;3;3;3;3;3;3;3	Inositol hexakisphosphate and diphosphoinositol-pentakisphosphate kinase 2	9	15	15	15	39369000
O43318-2	MAP3K7	3;3;2;2	3;3;2;2	3;3;2;2	Mitogen-activated protein kinase kinase kinase 7	4	3	3	3	3354800
O43324	EEF1E1	9;7	9;7	9;7	Eukaryotic translation elongation factor 1 epsilon-1	2	9	9	9	257170000
O43353	RIPK2	4;3	4;3	4;3	Receptor-interacting serine/threonine-protein kinase 2	2	4	4	4	4389500
O43379	WDR62	11;11;2;1	11;11;2;1	11;11;2;1	WD repeat-containing protein 62	4	11	11	11	6792200
O43390	HNRNPR	23;20	18;16	2;2	Heterogeneous nuclear ribonucleoprotein R	2	23	18	2	490960000
O43390-2	HNRNPR	22;19	1;1	1;1	Heterogeneous nuclear ribonucleoprotein R	2	22	1	1	8365200
O43395	PRPF3	19;6	19;6	19;6	U4/U6 small nuclear ribonucleoprotein Prp3	2	19	19	19	117190000
O43396	TXNL1	3	3	3	Thioredoxin-like protein 1	1	3	3	3	10625000
O43402	EMC8	5;3	5;3	5;3	ER membrane protein complex subunit 8	2	5	5	5	5399800
O43414	ERI3	2;1;1	2;1;1	2;1;1	ERI1 exoribonuclease 3	3	2	2	2	8308900
O43427-2	FIBP	10;10	10;10	10;10	Acidic fibroblast growth factor intracellular-binding protein	2	10	10	10	45104000
O43432	EIF4G3	11;11;9;2	8;8;6;2	8;8;6;2	Eukaryotic translation initiation factor 4 gamma 3	4	11	8	8	14036000
O43447	PPIH	4;3	4;3	4;3	Peptidyl-prolyl cis-trans isomerase H	2	4	4	4	40432000
O43464-3	HTRA2	4;4;3;3	4;4;3;3	4;4;3;3	Serine protease HTRA2, mitochondrial	4	4	4	4	6596700
O43488	AKR7A2	8;3;1	8;3;1	8;3;1	Aflatoxin B1 aldehyde reductase member 2	3	8	8	8	141660000
O43491	EPB41L2	20	20	2	Band 4.1-like protein 2	1	20	20	2	117990000
O43572	AKAP10	3	3	3	A-kinase anchor protein 10, mitochondrial	1	3	3	3	4665200
O43592	XPOT	13	13	13	Exportin-T	1	13	13	13	56330000
O43615	TIMM44	23	23	23	Mitochondrial import inner membrane translocase subunit TIM44	1	23	23	23	164910000
O43660	PLRG1	12;11	12;11	12;11	Pleiotropic regulator 1	2	12	12	12	128100000
O43663-4	PRC1	15;14	15;14	1;1	Protein regulator of cytokinesis 1	2	15	15	1	128970000
O43670-2	ZNF207	8;8;8;7	8;8;8;7	8;8;8;7	BUB3-interacting and GLEBS motif-containing protein ZNF207	4	8	8	8	219750000
O43674-2	NDUFB5	3;3	3;3	3;3	NADH dehydrogenase [ubiquinone] 1 beta subcomplex subunit 5, mitochondrial	2	3	3	3	26244000
O43681	GET3	6	6	6	ATPase ASNA1	1	6	6	6	27354000
O43684-2	BUB3	14;14	14;14	14;14	Mitotic checkpoint protein BUB3	2	14	14	14	951260000
O43707	ACTN4	50;34;25;1	31;23;18;1	30;23;18;0	Alpha-actinin-4	4	50	31	30	231390000
O43731	KDELR3	2;2	2;2	2;2	ER lumen protein-retaining receptor 3	2	2	2	2	13181000
O43747	AP1G1	18;18	18;18	18;18	AP-1 complex subunit gamma-1	2	18	18	18	173940000
O43776	NARS1	19;6	19;6	19;6	Asparagine--tRNA ligase, cytoplasmic	2	19	19	19	469280000
O43795-2	MYO1B	36;35	36;35	33;32	Unconventional myosin-Ib	2	36	36	33	673150000
O43808	SLC25A17	3	3	3	Peroxisomal membrane protein PMP34	1	3	3	3	9121500
O43809	NUDT21	10	10	10	Cleavage and polyadenylation specificity factor subunit 5	1	10	10	10	172280000
O43813	LANCL1	3	3	3	LanC-like protein 1	1	3	3	3	15493000
O43815	STRN	9;8	9;8	9;8	Striatin	2	9	9	9	31825000
O43818	RRP9	6	6	6	U3 small nucleolar RNA-interacting protein 2	1	6	6	6	21708000
O43823	AKAP8	1	1	1	A-kinase anchor protein 8	1	1	1	1	2338100
O43837	IDH3B	16;13;9	16;13;9	16;13;9	Isocitrate dehydrogenase [NAD] subunit beta, mitochondrial	3	16	16	16	151250000
O43847	NRDC	25;25	25;25	25;25	Nardilysin	2	25	25	25	168890000
O43852	CALU	19;19;14;14;13;10;10;10;10;9;4	19;19;14;14;13;10;10;10;10;9;4	6;6;6;6;6;6;6;2;6;0;0	Calumenin	11	19	19	6	376650000
O43854-2	EDIL3	4;4	4;4	4;4	EGF-like repeat and discoidin I-like domain-containing protein 3	2	4	4	4	8741600
O43865-2	AHCYL1	9;9;7;7;7;7	9;9;7;7;7;7	9;9;7;7;7;7	Putative adenosylhomocysteinase 2;Putative adenosylhomocysteinase 3	6	9	9	9	67448000
O43896	KIF1C	9	7	6	Kinesin-like protein KIF1C	1	9	7	6	20555000
O43913	ORC5	4;3	4;3	4;3	Origin recognition complex subunit 5	2	4	4	4	15934000
O43920	NDUFS5	4	4	4	NADH dehydrogenase [ubiquinone] iron-sulfur protein 5	1	4	4	4	3460700
O43929-2	ORC4	4;4;4;2	4;4;4;2	4;4;4;2	Origin recognition complex subunit 4	4	4	4	4	7377000
O60216	RAD21	11;1	11;1	9;0	Double-strand-break repair protein rad21 homolog	2	11	11	9	21586000
O60231	DHX16	28	27	27	Putative pre-mRNA-splicing factor ATP-dependent RNA helicase DHX16	1	28	27	27	198940000
O60232	ZNRD2	1	1	1	Sjoegren syndrome/scleroderma autoantigen 1	1	1	1	1	10914000
O60244	MED14	11	11	11	Mediator of RNA polymerase II transcription subunit 14	1	11	11	11	17524000
O60264	SMARCA5	32	32	20	SWI/SNF-related matrix-associated actin-dependent regulator of chromatin subfamily A member 5	1	32	32	20	467020000
O60293	ZFC3H1	6;6;2	6;6;2	6;6;2	Zinc finger C3H1 domain-containing protein	3	6	6	6	26492000
O60306	AQR	11	10	10	Intron-binding protein aquarius	1	11	10	10	14906000
O60313	OPA1	16;16;15;15;15;15	16;16;15;15;15;15	16;16;15;15;15;15	Dynamin-like 120 kDa protein, mitochondrial;Dynamin-like 120 kDa protein, form S1	6	16	16	16	38782000
O60315-2	ZEB2	9;9	9;9	9;9	Zinc finger E-box-binding homeobox 2	2	9	9	9	16506000
O60333-3	KIF1B	15;4;4;4	15;4;4;4	5;0;0;0	Kinesin-like protein KIF1B	4	15	15	5	26077000
O60341	KDM1A	7;7	7;7	7;7	Lysine-specific histone demethylase 1A	2	7	7	7	8475700
O60343-2	TBC1D4	9;9;9;5;4	9;9;9;5;4	9;9;9;5;4	TBC1 domain family member 4	5	9	9	9	6152900
O60437	PPL	6	6	6	Periplakin	1	6	6	6	8083500
O60443	GSDME	4	4	4	Non-syndromic hearing impairment protein 5	1	4	4	4	27142000
O60488-2	ACSL4	20;20	18;18	18;18	Long-chain-fatty-acid--CoA ligase 4	2	20	18	18	133790000
O60493	SNX3	5;3;3;3	5;3;3;3	3;2;2;2	Sorting nexin-3	4	5	5	3	40957000
O60502-4	OGA	13;13;11;6	13;13;11;6	13;13;11;6	Protein O-GlcNAcase	4	13	13	13	52225000
O60506	SYNCRIP	29;28	29;28	1;1	Heterogeneous nuclear ribonucleoprotein Q	2	29	29	1	1705800000
O60508	CDC40	3	3	3	Pre-mRNA-processing factor 17	1	3	3	3	3896700
O60524-4	NEMF	18;18;18;17;1	18;18;18;17;1	18;18;18;17;1	Nuclear export mediator factor NEMF	5	18	18	18	106710000
O60547-2	GMDS	10;10	10;10	10;10	GDP-mannose 4,6 dehydratase	2	10	10	10	12551000
O60563	CCNT1	3;1	3;1	3;1	Cyclin-T1	2	3	3	3	12699000
O60565	GREM1	4;3;1	4;3;1	4;3;1	Gremlin-1	3	4	4	4	45256000
O60566-2	BUB1B	9;9;9	9;9;9	9;9;9	Mitotic checkpoint serine/threonine-protein kinase BUB1 beta	3	9	9	9	4603800
O60568	PLOD3	16	16	16	Procollagen-lysine,2-oxoglutarate 5-dioxygenase 3	1	16	16	16	66140000
O60610-2	DIAPH1	35;35;35	35;35;35	35;35;35	Protein diaphanous homolog 1	3	35	35	35	276080000
O60645	EXOC3	7	7	7	Exocyst complex component 3	1	7	7	7	17139000
O60684	KPNA6	9	4	2	Importin subunit alpha-7	1	9	4	2	39796000
O60701	UGDH	18;16;14	18;16;14	18;16;14	UDP-glucose 6-dehydrogenase	3	18	18	18	136210000
O60711	LPXN	8;8	8;8	8;8	Leupaxin	2	8	8	8	84549000
O60716	CTNND1	32;32;32;32;31;31;31;31;30;30;30;30;30;30;30;30;29;29;29;29;29;29;29;29;24;24;24;24;23;23;23;23	32;32;32;32;31;31;31;31;30;30;30;30;30;30;30;30;29;29;29;29;29;29;29;29;24;24;24;24;23;23;23;23	32;32;32;32;31;31;31;31;30;30;30;30;30;30;30;30;29;29;29;29;29;29;29;29;24;24;24;24;23;23;23;23	Catenin delta-1	32	32	32	32	267640000
O60725	ICMT	3	3	3	Protein-S-isoprenylcysteine O-methyltransferase	1	3	3	3	4394100
O60749	SNX2	14;13	14;13	12;11	Sorting nexin-2	2	14	14	12	106910000
O60762	DPM1	8	8	8	Dolichol-phosphate mannosyltransferase subunit 1	1	8	8	8	123100000
O60763	USO1	11;11;1;1;1;1	11;11;1;1;1;1	11;11;1;1;1;1	General vesicular transport factor p115	6	11	11	11	25318000
O60783	MRPS14	3	3	3	28S ribosomal protein S14, mitochondrial	1	3	3	3	39502000
O60825-2	PFKFB2	5;5	5;5	3;3	6-phosphofructo-2-kinase/fructose-2,6-bisphosphatase 2;6-phosphofructo-2-kinase;Fructose-2,6-bisphosphatase	2	5	5	3	2025700
O60826	CCDC22	14	14	14	Coiled-coil domain-containing protein 22	1	14	14	14	28705000
O60828-5	PQBP1	2;2;2;2;1;1;1;1;1;1	2;2;2;2;1;1;1;1;1;1	2;2;2;2;1;1;1;1;1;1	Polyglutamine-binding protein 1	10	2	2	2	4839800
O60832	DKC1	16;12	16;12	16;12	H/ACA ribonucleoprotein complex subunit 4	2	16	16	16	188220000
O60841	EIF5B	44	44	44	Eukaryotic translation initiation factor 5B	1	44	44	44	1018800000
O60869-2	EDF1	2;2;2	2;2;2	2;2;2	Endothelial differentiation-related factor 1	3	2	2	2	11958000
O60884	DNAJA2	15	15	15	DnaJ homolog subfamily A member 2	1	15	15	15	426750000
O60934	NBN	10	10	10	Nibrin	1	10	10	10	23860000
O60942-3	RNGTT	7;7;7;7	7;7;7;7	7;7;7;7	mRNA-capping enzyme;Polynucleotide 5-triphosphatase;mRNA guanylyltransferase	4	7	7	7	9685600
O75027-2	ABCB7	7;7;6	7;7;6	7;7;6	ATP-binding cassette sub-family B member 7, mitochondrial	3	7	7	7	18116000
O75083	WDR1	33;19	33;19	33;19	WD repeat-containing protein 1	2	33	33	33	2656200000
O75096	LRP4	2	2	2	Low-density lipoprotein receptor-related protein 4	1	2	2	2	8645000
O75116	ROCK2	58	58	50	Rho-associated protein kinase 2	1	58	58	50	631660000
O75131	CPNE3	7;1;1;1;1;1;1;1;1;1;1;1	7;1;1;1;1;1;1;1;1;1;1;1	6;0;0;0;0;0;0;0;0;0;0;0	Copine-3	12	7	7	6	23505000
O75147	OBSL1	10;9;9;9	10;9;9;9	10;9;9;9	Obscurin-like protein 1	4	10	10	10	34210000
O75150	RNF40	21;20;16	19;18;14	19;18;14	E3 ubiquitin-protein ligase BRE1B	3	21	19	19	109490000
O75151	PHF2	2	2	2	Lysine-specific demethylase PHF2	1	2	2	2	35924000
O75152	ZC3H11A	2;1	2;1	2;1	Zinc finger CCCH domain-containing protein 11A	2	2	2	2	1695000
O75153	CLUH	28;1;1	28;1;1	28;1;1	Clustered mitochondria protein homolog	3	28	28	28	97371000
O75165	DNAJC13	47	47	47	DnaJ homolog subfamily C member 13	1	47	47	47	138930000
O75175	CNOT3	5	5	5	CCR4-NOT transcription complex subunit 3	1	5	5	5	24053000
O75179-7	ANKRD17	21;21;21;20;11;10;8	9;9;9;8;5;4;2	9;9;9;8;5;4;2	Ankyrin repeat domain-containing protein 17	7	21	9	9	18995000
O75190	DNAJB6	6;5;4;4;1;1	6;5;4;4;1;1	5;4;3;3;1;0	DnaJ homolog subfamily B member 6	6	6	6	5	27534000
O75223	GGCT	7;4;1;1	7;4;1;1	7;4;1;1	Gamma-glutamylcyclotransferase	4	7	7	7	3920500
O75251-2	NDUFS7	3;3	3;3	3;3	NADH dehydrogenase [ubiquinone] iron-sulfur protein 7, mitochondrial	2	3	3	3	38992000
O75306-2	NDUFS2	14;14	14;14	14;14	NADH dehydrogenase [ubiquinone] iron-sulfur protein 2, mitochondrial	2	14	14	14	146050000
O75312	ZPR1	4	4	4	Zinc finger protein ZPR1	1	4	4	4	6153800
O75323	NIPSNAP2	4;2	4;2	4;2	Protein NipSnap homolog 2	2	4	4	4	26779000
O75330-2	HMMR	22;22;22;20	22;22;22;20	22;22;22;20	Hyaluronan mediated motility receptor	4	22	22	22	86403000
O75340	PDCD6	5;4;1	5;4;1	5;4;1	Programmed cell death protein 6	3	5	5	5	96752000
O75348	ATP6V1G1	2;1;1	2;1;1	2;1;1	V-type proton ATPase subunit G 1;V-type proton ATPase subunit G 2	3	2	2	2	14313000
O75351	VPS4B	9	6	6	Vacuolar protein sorting-associated protein 4B	1	9	6	6	26341000
O75367-2	MACROH2A1	7;7;7	7;7;7	6;6;6	Core histone macro-H2A.1	3	7	7	6	4732500
O75369-2	FLNB	98;98;98;98;95;95;83;80;80	82;82;82;82;79;79;79;66;66	82;82;82;82;79;79;79;66;66	Filamin-B	9	98	82	82	866070000
O75376	NCOR1	12;12;6	12;12;6	11;11;5	Nuclear receptor corepressor 1	3	12	12	11	29607000
O75380	NDUFS6	2	2	2	NADH dehydrogenase [ubiquinone] iron-sulfur protein 6, mitochondrial	1	2	2	2	11631000
O75382-2	TRIM3	8;8;7;5;1;1	8;8;7;5;1;1	8;8;7;5;1;1	Tripartite motif-containing protein 3	6	8	8	8	11345000
O75390	CS	15	15	15	Citrate synthase, mitochondrial	1	15	15	15	237700000
O75394	MRPL33	1	1	1	39S ribosomal protein L33, mitochondrial	1	1	1	1	23775000
O75396	SEC22B	10	10	10	Vesicle-trafficking protein SEC22b	1	10	10	10	61105000
O75400-2	PRPF40A	8;8;8	8;8;8	8;8;8	Pre-mRNA-processing factor 40 homolog A	3	8	8	8	9702900
O75419-2	CDC45	4;4;4	4;4;4	4;4;4	Cell division control protein 45 homolog	3	4	4	4	20834000
O75436	VPS26A	16;10	16;10	14;9	Vacuolar protein sorting-associated protein 26A	2	16	16	14	198080000
O75439	PMPCB	14	13	13	Mitochondrial-processing peptidase subunit beta	1	14	13	13	83647000
O75446	SAP30	5	5	5	Histone deacetylase complex subunit SAP30	1	5	5	5	9741300
O75475	PSIP1	16;12;12;1;1;1	16;12;12;1;1;1	15;11;11;0;0;0	PC4 and SFRS1-interacting protein	6	16	16	15	194420000
O75477	ERLIN1	14	11	11	Erlin-1	1	14	11	11	137500000
O75489	NDUFS3	12;3	12;3	12;3	NADH dehydrogenase [ubiquinone] iron-sulfur protein 3, mitochondrial	2	12	12	12	96386000
O75494-5	SRSF10	6;6;6;6;6;6;3	6;6;6;6;6;6;3	6;6;6;6;6;6;3	Serine/arginine-rich splicing factor 10;Serine/arginine-rich splicing factor 12	7	6	6	6	46061000
O75521-2	ECI2	7;7	7;7	7;7	Enoyl-CoA delta isomerase 2, mitochondrial	2	7	7	7	31540000
O75525-2	KHDRBS3	7;7	6;6	6;6	KH domain-containing, RNA-binding, signal transduction-associated protein 3	2	7	6	6	20277000
O75530-3	EED	7;7;7	7;7;7	7;7;7	Polycomb protein EED	3	7	7	7	33838000
O75531	BANF1	3	3	3	Barrier-to-autointegration factor;Barrier-to-autointegration factor, N-terminally processed	1	3	3	3	23392000
O75533	SF3B1	47;1	47;1	47;1	Splicing factor 3B subunit 1	2	47	47	47	751090000
O75534-2	CSDE1	45;45;44;44	45;45;44;44	45;45;44;44	Cold shock domain-containing protein E1	4	45	45	45	1186700000
O75569	PRKRA	12;9;9	12;9;9	12;9;9	Interferon-inducible double-stranded RNA-dependent protein kinase activator A	3	12	12	12	219340000
O75592-2	MYCBP2	23;23	23;23	23;23	E3 ubiquitin-protein ligase MYCBP2	2	23	23	23	32581000
O75607	NPM3	3	3	3	Nucleoplasmin-3	1	3	3	3	19616000
O75608-2	LYPLA1	4;4	4;4	4;4	Acyl-protein thioesterase 1	2	4	4	4	39502000
O75616	ERAL1	8;4	8;4	8;4	GTPase Era, mitochondrial	2	8	8	8	48835000
O75643	SNRNP200	82;22	82;22	82;22	U5 small nuclear ribonucleoprotein 200 kDa helicase	2	82	82	82	862280000
O75663	TIPRL	10;7	10;7	10;7	TIP41-like protein	2	10	10	10	82993000
O75676-2	RPS6KA4	13;13;2;1;1	13;13;2;1;1	13;13;2;1;1	Ribosomal protein S6 kinase alpha-4	5	13	13	13	23127000
O75691	UTP20	21	21	21	Small subunit processome component 20 homolog	1	21	21	21	36575000
O75694	NUP155	27;26	27;26	27;26	Nuclear pore complex protein Nup155	2	27	27	27	140070000
O75695	RP2	2	2	2	Protein XRP2	1	2	2	2	5373500
O75717	WDHD1	29;24	29;24	29;24	WD repeat and HMG-box DNA-binding protein 1	2	29	29	29	91971000
O75718	CRTAP	15	15	15	Cartilage-associated protein	1	15	15	15	158920000
O75746	SLC25A12	20;16	14;10	14;10	Calcium-binding mitochondrial carrier protein Aralar1	2	20	14	14	44261000
O75787-2	ATP6AP2	5;5	5;5	5;5	Renin receptor	2	5	5	5	3831900
O75794	CDC123	3	3	3	Cell division cycle protein 123 homolog	1	3	3	3	5668600
O75817	POP7	2	2	2	Ribonuclease P protein subunit p20	1	2	2	2	12778000
O75818-2	RPP40	6;6	6;6	6;6	Ribonuclease P protein subunit p40	2	6	6	6	6497700
O75821	EIF3G	12	12	12	Eukaryotic translation initiation factor 3 subunit G	1	12	12	12	132570000
O75822	EIF3J	3;3;2	3;3;2	3;3;2	Eukaryotic translation initiation factor 3 subunit J	3	3	3	3	2455600
O75828	CBR3	14	12	12	Carbonyl reductase [NADPH] 3	1	14	12	12	54629000
O75832	PSMD10	7;3	7;3	7;3	26S proteasome non-ATPase regulatory subunit 10	2	7	7	7	40180000
O75874	IDH1	17	16	16	Isocitrate dehydrogenase [NADP] cytoplasmic	1	17	16	16	257020000
O75880	SCO1	6	6	6	Protein SCO1 homolog, mitochondrial	1	6	6	6	29678000
O75886	STAM2	5;3	3;2	3;2	Signal transducing adapter molecule 2	2	5	3	3	12039000
O75896	TUSC2	2	2	2	Tumor suppressor candidate 2	1	2	2	2	4001500
O75912	DGKI	4	4	2	Diacylglycerol kinase iota	1	4	4	2	8517200
O75934	BCAS2	2	2	2	Pre-mRNA-splicing factor SPF27	1	2	2	2	20086000
O75940	SMNDC1	1	1	1	Survival of motor neuron-related-splicing factor 30	1	1	1	1	3603200
O75943-3	RAD17	6;6;6;6	6;6;6;6	6;6;6;6	Cell cycle checkpoint protein RAD17	4	6	6	6	10691000
O75947-2	ATP5PD	3;3	3;3	3;3	ATP synthase subunit d, mitochondrial	2	3	3	3	7111800
O75955	FLOT1	13;12	13;12	13;12	Flotillin-1	2	13	13	13	46525000
O75962	TRIO	34;33;33;28;6;5;5	34;33;33;28;6;5;5	34;33;33;28;6;5;5	Triple functional domain protein	7	34	34	34	148090000
O75964	ATP5MG	4	4	4	ATP synthase subunit g, mitochondrial	1	4	4	4	106740000
O76003	GLRX3	8	8	8	Glutaredoxin-3	1	8	8	8	28988000
O76021	RSL1D1	19;6	19;6	19;6	Ribosomal L1 domain-containing protein 1	2	19	19	19	236240000
O76031	CLPX	16	16	16	ATP-dependent Clp protease ATP-binding subunit clpX-like, mitochondrial	1	16	16	16	44523000
O76071	CIAO1	8	8	8	Probable cytosolic iron-sulfur protein assembly protein CIAO1	1	8	8	8	46603000
O76094	SRP72	33;30	33;30	33;30	Signal recognition particle subunit SRP72	2	33	33	33	2012200000
O94760	DDAH1	10;6	10;6	9;5	N(G),N(G)-dimethylarginine dimethylaminohydrolase 1	2	10	10	9	13674000
O94761	RECQL4	3	3	3	ATP-dependent DNA helicase Q4	1	3	3	3	7021800
O94768	STK17B	1	1	1	Serine/threonine-protein kinase 17B	1	1	1	1	3705400
O94776	MTA2	31;22	31;22	26;17	Metastasis-associated protein MTA2	2	31	31	26	708280000
O94804	STK10	23	21	21	Serine/threonine-protein kinase 10	1	23	21	21	85249000
O94808	GFPT2	25	19	19	Glutamine--fructose-6-phosphate aminotransferase [isomerizing] 2	1	25	19	19	101170000
O94811	TPPP	1	1	1	Tubulin polymerization-promoting protein	1	1	1	1	889970
O94813-3	SLIT2	2;2;2	2;2;2	2;2;2	Slit homolog 2 protein;Slit homolog 2 protein N-product;Slit homolog 2 protein C-product	3	2	2	2	4070900
O94822-3	LTN1	8;8;2	8;8;2	8;8;2	E3 ubiquitin-protein ligase listerin	3	8	8	8	13833000
O94826	TOMM70	3	3	3	Mitochondrial import receptor subunit TOM70	1	3	3	3	1862100
O94851-6	MICAL2	21;21;19;19;19;19;15	21;21;19;19;19;19;15	19;19;17;17;17;17;13	Protein-methionine sulfoxide oxidase MICAL2	7	21	21	19	64160000
O94855	SEC24D	25;25	25;25	25;25	Protein transport protein Sec24D	2	25	25	25	226960000
O94874	UFL1	19;16;14	19;16;14	19;16;14	E3 UFM1-protein ligase 1	3	19	19	19	85105000
O94886	TMEM63A	2	2	2	CSC1-like protein 1	1	2	2	2	24158000
O94905	ERLIN2	15;4;4	15;4;4	12;3;3	Erlin-2	3	15	15	12	354530000
O94906-2	PRPF6	23;23	23;23	23;23	Pre-mRNA-processing factor 6	2	23	23	23	165830000
O94913	PCF11	10	10	10	Pre-mRNA cleavage complex 2 protein Pcf11	1	10	10	10	7241800
O94915	FRYL	18;2	18;2	16;2	Protein furry homolog-like	2	18	18	16	14994000
O94923	GLCE	3	3	3	D-glucuronyl C5-epimerase	1	3	3	3	61013000
O94925-3	GLS	12;10;2	12;10;2	12;10;2	Glutaminase kidney isoform, mitochondrial	3	12	12	12	81602000
O94927	HAUS5	9;2	9;2	9;2	HAUS augmin-like complex subunit 5	2	9	9	9	6038900
O94964	SOGA1	19;19;16;3	19;19;16;3	19;19;16;3	Protein SOGA1;N-terminal form;C-terminal 80 kDa form	4	19	19	19	64429000
O94973	AP2A2	23;22;19	14;13;10	14;13;10	AP-2 complex subunit alpha-2	3	23	14	14	23360000
O94979-6	SEC31A	23;23;23;23;23;23;23;23;17;15	23;23;23;23;23;23;23;23;17;15	23;23;23;23;23;23;23;23;17;15	Protein transport protein Sec31A	10	23	23	23	107020000
O94992	HEXIM1	2	2	2	Protein HEXIM1	1	2	2	2	19434000
O95059	RPP14	5	5	5	Ribonuclease P protein subunit p14	1	5	5	5	21625000
O95067	CCNB2	6	6	6	G2/mitotic-specific cyclin-B2	1	6	6	6	28544000
O95071-2	UBR5	25;25	25;25	25;25	E3 ubiquitin-protein ligase UBR5	2	25	25	25	54475000
O95140	MFN2	8;2	8;2	8;2	Mitofusin-2	2	8	8	8	13369000
O95149	SNUPN	2	2	2	Snurportin-1	1	2	2	2	5841700
O95155-3	UBE4B	4;4;4;4	4;4;4;4	4;4;4;4	Ubiquitin conjugation factor E4 B	4	4	4	4	1850700
O95159	ZFPL1	5	5	5	Zinc finger protein-like 1	1	5	5	5	22096000
O95163	ELP1	31	31	31	Elongator complex protein 1	1	31	31	31	123510000
O95168-2	NDUFB4	6;6	6;6	6;6	NADH dehydrogenase [ubiquinone] 1 beta subcomplex subunit 4	2	6	6	6	102890000
O95182	NDUFA7	3	3	3	NADH dehydrogenase [ubiquinone] 1 alpha subcomplex subunit 7	1	3	3	3	10874000
O95218-2	ZRANB2	2;2	2;2	2;2	Zinc finger Ran-binding domain-containing protein 2	2	2	2	2	3716000
O95219-2	SNX4	2;2	2;2	2;2	Sorting nexin-4	2	2	2	2	4644900
O95232	LUC7L3	7;2	7;2	7;2	Luc7-like protein 3	2	7	7	7	85328000
O95235	KIF20A	18;17	18;17	18;17	Kinesin-like protein KIF20A	2	18	18	18	75329000
O95239	KIF4A	34;30;12;1;1	34;30;12;1;1	33;29;11;0;0	Chromosome-associated kinesin KIF4A	5	34	34	33	187900000
O95248	SBF1	14;14;14	14;14;14	13;13;13	Myotubularin-related protein 5	3	14	14	13	10652000
O95251-2	KAT7	7;7;7;6;6	7;7;7;6;6	6;6;6;5;5	Histone acetyltransferase KAT7	5	7	7	6	20526000
O95260-2	ATE1	7;6	7;6	7;6	Arginyl-tRNA--protein transferase 1	2	7	7	7	34193000
O95292	VAPB	3;1	3;1	3;1	Vesicle-associated membrane protein-associated protein B/C	2	3	3	3	12421000
O95298-2	NDUFC2	2;2	2;2	2;2	NADH dehydrogenase [ubiquinone] 1 subunit C2	2	2	2	2	7402900
O95299	NDUFA10	12;10	12;10	12;10	NADH dehydrogenase [ubiquinone] 1 alpha subcomplex subunit 10, mitochondrial	2	12	12	12	109440000
O95302	FKBP9	9;7;4;2	8;7;4;2	8;7;4;2	Peptidyl-prolyl cis-trans isomerase FKBP9	4	9	8	8	37127000
O95336	PGLS	12	12	12	6-phosphogluconolactonase	1	12	12	12	148050000
O95340	PAPSS2	22;22	22;22	21;21	Bifunctional 3-phosphoadenosine 5-phosphosulfate synthase 2;Sulfate adenylyltransferase;Adenylyl-sulfate kinase	2	22	22	21	282240000
O95347	SMC2	57;54	57;54	57;54	Structural maintenance of chromosomes protein 2	2	57	57	57	1406500000
O95352	ATG7	14;13;13	14;13;13	14;13;13	Ubiquitin-like modifier-activating enzyme ATG7	3	14	14	14	31221000
O95363	FARS2	7	7	7	Phenylalanine--tRNA ligase, mitochondrial	1	7	7	7	18779000
O95365	ZBTB7A	3	3	3	Zinc finger and BTB domain-containing protein 7A	1	3	3	3	5421800
O95373	IPO7	16	16	15	Importin-7	1	16	16	15	49831000
O95376	ARIH2	6	6	6	E3 ubiquitin-protein ligase ARIH2	1	6	6	6	16813000
O95391	SLU7	3	3	3	Pre-mRNA-splicing factor SLU7	1	3	3	3	3490400
O95394	PGM3	18;18;18	18;18;18	18;18;18	Phosphoacetylglucosamine mutase	3	18	18	18	274920000
O95399	UTS2	1;1	1;1	1;1	Urotensin-2	2	1	1	1	218890000
O95433	AHSA1	17;13	17;13	17;13	Activator of 90 kDa heat shock protein ATPase homolog 1	2	17	17	17	494260000
O95456-2	PSMG1	4;4	4;4	4;4	Proteasome assembly chaperone 1	2	4	4	4	14645000
O95470	SGPL1	11	11	11	Sphingosine-1-phosphate lyase 1	1	11	11	11	62470000
O95476	CTDNEP1	2	2	2	CTD nuclear envelope phosphatase 1	1	2	2	2	8676100
O95478	NSA2	3	3	3	Ribosome biogenesis protein NSA2 homolog	1	3	3	3	11917000
O95479	H6PD	18;18	18;18	18;18	GDH/6PGL endoplasmic bifunctional protein;Glucose 1-dehydrogenase;6-phosphogluconolactonase	2	18	18	18	53888000
O95486	SEC24A	25;7	25;7	24;7	Protein transport protein Sec24A	2	25	25	24	184840000
O95487-2	SEC24B	16;16;16	15;15;15	15;15;15	Protein transport protein Sec24B	3	16	15	15	108970000
O95571	ETHE1	6	6	6	Persulfide dioxygenase ETHE1, mitochondrial	1	6	6	6	61426000
O95573	ACSL3	26	26	24	Long-chain-fatty-acid--CoA ligase 3	1	26	26	24	184020000
O95602	POLR1A	11	10	10	DNA-directed RNA polymerase I subunit RPA1	1	11	10	10	11088000
O95613-2	PCNT	5;5	5;5	5;5	Pericentrin	2	5	5	5	7737400
O95619	YEATS4	3	3	3	YEATS domain-containing protein 4	1	3	3	3	6782200
O95630	STAMBP	5;3	5;3	5;3	STAM-binding protein	2	5	5	5	12840000
O95671	ASMTL	8;8;7	8;8;7	8;8;7	N-acetylserotonin O-methyltransferase-like protein	3	8	8	8	25589000
O95707	POP4	5	5	5	Ribonuclease P protein subunit p29	1	5	5	5	55740000
O95714	HERC2	8;2	8;2	8;2	E3 ubiquitin-protein ligase HERC2	2	8	8	8	6395600
O95716	RAB3D	2	1	1	Ras-related protein Rab-3D	1	2	1	1	23711000
O95747	OXSR1	14	14	12	Serine/threonine-protein kinase OSR1	1	14	14	12	177910000
O95757	HSPA4L	14	10	10	Heat shock 70 kDa protein 4L	1	14	10	10	11719000
O95758-1	PTBP3	11;11;11;11;11;11;10	8;8;8;8;8;8;8	8;8;8;8;8;8;8	Polypyrimidine tract-binding protein 3	7	11	8	8	91708000
O95782-2	AP2A1	35;35	35;35	26;26	AP-2 complex subunit alpha-1	2	35	35	26	259090000
O95793-3	STAU1	29;28;28	29;28;28	27;26;26	Double-stranded RNA-binding protein Staufen homolog 1	3	29	29	27	835550000
O95801	TTC4	8	8	8	Tetratricopeptide repeat protein 4	1	8	8	8	48036000
O95816	BAG2	9;8	9;8	9;8	BAG family molecular chaperone regulator 2	2	9	9	9	195430000
O95819	MAP4K4	34;33;32;32;32;10;10;10;10;10;10;10;10	1;1;0;0;0;0;0;0;0;0;0;0;0	1;1;0;0;0;0;0;0;0;0;0;0;0	Mitogen-activated protein kinase kinase kinase kinase 4	13	34	1	1	13065000
O95819-6	MAP4K4	34	34	1	Mitogen-activated protein kinase kinase kinase kinase 4	1	34	34	1	283440000
O95831-3	AIFM1	19;19;11;9;8	19;19;11;9;8	19;19;11;9;8	Apoptosis-inducing factor 1, mitochondrial	5	19	19	19	137100000
O95834	EML2	4;4;4	4;4;4	4;4;4	Echinoderm microtubule-associated protein-like 2	3	4	4	4	2513400
O95861	BPNT1	14;13;12;9	14;13;12;9	14;13;12;9	3(2),5-bisphosphate nucleotidase 1	4	14	14	14	158730000
O95864	FADS2	11;8;8;8	11;8;8;8	11;8;8;8	Fatty acid desaturase 2	4	11	11	11	216300000
O95865	DDAH2	9	8	8	N(G),N(G)-dimethylarginine dimethylaminohydrolase 2	1	9	8	8	32806000
O95870	ABHD16A	5;4	5;4	5;4	Abhydrolase domain-containing protein 16A	2	5	5	5	6717300
O95983-2	MBD3	7;7	7;7	7;7	Methyl-CpG-binding domain protein 3	2	7	7	7	40039000
O95985-3	TOP3B	11;11;11	11;11;11	10;10;10	DNA topoisomerase 3-beta-1	3	11	11	10	57128000
O96000	NDUFB10	6;5	6;5	6;5	NADH dehydrogenase [ubiquinone] 1 beta subcomplex subunit 10	2	6	6	6	146920000
O96005	CLPTM1	7;5;3	7;5;3	7;5;3	Cleft lip and palate transmembrane protein 1	3	7	7	7	9163700
O96008	TOMM40	7;6	7;6	7;6	Mitochondrial import receptor subunit TOM40 homolog	2	7	7	7	38637000
O96013	PAK4	15;13;13;13;2;1;1	15;13;13;13;2;1;1	15;13;13;13;2;1;1	Serine/threonine-protein kinase PAK 4	7	15	15	15	60031000
O96019	ACTL6A	8;7;2	8;7;2	8;7;2	Actin-like protein 6A	3	8	8	8	9617200
O96028	NSD2	14;9;9;6;5;5;2	14;9;9;6;5;5;2	14;9;9;6;5;5;2	Histone-lysine N-methyltransferase NSD2	7	14	14	14	14572000
P00338	LDHA	26;24;22;17;17;1;1	26;24;22;17;17;1;1	25;23;21;16;16;0;0	L-lactate dehydrogenase A chain	7	26	26	25	11926000000
P00367	GLUD1	12;8;8;6	12;8;8;6	12;8;8;6	Glutamate dehydrogenase 1, mitochondrial;Glutamate dehydrogenase 2, mitochondrial	4	12	12	12	28953000
P00374	DHFR	10;7;4	10;7;4	10;7;4	Dihydrofolate reductase	3	10	10	10	132960000
P00387-2	CYB5R3	5;5;5	5;5;5	5;5;5	NADH-cytochrome b5 reductase 3;NADH-cytochrome b5 reductase 3 membrane-bound form;NADH-cytochrome b5 reductase 3 soluble form	3	5	5	5	4667400
P00390-5	GSR	5;5;5;5;5	5;5;5;5;5	5;5;5;5;5	Glutathione reductase, mitochondrial	5	5	5	5	16142000
P00403	MT-CO2	6	6	6	Cytochrome c oxidase subunit 2	1	6	6	6	383440000
P00491	PNP	18	18	18	Purine nucleoside phosphorylase	1	18	18	18	418940000
P00492	HPRT1	9	9	9	Hypoxanthine-guanine phosphoribosyltransferase	1	9	9	9	39340000
P00505	GOT2	24;21	24;21	24;21	Aspartate aminotransferase, mitochondrial	2	24	24	24	884000000
P00533	EGFR	11;9;9;7	11;9;9;7	11;9;9;7	Epidermal growth factor receptor	4	11	11	11	24989000
P00558	PGK1	25;23;5	25;23;5	25;23;5	Phosphoglycerate kinase 1	3	25	25	25	1416900000
P00568	AK1	6;1	6;1	5;0	Adenylate kinase isoenzyme 1	2	6	6	5	36094000
P00734	F2	2	2	1	Prothrombin;Activation peptide fragment 1;Activation peptide fragment 2;Thrombin light chain;Thrombin heavy chain	1	2	2	1	4097300
P00750	PLAT	10;8;7;5	10;8;7;5	10;8;7;5	Tissue-type plasminogen activator;Tissue-type plasminogen activator chain A;Tissue-type plasminogen activator chain B	4	10	10	10	109210000
P00846	MT-ATP6	1	1	1	ATP synthase subunit a	1	1	1	1	8141000
P01024	C3	15	7	7	Complement C3;Complement C3 beta chain;C3-beta-c;Complement C3 alpha chain;C3a anaphylatoxin;Acylation stimulating protein;Complement C3b alpha chain;Complement C3c alpha chain fragment 1;Complement C3dg fragment;Complement C3g fragment;Complement C3d fragment;Complement C3f fragment;Complement C3c alpha chain fragment 2	1	15	7	7	31587000
P01584	IL1B	4	4	4	Interleukin-1 beta	1	4	4	4	13958000
P01834	IGKC	6;5	6;5	6;5	Ig kappa chain C region	2	6	6	6	15354000
P01859	IGHG2	7	3	2	Ig gamma-2 chain C region	1	7	3	2	48041000
P01876	IGHA1	9	9	5	Ig alpha-1 chain C region	1	9	9	5	4584900
P01889	HLA-B	7	4	2	HLA class I histocompatibility antigen, B-7 alpha chain	1	7	4	2	109680000
P01893	HLA-H	6	2	2	Putative HLA class I histocompatibility antigen, alpha chain H	1	6	2	2	22914000
P02452	COL1A1	21;1	21;1	20;1	Collagen alpha-1(I) chain	2	21	21	20	270330000
P02462	COL4A1	3;1;1	3;1;1	3;1;1	Collagen alpha-1(IV) chain;Arresten	3	3	3	3	11225000
P02538	KRT6A	43;43;3	24;24;1	2;2;0	Keratin, type II cytoskeletal 6A	3	43	24	2	60984000
P02545	LMNA	27;26;26;26;20;20	27;26;26;26;20;20	27;26;26;26;20;20	Prelamin-A/C;Lamin-A/C	6	27	27	27	207370000
P02686-5	MBP	5;5;5;1	5;5;5;1	1;1;1;0	Myelin basic protein	4	5	5	1	182390000
P02751-1	FN1	64;64;64;63;63;62;62;62;62;62;61;60;60;58;54;12;10	64;64;64;63;63;62;62;62;62;62;61;60;60;58;54;12;10	64;64;64;63;63;62;62;62;62;62;61;60;60;58;54;12;10	Fibronectin;Anastellin;Ugl-Y1;Ugl-Y2;Ugl-Y3	17	64	64	64	1169400000
P02786	TFRC	28	28	27	Transferrin receptor protein 1;Transferrin receptor protein 1, serum form	1	28	28	27	553030000
P02788	LTF	37;36	37;36	35;34	Lactotransferrin;Lactoferricin-H;Kaliocin-1;Lactoferroxin-A;Lactoferroxin-B;Lactoferroxin-C	2	37	37	35	17185000
P02794	FTH1	3	3	3	Ferritin heavy chain;Ferritin heavy chain, N-terminally processed	1	3	3	3	14225000
P04040	CAT	13	13	13	Catalase	1	13	13	13	8192400
P04049	RAF1	6;6	6;6	3;3	RAF proto-oncogene serine/threonine-protein kinase	2	6	6	3	29710000
P04075	ALDOA	21;19;2;1	21;19;2;1	21;19;2;1	Fructose-bisphosphate aldolase A	4	21	21	21	309260000
P04080	CSTB	5	5	5	Cystatin-B	1	5	5	5	4580800
P04083	ANXA1	18	18	18	Annexin A1	1	18	18	18	135290000
P04114	APOB	6	3	3	Apolipoprotein B-100;Apolipoprotein B-48	1	6	3	3	6862800
P04150-8	NR3C1	7;7;7;7;6;6;6;6;6;6;6;5;4;4;4	7;7;7;7;6;6;6;6;6;6;6;5;4;4;4	7;7;7;7;6;6;6;6;6;6;6;5;4;4;4	Glucocorticoid receptor	15	7	7	7	6518700
P04179-4	SOD2	4;4;3;3	4;4;3;3	4;4;3;3	Superoxide dismutase [Mn], mitochondrial	4	4	4	4	35267000
P04181	OAT	17;10	17;10	17;10	Ornithine aminotransferase, mitochondrial;Ornithine aminotransferase, hepatic form;Ornithine aminotransferase, renal form	2	17	17	17	284800000
P04183	TK1	13	13	13	Thymidine kinase, cytosolic	1	13	13	13	102260000
P04264	KRT1	58;55	54;51	41;38	Keratin, type II cytoskeletal 1	2	58	54	41	12559000000
P04406	GAPDH	31;28;1	31;28;1	31;28;1	Glyceraldehyde-3-phosphate dehydrogenase	3	31	31	31	38211000000
P04424	ASL	12;12;11	12;12;11	12;12;11	Argininosuccinate lyase	3	12	12	12	43839000
P04439	HLA-A	10;10;1;1;1;1;1	10;10;1;1;1;1;1	4;4;0;0;0;0;0	HLA class I histocompatibility antigen, A-3 alpha chain	7	10	10	4	486560000
P04632	CAPNS1	6	6	4	Calpain small subunit 1	1	6	6	4	23229000
P04637	TP53	17;16;12;12;12;11;11;7;7	17;16;12;12;12;11;11;7;7	17;16;12;12;12;11;11;7;7	Cellular tumor antigen p53	9	17	17	17	434240000
P04792	HSPB1	19	19	19	Heat shock protein beta-1	1	19	19	19	712630000
P04818	TYMS	10;8;5	10;8;5	10;8;5	Thymidylate synthase	3	10	10	10	96890000
P04843	RPN1	34	34	34	Dolichyl-diphosphooligosaccharide--protein glycosyltransferase subunit 1	1	34	34	34	1422700000
P04844	RPN2	20;19	20;19	20;19	Dolichyl-diphosphooligosaccharide--protein glycosyltransferase subunit 2	2	20	20	20	699350000
P04899	GNAI2	16;16;15;15;15;15;3;2;2;2;2;1	16;16;15;15;15;15;3;2;2;2;2;1	11;11;11;11;11;11;0;0;0;0;0;0	Guanine nucleotide-binding protein G(i) subunit alpha-2	12	16	16	11	374460000
P05023-4	ATP1A1	35;35;33;21;15;15;15;14;8;4;4;4	35;35;33;21;15;15;15;14;8;4;4;4	35;35;33;21;15;15;15;14;8;4;4;4	Sodium/potassium-transporting ATPase subunit alpha-1	12	35	35	35	334110000
P05067-7	APP	5;5;5;5;5;3;3;3;3;3;1	5;5;5;5;5;3;3;3;3;3;1	5;5;5;5;5;3;3;3;3;3;1	Amyloid beta A4 protein;N-APP;Soluble APP-alpha;Soluble APP-beta;C99;Beta-amyloid protein 42;Beta-amyloid protein 40;C83;P3(42);P3(40);C80;Gamma-secretase C-terminal fragment 59;Gamma-secretase C-terminal fragment 57;Gamma-secretase C-terminal fragment 50;C31	11	5	5	5	2995700
P05089-2	ARG1	12;12;8	12;12;8	12;12;8	Arginase-1	3	12	12	12	3057400
P05091	ALDH2	12;10;2	11;9;1	10;8;1	Aldehyde dehydrogenase, mitochondrial	3	12	11	10	4440200
P05109	S100A8	8	8	8	Protein S100-A8;Protein S100-A8, N-terminally processed	1	8	8	8	60970000
P05120	SERPINB2	20	20	20	Plasminogen activator inhibitor 2	1	20	20	20	394280000
P05121	SERPINE1	12;11	12;11	12;11	Plasminogen activator inhibitor 1	2	12	12	12	168860000
P05141	SLC25A5	16;4	6;0	6;0	ADP/ATP translocase 2;ADP/ATP translocase 2, N-terminally processed	2	16	6	6	1006500000
P05161	ISG15	4	4	4	Ubiquitin-like protein ISG15	1	4	4	4	113610000
P05165	PCCA	6;6;5	6;6;5	6;6;5	Propionyl-CoA carboxylase alpha chain, mitochondrial	3	6	6	6	2568400
P05166	PCCB	5;5	5;5	5;5	Propionyl-CoA carboxylase beta chain, mitochondrial	2	5	5	5	2230000
P05198	EIF2S1	25	25	25	Eukaryotic translation initiation factor 2 subunit 1	1	25	25	25	1281900000
P05362	ICAM1	6	6	6	Intercellular adhesion molecule 1	1	6	6	6	2268300
P05386	RPLP1	2	2	2	60S acidic ribosomal protein P1	1	2	2	2	111840000
P05387	RPLP2	6	6	6	60S acidic ribosomal protein P2	1	6	6	6	158960000
P05388	RPLP0	17;16;11	17;16;11	17;16;11	60S acidic ribosomal protein P0;60S acidic ribosomal protein P0-like	3	17	17	17	3150000000
P05412	JUN	4;1	4;1	4;1	Transcription factor AP-1	2	4	4	4	22313000
P05423	POLR3D	5	5	5	DNA-directed RNA polymerase III subunit RPC4	1	5	5	5	8807100
P05455	SSB	15	15	15	Lupus La protein	1	15	15	15	114840000
P05783	KRT18	5	3	2	Keratin, type I cytoskeletal 18	1	5	3	2	7475300
P05976-2	MYL1	2;2;2	2;2;2	2;2;2	Myosin light chain 1/3, skeletal muscle isoform;Myosin light chain 3	3	2	2	2	10168000
P06312	IGKV4-1	2	2	2	Ig kappa chain V-IV region	1	2	2	2	90305000
P06396-2	GSN	20;19;19;19;1;1;1;1	20;19;19;19;1;1;1;1	7;6;6;6;1;1;1;1	Gelsolin	8	20	20	7	112050000
P06400	RB1	6	6	6	Retinoblastoma-associated protein	1	6	6	6	8894900
P06493	CDK1	20;14;1;1;1;1;1	20;14;1;1;1;1;1	18;13;0;0;0;0;0	Cyclin-dependent kinase 1	7	20	20	18	1297700000
P06576	ATP5F1B	25	25	25	ATP synthase subunit beta, mitochondrial	1	25	25	25	2973700000
P06702	S100A9	9	9	9	Protein S100-A9	1	9	9	9	33114000
P06703	S100A6	2	2	2	Protein S100-A6	1	2	2	2	81393000
P06730	EIF4E	7;7;7;1	7;7;7;1	7;7;7;1	Eukaryotic translation initiation factor 4E	4	7	7	7	253860000
P06733	ENO1	26;18;2;2;2	26;18;2;2;2	24;17;0;0;0	Alpha-enolase	5	26	26	24	516900000
P06737-2	PYGL	45;45	45;45	39;39	Glycogen phosphorylase, liver form	2	45	45	39	1054700000
P06744	GPI	24;23;1	24;23;1	19;18;1	Glucose-6-phosphate isomerase	3	24	24	19	1228100000
P06748	NPM1	11;11;10	11;11;10	11;11;10	Nucleophosmin	3	11	11	11	2919100000
P06753-5	TPM3	14;14;13;13;13;7;5	14;14;13;13;13;7;5	11;11;10;10;10;4;5	Tropomyosin alpha-3 chain	7	14	14	11	151450000
P07093-2	SERPINE2	3;3;3	3;3;3	3;3;3	Glia-derived nexin	3	3	3	3	6092700
P07099	EPHX1	7	7	7	Epoxide hydrolase 1	1	7	7	7	8582700
P07195	LDHB	20	19	19	L-lactate dehydrogenase B chain	1	20	19	19	4608500000
P07197	NEFM	3	2	2	Neurofilament medium polypeptide	1	3	2	2	8072900
P07237	P4HB	32	32	32	Protein disulfide-isomerase	1	32	32	32	1498900000
P07305	H1-0	5;4	5;4	5;4	Histone H1.0;Histone H1.0, N-terminally processed	2	5	5	5	112620000
P07339	CTSD	13	13	13	Cathepsin D;Cathepsin D light chain;Cathepsin D heavy chain	1	13	13	13	25872000
P07355	ANXA2	29;28;22	29;28;22	29;28;22	Annexin A2;Putative annexin A2-like protein	3	29	29	29	1067400000
P07384	CAPN1	26	26	26	Calpain-1 catalytic subunit	1	26	26	26	1584200000
P07437	TUBB	28;8	5;0	5;0	Tubulin beta chain	2	28	5	5	2953500000
P07686	HEXB	13	13	13	Beta-hexosaminidase subunit beta;Beta-hexosaminidase subunit beta chain B;Beta-hexosaminidase subunit beta chain A	1	13	13	13	8890300
P07737	PFN1	13;5	13;5	13;5	Profilin-1	2	13	13	13	2635500000
P07738	BPGM	2	2	2	Bisphosphoglycerate mutase	1	2	2	2	3905500
P07741	APRT	12;11	12;11	12;11	Adenine phosphoribosyltransferase	2	12	12	12	279920000
P07814	EPRS1	69	69	68	Bifunctional glutamate/proline--tRNA ligase;Glutamate--tRNA ligase;Proline--tRNA ligase	1	69	69	68	1521500000
P07900	HSP90AA1	47;47;5;1	29;29;3;0	27;27;3;0	Heat shock protein HSP 90-alpha	4	47	29	27	3736600000
P07910-2	HNRNPC	13;12;11;8;6;6;6;6	13;12;11;8;6;6;6;6	13;12;11;8;6;6;6;6	Heterogeneous nuclear ribonucleoproteins C1/C2	8	13	13	13	585780000
P07942	LAMB1	1	1	1	Laminin subunit beta-1	1	1	1	1	23256000
P07947	YES1	9;4;4;4;1;1	4;1;1;1;0;0	4;1;1;1;0;0	Tyrosine-protein kinase Yes	6	9	4	4	8099100
P07951-2	TPM2	11;9;9;8	6;4;6;3	4;2;4;1	Tropomyosin beta chain	4	11	6	4	33956000
P07954-2	FH	19;19	19;19	19;19	Fumarate hydratase, mitochondrial	2	19	19	19	186140000
P07996	THBS1	29;24	29;24	8;6	Thrombospondin-1	2	29	29	8	216890000
P08123	COL1A2	9	9	9	Collagen alpha-2(I) chain	1	9	9	9	27949000
P08133	ANXA6	18;17	18;17	18;17	Annexin A6	2	18	18	18	12610000
P08134	RHOC	6;5;2	6;5;2	6;5;2	Rho-related GTP-binding protein RhoC;Transforming protein RhoA	3	6	6	6	32121000
P08195-2	SLC3A2	11;11;11;11	11;11;11;11	11;11;11;11	4F2 cell-surface antigen heavy chain	4	11	11	11	48059000
P08237-3	PFKM	24;24;22	21;21;21	21;21;21	ATP-dependent 6-phosphofructokinase, muscle type	3	24	21	21	189210000
P08238	HSP90AB1	48	48	17	Heat shock protein HSP 90-beta	1	48	48	17	15722000000
P08240	SRPRA	22;20	22;20	22;20	Signal recognition particle receptor subunit alpha	2	22	22	22	240150000
P08243	ASNS	20;20;18	20;20;18	20;20;18	Asparagine synthetase [glutamine-hydrolyzing]	3	20	20	20	138280000
P08397-4	HMBS	6;6;6;6	6;6;6;6	6;6;6;6	Porphobilinogen deaminase	4	6	6	6	18175000
P08559-3	PDHA1	5;5;5;5	5;5;5;5	4;4;4;4	Pyruvate dehydrogenase E1 component subunit alpha, somatic form, mitochondrial	4	5	5	4	8553000
P08574	CYC1	7	7	7	Cytochrome c1, heme protein, mitochondrial	1	7	7	7	35407000
P08579	SNRPB2	5	3	3	U2 small nuclear ribonucleoprotein B	1	5	3	3	27274000
P08621	SNRNP70	11;10;7;4	11;10;7;4	11;10;7;4	U1 small nuclear ribonucleoprotein 70 kDa	4	11	11	11	115600000
P08651-4	NFIC	11;11;11;10;10;10	11;11;11;10;10;10	8;8;8;8;8;8	Nuclear factor 1 C-type	6	11	11	8	126670000
P08670	VIM	49;5;4;4;1	48;5;4;4;1	44;2;2;2;0	Vimentin	5	49	48	44	11090000000
P08708	RPS17	12	12	12	40S ribosomal protein S17	1	12	12	12	1795400000
P08754	GNAI3	12	7	7	Guanine nucleotide-binding protein G(k) subunit alpha	1	12	7	7	32267000
P08758	ANXA5	17	17	17	Annexin A5	1	17	17	17	22999000
P08865	RPSA	14	14	14	40S ribosomal protein SA	1	14	14	14	1725600000
P09001	MRPL3	9	9	9	39S ribosomal protein L3, mitochondrial	1	9	9	9	138190000
P09012	SNRPA	6	6	4	U1 small nuclear ribonucleoprotein A	1	6	6	4	88246000
P09038-2	FGF2	5;5;5;5	5;5;5;5	5;5;5;5	Fibroblast growth factor 2	4	5	5	5	10591000
P09132	SRP19	6;3	6;3	6;3	Signal recognition particle 19 kDa protein	2	6	6	6	46607000
P09210	GSTA2	1;1	1;1	1;1	Glutathione S-transferase A2;Glutathione S-transferase A1;Glutathione S-transferase A1, N-terminally processed	2	1	1	1	10013000
P09211	GSTP1	10	10	10	Glutathione S-transferase P	1	10	10	10	149230000
P09382	LGALS1	9	9	9	Galectin-1	1	9	9	9	1110800000
P09429	HMGB1	5;3	3;2	3;2	High mobility group protein B1;Putative high mobility group protein B1-like 1	2	5	3	3	47142000
P09488	GSTM1	11;10;6;6;4	11;10;6;6;4	4;3;1;1;0	Glutathione S-transferase Mu 1;Glutathione S-transferase Mu 4	5	11	11	4	118940000
P09493-3	TPM1	12;11;11;10;9;8;7;6;5;5	9;8;8;7;6;5;4;3;2;2	7;6;6;5;4;5;4;3;2;2	Tropomyosin alpha-1 chain	10	12	9	7	57778000
P09496-2	CLTA	8;7;7;7;5	8;7;7;7;5	8;7;7;7;5	Clathrin light chain A	5	8	8	8	152710000
P09497-2	CLTB	4;4	4;4	4;4	Clathrin light chain B	2	4	4	4	3793100
P09543-2	CNP	26;26	26;26	26;26	2,3-cyclic-nucleotide 3-phosphodiesterase	2	26	26	26	574580000
P09619	PDGFRB	3;1	3;1	3;1	Platelet-derived growth factor receptor beta	2	3	3	3	165700000
P09622	DLD	12;11;10	12;11;10	12;11;10	Dihydrolipoyl dehydrogenase, mitochondrial	3	12	12	12	171460000
P09651-3	HNRNPA1	18;18;18;11;10	18;18;18;11;10	17;17;17;10;9	Heterogeneous nuclear ribonucleoprotein A1;Heterogeneous nuclear ribonucleoprotein A1, N-terminally processed;Heterogeneous nuclear ribonucleoprotein A1-like 2	5	18	18	17	939300000
P09661	SNRPA1	11	11	11	U2 small nuclear ribonucleoprotein A	1	11	11	11	72843000
P09669	COX6C	2	2	2	Cytochrome c oxidase subunit 6C	1	2	2	2	105970000
P09874	PARP1	58	58	58	Poly [ADP-ribose] polymerase 1	1	58	58	58	2859600000
P09884	POLA1	23	23	23	DNA polymerase alpha catalytic subunit	1	23	23	23	89849000
P09914-2	IFIT1	13;13	13;13	13;13	Interferon-induced protein with tetratricopeptide repeats 1	2	13	13	13	82133000
P09960	LTA4H	25;22;22;19	25;22;22;19	25;22;22;19	Leukotriene A-4 hydrolase	4	25	25	25	207040000
P0C0L4-2	C4A	5;5;4	2;2;2	2;2;2	Complement C4-A;Complement C4 beta chain;Complement C4-A alpha chain;C4a anaphylatoxin;C4b-A;C4d-A;Complement C4 gamma chain;Complement C4-B;Complement C4 beta chain;Complement C4-B alpha chain;C4a anaphylatoxin;C4b-B;C4d-B;Complement C4 gamma chain	3	5	2	2	21098000
P0C7P4	UQCRFS1P1	7	1	1	Putative cytochrome b-c1 complex subunit Rieske-like protein 1	1	7	1	1	25444000
P0CG29	GSTT2	6;6;1	6;6;1	6;6;1	Glutathione S-transferase theta-2;Glutathione S-transferase theta-2B	3	6	6	6	79378000
P0DMV8	HSPA1A	31;31;26	29;29;24	17;17;13	Heat shock 70 kDa protein 1A;Heat shock 70 kDa protein 1B	3	31	29	17	1592400000
P0DOX5		13;13	13;13	5;5	Ig gamma-1 chain C region	2	13	13	5	14541000000
P0DOX8		4;3;2;2;1;1;1	4;3;2;2;1;1;1	2;1;0;0;0;1;1	Immunoglobulin lambda-like polypeptide 5;Ig lambda-1 chain C regions;Ig lambda-6 chain C region	7	4	4	2	177770000
P0DP25	CALM3	4;4;4;1	2;2;2;0	2;2;2;0		4	4	2	2	26484000
P0DPI2	GATD3	4;4;3;3	4;4;3;3	4;4;3;3		4	4	4	4	13886000
P10155-3	RO60	17;17;17;17;8	17;17;17;17;8	17;17;17;17;8	60 kDa SS-A/Ro ribonucleoprotein	5	17	17	17	142510000
P10301	RRAS	4	2	2	Ras-related protein R-Ras	1	4	2	2	5865200
P10412	H1-4	10;4	1;0	1;0	Histone H1.4	2	10	1	1	6514800
P10515	DLAT	11	11	11	Dihydrolipoyllysine-residue acetyltransferase component of pyruvate dehydrogenase complex, mitochondrial	1	11	11	11	293750000
P10586-2	PTPRF	19;19	19;19	15;15	Receptor-type tyrosine-protein phosphatase F	2	19	19	15	33444000
P10599	TXN	6;5	6;5	6;5	Thioredoxin	2	6	6	6	16286000
P10606	COX5B	3	3	3	Cytochrome c oxidase subunit 5B, mitochondrial	1	3	3	3	9635700
P10620	MGST1	4;3	4;3	4;3	Microsomal glutathione S-transferase 1	2	4	4	4	118860000
P10644	PRKAR1A	17;13;2	17;13;2	17;13;2	cAMP-dependent protein kinase type I-alpha regulatory subunit;cAMP-dependent protein kinase type I-alpha regulatory subunit, N-terminally processed	3	17	17	17	320310000
P10768	ESD	12	12	12	S-formylglutathione hydrolase	1	12	12	12	262610000
P10809	HSPD1	25;4	25;4	25;4	60 kDa heat shock protein, mitochondrial	2	25	25	25	597950000
P11021	HSPA5	37	37	36	78 kDa glucose-regulated protein	1	37	37	36	2527000000
P11142	HSPA8	36;29	34;27	24;18	Heat shock cognate 71 kDa protein	2	36	34	24	1785300000
P11166	SLC2A1	4	4	4	Solute carrier family 2, facilitated glucose transporter member 1	1	4	4	4	41207000
P11172	UMPS	17;14;12;10	17;14;12;10	17;14;12;10	Uridine 5-monophosphate synthase;Orotate phosphoribosyltransferase;Orotidine 5-phosphate decarboxylase	4	17	17	17	119780000
P11177	PDHB	11;11;10	11;11;10	11;11;10	Pyruvate dehydrogenase E1 component subunit beta, mitochondrial	3	11	11	11	115610000
P11182	DBT	12	12	12	Lipoamide acyltransferase component of branched-chain alpha-keto acid dehydrogenase complex, mitochondrial	1	12	12	12	32639000
P11216	PYGB	33	28	26	Glycogen phosphorylase, brain form	1	33	28	26	273010000
P11233	RALA	2	2	2	Ras-related protein Ral-A	1	2	2	2	7880000
P11279	LAMP1	4;3	4;3	4;3	Lysosome-associated membrane glycoprotein 1	2	4	4	4	5397900
P11310	ACADM	12;12	12;12	12;12	Medium-chain specific acyl-CoA dehydrogenase, mitochondrial	2	12	12	12	229360000
P11387	TOP1	32;4;4	32;4;4	32;4;4	DNA topoisomerase 1	3	32	32	32	852300000
P11388	TOP2A	73;73;73;73	73;73;73;73	55;55;55;55	DNA topoisomerase 2-alpha	4	73	73	55	1885100000
P11413	G6PD	39;39;38	39;39;38	39;39;38	Glucose-6-phosphate 1-dehydrogenase	3	39	39	39	1059700000
P11532-4	DMD	4;4;4;2;2	3;3;3;2;2	3;3;3;2;2	Dystrophin	5	4	3	3	21882000
P11586	MTHFD1	50	50	50	C-1-tetrahydrofolate synthase, cytoplasmic;Methylenetetrahydrofolate dehydrogenase;Methenyltetrahydrofolate cyclohydrolase;Formyltetrahydrofolate synthetase;C-1-tetrahydrofolate synthase, cytoplasmic, N-terminally processed	1	50	50	50	1335400000
P11717	IGF2R	21	21	21	Cation-independent mannose-6-phosphate receptor	1	21	21	21	59608000
P11766	ADH5	13	13	13	Alcohol dehydrogenase class-3	1	13	13	13	173850000
P11802	CDK4	16;8	15;7	15;7	Cyclin-dependent kinase 4	2	16	15	15	225130000
P11908	PRPS2	14;14	8;8	7;7	Ribose-phosphate pyrophosphokinase 2	2	14	8	7	98171000
P11940	PABPC1	29;28;13;5;4;2;2	29;28;13;5;4;2;2	19;18;11;3;3;2;2	Polyadenylate-binding protein 1	7	29	29	19	2033500000
P12004	PCNA	13	13	13	Proliferating cell nuclear antigen	1	13	13	13	606240000
P12081-4	HARS1	28;28;26;26	28;28;26;26	21;21;19;19	Histidine--tRNA ligase, cytoplasmic	4	28	28	21	558680000
P12109	COL6A1	10	10	10	Collagen alpha-1(VI) chain	1	10	10	10	122120000
P12110	COL6A2	12;9;9	12;9;9	12;9;9	Collagen alpha-2(VI) chain	3	12	12	12	48003000
P12111-2	COL6A3	89;89;74;50;42	89;89;74;50;42	89;89;74;50;42	Collagen alpha-3(VI) chain	5	89	89	89	920780000
P12235	SLC25A4	16	5	5	ADP/ATP translocase 1	1	16	5	5	127850000
P12236	SLC25A6	18	18	4	ADP/ATP translocase 3;ADP/ATP translocase 3, N-terminally processed	1	18	18	4	6334100000
P12268	IMPDH2	16;1;1;1;1;1;1;1	16;1;1;1;1;1;1;1	16;1;1;1;1;1;1;1	Inosine-5-monophosphate dehydrogenase 2	8	16	16	16	97809000
P12277	CKB	2	2	2	Creatine kinase B-type	1	2	2	2	8781700
P12694	BCKDHA	5;5	5;5	5;5	2-oxoisovalerate dehydrogenase subunit alpha, mitochondrial	2	5	5	5	14741000
P12814	ACTN1	51;50;49;47;16;16;12	51;50;49;47;16;16;12	32;31;30;28;4;4;2	Alpha-actinin-1	7	51	51	32	1118500000
P12883	MYH7	4;1	3;1	2;1	Myosin-7	2	4	3	2	58861000
P12931	SRC	9;9;1;1;1;1;1;1;1;1	9;9;1;1;1;1;1;1;1;1	4;4;1;1;1;1;1;1;1;1	Proto-oncogene tyrosine-protein kinase Src	10	9	9	4	75493000
P12955-3	PEPD	6;6;5	6;6;5	6;6;5	Xaa-Pro dipeptidase	3	6	6	6	6119000
P12956	XRCC6	39;34	39;34	39;34	X-ray repair cross-complementing protein 6	2	39	39	39	4284300000
P13010	XRCC5	40	40	40	X-ray repair cross-complementing protein 5	1	40	40	40	2428000000
P13051	UNG	4;3	4;3	4;3	Uracil-DNA glycosylase	2	4	4	4	5718300
P13489	RNH1	26	26	26	Ribonuclease inhibitor	1	26	26	26	795240000
P13639	EEF2	54	54	53	Elongation factor 2	1	54	54	53	5631400000
P13667	PDIA4	28	28	28	Protein disulfide-isomerase A4	1	28	28	28	234890000
P13674	P4HA1	28	1	1	Prolyl 4-hydroxylase subunit alpha-1	1	28	1	1	15121000
P13674-2	P4HA1	28;26	28;26	1;1	Prolyl 4-hydroxylase subunit alpha-1	2	28	28	1	566710000
P13693	TPT1	9;6;2	9;6;2	9;6;2	Translationally-controlled tumor protein	3	9	9	9	318050000
P13797	PLS3	21;20;20;3	21;20;20;3	16;15;15;2	Plastin-3	4	21	21	16	58514000
P13798	APEH	18	18	18	Acylamino-acid-releasing enzyme	1	18	18	18	358420000
P13804	ETFA	10;9	10;9	10;9	Electron transfer flavoprotein subunit alpha, mitochondrial	2	10	10	10	182740000
P13807-2	GYS1	11;11;1	11;11;1	11;11;1	Glycogen [starch] synthase, muscle	3	11	11	11	60241000
P13861-2	PRKAR2A	5;5;1	5;5;1	5;5;1	cAMP-dependent protein kinase type II-alpha regulatory subunit	3	5	5	5	3607200
P13995	MTHFD2	6;5	6;5	6;5	Bifunctional methylenetetrahydrofolate dehydrogenase/cyclohydrolase, mitochondrial;NAD-dependent methylenetetrahydrofolate dehydrogenase;Methenyltetrahydrofolate cyclohydrolase	2	6	6	6	72076000
P14136-3	GFAP	8;8;8	6;6;6	6;6;6	Glial fibrillary acidic protein	3	8	6	6	45203000
P14174	MIF	5	5	5	Macrophage migration inhibitory factor	1	5	5	5	444200000
P14324-2	FDPS	9;9	9;9	9;9	Farnesyl pyrophosphate synthase	2	9	9	9	461950000
P14406	COX7A2	2	2	2	Cytochrome c oxidase subunit 7A2, mitochondrial	1	2	2	2	7259600
P14550	AKR1A1	14	14	14	Alcohol dehydrogenase [NADP(+)]	1	14	14	14	104680000
P14618	PKM	49;44;1;1	49;44;1;1	5;5;0;0	Pyruvate kinase PKM	4	49	49	5	15639000000
P14625	HSP90B1	43;6	41;6	41;6	Endoplasmin	2	43	41	41	2731000000
P14649	MYL6B	5	3	3	Myosin light chain 6B	1	5	3	3	14724000
P14678-2	SNRPB	6;6;6;6;6	6;6;6;6;6	6;6;6;6;6	Small nuclear ribonucleoprotein-associated proteins B and B;Small nuclear ribonucleoprotein-associated protein N	5	6	6	6	148580000
P14735	IDE	24;11	24;11	24;11	Insulin-degrading enzyme	2	24	24	24	60324000
P14866	HNRNPL	15;12	14;11	14;11	Heterogeneous nuclear ribonucleoprotein L	2	15	14	14	370590000
P14868	DARS1	30;25	30;25	30;25	Aspartate--tRNA ligase, cytoplasmic	2	30	30	30	1113000000
P14921	ETS1	4;3;3;3;2	4;3;3;3;2	4;3;3;3;2	Protein C-ets-1	5	4	4	4	15293000
P14923	JUP	33	33	28	Junction plakoglobin	1	33	33	28	20258000
P15121	AKR1B1	9;1;1	9;1;1	9;1;1	Aldose reductase	3	9	9	9	9398100
P15153	RAC2	7	6	3	Ras-related C3 botulinum toxin substrate 2	1	7	6	3	51919000
P15170-2	GSPT1	17;17;15;9	17;17;15;9	17;17;15;9	Eukaryotic peptide chain release factor GTP-binding subunit ERF3A;Eukaryotic peptide chain release factor GTP-binding subunit ERF3B	4	17	17	17	176560000
P15291-2	B4GALT1	4;4	4;4	4;4	Beta-1,4-galactosyltransferase 1;Lactose synthase A protein;N-acetyllactosamine synthase;Beta-N-acetylglucosaminylglycopeptide beta-1,4-galactosyltransferase;Beta-N-acetylglucosaminyl-glycolipid beta-1,4-galactosyltransferase;Processed beta-1,4-galactosyltransferase 1	2	4	4	4	3343500
P15311	EZR	24	15	13	Ezrin	1	24	15	13	73536000
P15374	UCHL3	7	7	7	Ubiquitin carboxyl-terminal hydrolase isozyme L3	1	7	7	7	21942000
P15559	NQO1	14;14;13	14;14;13	14;14;13	NAD(P)H dehydrogenase [quinone] 1	3	14	14	14	1545600000
P15735-2	PHKG2	5;5	5;5	5;5	Phosphorylase b kinase gamma catalytic chain, liver/testis isoform	2	5	5	5	6522200
P15880	RPS2	20	20	20	40S ribosomal protein S2	1	20	20	20	9739100000
P15924	DSP	119;96;87	119;96;87	119;96;87	Desmoplakin	3	119	119	119	142080000
P16152	CBR1	17;9	17;9	15;7	Carbonyl reductase [NADPH] 1	2	17	17	15	568260000
P16401	H1-5	12	12	10	Histone H1.5	1	12	12	10	1974200000
P16402	H1-3	10	1	1	Histone H1.3	1	10	1	1	13199000
P16403	H1-2	10	8	1	Histone H1.2	1	10	8	1	2667300000
P16435	POR	16	16	16	NADPH--cytochrome P450 reductase	1	16	16	16	65712000
P16615	ATP2A2	35;34;34;34;31;11;11;10;6;6;6;6;6;6;6	35;34;34;34;31;11;11;10;6;6;6;6;6;6;6	35;34;34;34;31;11;11;10;6;6;6;6;6;6;6	Sarcoplasmic/endoplasmic reticulum calcium ATPase 2	15	35	35	35	361500000
P16949	STMN1	3;3	3;3	2;2	Stathmin	2	3	3	2	26333000
P16989-2	YBX3	11;11;10	5;5;4	5;5;4	Y-box-binding protein 3	3	11	5	5	15039000
P17026	ZNF22	4	4	4	Zinc finger protein 22	1	4	4	4	25046000
P17028	ZNF24	6;2	6;2	6;2	Zinc finger protein 24	2	6	6	6	32564000
P17066	HSPA6	11;6	1;1	1;1	Heat shock 70 kDa protein 6;Putative heat shock 70 kDa protein 7	2	11	1	1	578910000
P17096	HMGA1	4;4	4;4	3;3	High mobility group protein HMG-I/HMG-Y	2	4	4	3	208700000
P17096-2	HMGA1	2	1	1	High mobility group protein HMG-I/HMG-Y	1	2	1	1	18592000
P17152	TMEM11	4	4	4	Transmembrane protein 11, mitochondrial	1	4	4	4	27401000
P17174	GOT1	21;17	21;17	21;17	Aspartate aminotransferase, cytoplasmic	2	21	21	21	415070000
P17252	PRKCA	14;6;6;1;1	14;6;6;1;1	14;6;6;1;1	Protein kinase C alpha type	5	14	14	14	149690000
P17480-2	UBTF	15;15	15;15	15;15	Nucleolar transcription factor 1	2	15	15	15	115880000
P17568	NDUFB7	3	3	3	NADH dehydrogenase [ubiquinone] 1 beta subcomplex subunit 7	1	3	3	3	9714600
P17612	PRKACA	13;11	13;11	5;3	cAMP-dependent protein kinase catalytic subunit alpha	2	13	13	5	236010000
P17655	CAPN2	28;23	28;23	28;23	Calpain-2 catalytic subunit	2	28	28	28	1260200000
P17706-3	PTPN2	9;9;9;8	9;9;9;8	9;9;9;8	Tyrosine-protein phosphatase non-receptor type 2	4	9	9	9	20086000
P17812	CTPS1	26;18	26;18	24;17	CTP synthase 1	2	26	26	24	871520000
P17844	DDX5	42;39	42;39	33;30	Probable ATP-dependent RNA helicase DDX5	2	42	42	33	4030900000
P17858	PFKL	25;23	21;20	20;19	ATP-dependent 6-phosphofructokinase, liver type	2	25	21	20	261510000
P17931	LGALS3	7	7	7	Galectin-3	1	7	7	7	69941000
P17980	PSMC3	23	23	23	26S protease regulatory subunit 6A	1	23	23	23	391020000
P17987	TCP1	32	32	32	T-complex protein 1 subunit alpha	1	32	32	32	1619700000
P18031	PTPN1	10	10	10	Tyrosine-protein phosphatase non-receptor type 1	1	10	10	10	33793000
P18074	ERCC2	13;10	13;10	13;10	TFIIH basal transcription factor complex helicase XPD subunit	2	13	13	13	53907000
P18077	RPL35A	8	8	8	60S ribosomal protein L35a	1	8	8	8	1964000000
P18085	ARF4	10	10	6	ADP-ribosylation factor 4	1	10	10	6	1239000000
P18124	RPL7	23	23	23	60S ribosomal protein L7	1	23	23	23	10859000000
P18206	VCL	23;23;4	23;23;4	23;23;4	Vinculin	3	23	23	23	4751700
P18440	NAT1	2	2	2	Arylamine N-acetyltransferase 1	1	2	2	2	3425500
P18583-6	SON	6;6;6;6;6;6;6;6;6;5	6;6;6;6;6;6;6;6;6;5	6;6;6;6;6;6;6;6;6;5	Protein SON	10	6	6	6	7843300
P18615-3	NELFE	4;4;2	4;4;2	4;4;2	Negative elongation factor E	3	4	4	4	4925100
P18621-3	RPL17	12;12;11	12;12;11	12;12;11	60S ribosomal protein L17	3	12	12	12	3574100000
P18669	PGAM1	15;5;4	15;5;4	15;5;4	Phosphoglycerate mutase 1	3	15	15	15	1499800000
P18754	RCC1	12;12	12;12	12;12	Regulator of chromosome condensation	2	12	12	12	165920000
P18850	ATF6	3	3	3	Cyclic AMP-dependent transcription factor ATF-6 alpha;Processed cyclic AMP-dependent transcription factor ATF-6 alpha	1	3	3	3	4296400
P18858	LIG1	19;19;17	19;19;17	19;19;17	DNA ligase 1	3	19	19	19	81352000
P18887	XRCC1	9	9	9	DNA repair protein XRCC1	1	9	9	9	51256000
P19105	MYL12A	11;11	11;11	5;5	Myosin regulatory light chain 12A;Myosin regulatory light chain 12B	2	11	11	5	3769600000
P19174	PLCG1	31;31	31;31	31;31	1-phosphatidylinositol 4,5-bisphosphate phosphodiesterase gamma-1	2	31	31	31	168850000
P19338	NCL	30	30	30	Nucleolin	1	30	30	30	2465000000
P19367	HK1	43;42;42;42;3;1;1	43;42;42;42;3;1;1	39;38;38;38;2;0;0	Hexokinase-1	7	43	43	39	1221400000
P19387	POLR2C	9	9	9	DNA-directed RNA polymerase II subunit RPB3	1	9	9	9	96688000
P19388	POLR2E	4	4	4	DNA-directed RNA polymerases I, II, and III subunit RPABC1	1	4	4	4	19811000
P19447	ERCC3	12	12	12	TFIIH basal transcription factor complex helicase XPB subunit	1	12	12	12	47979000
P19474	TRIM21	20;15	20;15	20;15	E3 ubiquitin-protein ligase TRIM21	2	20	20	20	236400000
P19525	EIF2AK2	23;22	23;22	23;22	Interferon-induced, double-stranded RNA-activated protein kinase	2	23	23	23	653960000
P19623	SRM	16	16	16	Spermidine synthase	1	16	16	16	309770000
P19784	CSNK2A2	18	18	18	Casein kinase II subunit alpha	1	18	18	18	327050000
P19838-2	NFKB1	10;10;7	10;10;7	10;10;7	Nuclear factor NF-kappa-B p105 subunit;Nuclear factor NF-kappa-B p50 subunit	3	10	10	10	13459000
P20020-1	ATP2B1	18;18;18;18;17;17;4;4;4;4;4;4;4;4;4;4;4;4;3;3;3;3	18;18;18;18;17;17;4;4;4;4;4;4;4;4;4;4;4;4;3;3;3;3	10;10;10;10;9;9;1;1;1;0;1;0;0;0;0;0;0;0;0;0;0;0	Plasma membrane calcium-transporting ATPase 1	22	18	18	10	57290000
P20042	EIF2S2	16	16	16	Eukaryotic translation initiation factor 2 subunit 2	1	16	16	16	596970000
P20073-2	ANXA7	10;10	10;10	10;10	Annexin A7	2	10	10	10	15062000
P20226-2	TBP	2;2;1	2;2;1	2;2;1	TATA-box-binding protein;TATA box-binding protein-like protein 2	3	2	2	2	3721900
P20290	BTF3	4;3	4;3	4;3	Transcription factor BTF3	2	4	4	4	51002000
P20337	RAB3B	6	5	5	Ras-related protein Rab-3B	1	6	5	5	65404000
P20585	MSH3	19	19	19	DNA mismatch repair protein Msh3	1	19	19	19	58507000
P20591	MX1	16;12;3;3	16;12;3;3	16;12;3;3	Interferon-induced GTP-binding protein Mx1;Interferon-induced GTP-binding protein Mx1, N-terminally processed	4	16	16	16	91414000
P20618	PSMB1	9	9	9	Proteasome subunit beta type-1	1	9	9	9	146050000
P20908	COL5A1	5;3	5;3	5;3	Collagen alpha-1(V) chain	2	5	5	5	17412000
P20936-2	RASA1	33;33;33;12	33;33;33;12	33;33;33;12	Ras GTPase-activating protein 1	4	33	33	33	206560000
P21127	CDK11B	19;19;19;19;18;18;18;17;17;17;16;16;16;16;14;14;11;3	19;19;19;19;18;18;18;17;17;17;16;16;16;16;14;14;11;3	19;19;19;19;18;18;18;17;17;17;16;16;16;16;14;14;11;3	Cyclin-dependent kinase 11B;Cyclin-dependent kinase 11A	18	19	19	19	72490000
P21266	GSTM3	15	15	14	Glutathione S-transferase Mu 3	1	15	15	14	207220000
P21281	ATP6V1B2	23;5	23;5	23;5	V-type proton ATPase subunit B, brain isoform	2	23	23	23	213080000
P21283	ATP6V1C1	11;1;1	11;1;1	11;1;1	V-type proton ATPase subunit C 1	3	11	11	11	29819000
P21291	CSRP1	11	11	11	Cysteine and glycine-rich protein 1	1	11	11	11	1991500000
P21333-2	FLNA	137;137	137;137	122;122	Filamin-A	2	137	137	122	13283000000
P21399	ACO1	32;1;1;1;1	32;1;1;1;1	32;1;1;1;1	Cytoplasmic aconitate hydratase	5	32	32	32	316270000
P21589-2	NT5E	7;7	7;7	7;7	5-nucleotidase	2	7	7	7	26446000
P21796	VDAC1	11	11	11	Voltage-dependent anion-selective channel protein 1	1	11	11	11	76287000
P21810	BGN	4	4	4	Biglycan	1	4	4	4	8162900
P21912	SDHB	6	6	6	Succinate dehydrogenase [ubiquinone] iron-sulfur subunit, mitochondrial	1	6	6	6	78137000
P21964-2	COMT	9;9	9;9	9;9	Catechol O-methyltransferase	2	9	9	9	75491000
P21980	TGM2	34;22;10;1	34;22;10;1	33;21;10;1	Protein-glutamine gamma-glutamyltransferase 2	4	34	34	33	858970000
P22033	MMUT	8	8	8	Methylmalonyl-CoA mutase, mitochondrial	1	8	8	8	21332000
P22059	OSBP	16	16	16	Oxysterol-binding protein 1	1	16	16	16	93083000
P22061	PCMT1	11;11	11;11	11;11	Protein-L-isoaspartate(D-aspartate) O-methyltransferase	2	11	11	11	132960000
P22087	FBL	13	13	12	rRNA 2-O-methyltransferase fibrillarin	1	13	13	12	350320000
P22090	RPS4Y1	20	12	7	40S ribosomal protein S4, Y isoform 1	1	20	12	7	128150000
P22102	GART	42;21	42;21	42;21	Trifunctional purine biosynthetic protein adenosine-3;Phosphoribosylamine--glycine ligase;Phosphoribosylformylglycinamidine cyclo-ligase;Phosphoribosylglycinamide formyltransferase	2	42	42	42	677830000
P22234	PAICS	18;17	18;17	18;17	Multifunctional protein ADE2;Phosphoribosylaminoimidazole-succinocarboxamide synthase;Phosphoribosylaminoimidazole carboxylase	2	18	18	18	95256000
P22314-2	UBA1	30;30	30;30	30;30	Ubiquitin-like modifier-activating enzyme 1	2	30	30	30	424700000
P22392-2	NME2	7;7;5	7;7;5	3;3;3	Nucleoside diphosphate kinase B;Putative nucleoside diphosphate kinase	3	7	7	3	32761000
P22570	FDXR	15;15;14;14;14;14;11	15;15;14;14;14;14;11	15;15;14;14;14;14;11	NADPH:adrenodoxin oxidoreductase, mitochondrial	7	15	15	15	85981000
P22612	PRKACG	2	1	1	cAMP-dependent protein kinase catalytic subunit gamma	1	2	1	1	47709000
P22626	HNRNPA2B1	17;16	16;15	16;15	Heterogeneous nuclear ribonucleoproteins A2/B1	2	17	16	16	543310000
P22681	CBL	9;1;1	9;1;1	8;0;0	E3 ubiquitin-protein ligase CBL	3	9	9	8	5609400
P22694-4	PRKACB	10;10;10;10;10;10;10;10;7;5	2;2;2;2;2;2;2;2;1;2	2;2;2;2;2;2;2;2;1;2	cAMP-dependent protein kinase catalytic subunit beta	10	10	2	2	17373000
P22695	UQCRC2	17	17	17	Cytochrome b-c1 complex subunit 2, mitochondrial	1	17	17	17	530700000
P22830	FECH	11;11	11;11	11;11	Ferrochelatase, mitochondrial	2	11	11	11	36149000
P23193	TCEA1	7;5;2;2	7;5;2;2	7;5;2;2	Transcription elongation factor A protein 1	4	7	7	7	40533000
P23246	SFPQ	18;17	17;16	17;16	Splicing factor, proline- and glutamine-rich	2	18	17	17	856610000
P23258	TUBG1	21;15	21;15	21;15	Tubulin gamma-1 chain;Tubulin gamma-2 chain	2	21	21	21	298090000
P23284	PPIB	12	12	12	Peptidyl-prolyl cis-trans isomerase B	1	12	12	12	231390000
P23368	ME2	8;6	8;6	8;6	NAD-dependent malic enzyme, mitochondrial	2	8	8	8	21033000
P23381	WARS1	20;19	20;19	20;19	Tryptophan--tRNA ligase, cytoplasmic;T1-TrpRS;T2-TrpRS	2	20	20	20	341490000
P23396	RPS3	22;20	22;20	22;20	40S ribosomal protein S3	2	22	22	22	4702400000
P23443-4	RPS6KB1	3;3;3;3;3	3;3;3;3;3	2;2;2;2;2	Ribosomal protein S6 kinase beta-1	5	3	3	2	23271000
P23458	JAK1	13;1	13;1	13;1	Tyrosine-protein kinase JAK1	2	13	13	13	81817000
P23526	AHCY	21;18	21;18	21;18	Adenosylhomocysteinase	2	21	21	21	1054000000
P23528	CFL1	16	16	11	Cofilin-1	1	16	16	11	3356000000
P23634-5	ATP2B4	9;9;9;9;9;9;9;9	1;1;1;1;1;1;1;1	1;1;1;1;1;1;1;1	Plasma membrane calcium-transporting ATPase 4	8	9	1	1	1977400
P23743	DGKA	14;3;2	14;3;2	14;3;2	Diacylglycerol kinase alpha	3	14	14	14	20668000
P23919	DTYMK	15;14	15;14	15;14	Thymidylate kinase	2	15	15	15	83978000
P23921	RRM1	18	18	18	Ribonucleoside-diphosphate reductase large subunit	1	18	18	18	118950000
P24390-2	KDELR1	2;2	1;1	1;1	ER lumen protein-retaining receptor 1	2	2	1	1	15019000
P24468	NR2F2	8;6;6;5;2	8;6;6;5;2	8;6;6;5;2	COUP transcription factor 2;COUP transcription factor 1	5	8	8	8	29687000
P24534	EEF1B2	7	6	6	Elongation factor 1-beta	1	7	6	6	257730000
P24539	ATP5PB	9	9	9	ATP synthase F(0) complex subunit B1, mitochondrial	1	9	9	9	96355000
P24666	ACP1	8;5;5;5	8;5;5;5	8;5;5;5	Low molecular weight phosphotyrosine protein phosphatase	4	8	8	8	165910000
P24752	ACAT1	14;5	14;5	14;5	Acetyl-CoA acetyltransferase, mitochondrial	2	14	14	14	255500000
P24844	MYL9	9;5	3;2	3;2	Myosin regulatory light polypeptide 9	2	9	3	3	426740000
P24928	POLR2A	34;8	34;8	34;8	DNA-directed RNA polymerase II subunit RPB1	2	34	34	34	168580000
P24941	CDK2	13;12	11;10	9;8	Cyclin-dependent kinase 2	2	13	11	9	125900000
P25098	GRK2	5;2	5;2	5;2	Beta-adrenergic receptor kinase 1	2	5	5	5	8269800
P25205	MCM3	42;41	42;41	42;41	DNA replication licensing factor MCM3	2	42	42	42	1209200000
P25311	AZGP1	13	13	13	Zinc-alpha-2-glycoprotein	1	13	13	13	3749800
P25325	MPST	4;4	4;4	4;4	3-mercaptopyruvate sulfurtransferase	2	4	4	4	12688000
P25398	RPS12	8	8	8	40S ribosomal protein S12	1	8	8	8	534090000
P25490	YY1	8	8	5	Transcriptional repressor protein YY1	1	8	8	5	68777000
P25685	DNAJB1	13;12	13;12	12;11	DnaJ homolog subfamily B member 1	2	13	13	12	125970000
P25686-2	DNAJB2	2;2	1;1	1;1	DnaJ homolog subfamily B member 2	2	2	1	1	4821300
P25705	ATP5F1A	30;29;26	30;29;26	30;29;26	ATP synthase subunit alpha, mitochondrial	3	30	30	30	3840200000
P25786	PSMA1	12;12	12;12	12;12	Proteasome subunit alpha type-1	2	12	12	12	204600000
P25787	PSMA2	9	9	9	Proteasome subunit alpha type-2	1	9	9	9	162920000
P25788-2	PSMA3	9;9	9;9	9;9	Proteasome subunit alpha type-3	2	9	9	9	145420000
P25789	PSMA4	10;8	10;8	10;8	Proteasome subunit alpha type-4	2	10	10	10	64599000
P26038	MSN	46	46	36	Moesin	1	46	46	36	2450900000
P26196	DDX6	19	19	19	Probable ATP-dependent RNA helicase DDX6	1	19	19	19	502110000
P26358-2	DNMT1	63	63	2	DNA (cytosine-5)-methyltransferase 1	1	63	63	2	1519300000
P26368-2	U2AF2	9;9	9;9	9;9	Splicing factor U2AF 65 kDa subunit	2	9	9	9	73413000
P26373	RPL13	14;12	14;12	14;12	60S ribosomal protein L13	2	14	14	14	6512200000
P26440	IVD	10;9	10;9	10;9	Isovaleryl-CoA dehydrogenase, mitochondrial	2	10	10	10	37582000
P26572	MGAT1	7	7	7	Alpha-1,3-mannosyl-glycoprotein 2-beta-N-acetylglucosaminyltransferase	1	7	7	7	31380000
P26583	HMGB2	6	6	4	High mobility group protein B2	1	6	6	4	41827000
P26599	PTBP1	18;18;18	18;18;18	15;15;15	Polypyrimidine tract-binding protein 1	3	18	18	15	1008100000
P26639	TARS1	38;37;4;4	38;37;4;4	38;37;4;4	Threonine--tRNA ligase, cytoplasmic	4	38	38	38	1509400000
P26640	VARS1	49;9	49;9	49;9	Valine--tRNA ligase	2	49	49	49	832800000
P26641	EEF1G	24;23	24;23	24;23	Elongation factor 1-gamma	2	24	24	24	1560700000
P27105	STOM	3;1	3;1	3;1	Erythrocyte band 7 integral membrane protein	2	3	3	3	11932000
P27144	AK4	6	6	6	Adenylate kinase 4, mitochondrial	1	6	6	6	16832000
P27348	YWHAQ	13	9	9	14-3-3 protein theta	1	13	9	9	139060000
P27448-3	MARK3	10;10;10;9;9;9;8;5;4;2	7;7;7;7;6;7;6;3;3;1	7;7;7;7;6;7;6;3;3;1	MAP/microtubule affinity-regulating kinase 3;Serine/threonine-protein kinase MARK1	10	10	7	7	12371000
P27635	RPL10	14;4	14;4	14;4	60S ribosomal protein L10	2	14	14	14	2259500000
P27658	COL8A1	2	2	2	Collagen alpha-1(VIII) chain;Vastatin	1	2	2	2	22681000
P27694	RPA1	19	19	19	Replication protein A 70 kDa DNA-binding subunit;Replication protein A 70 kDa DNA-binding subunit, N-terminally processed	1	19	19	19	78943000
P27695	APEX1	13	13	13	DNA-(apurinic or apyrimidinic site) lyase;DNA-(apurinic or apyrimidinic site) lyase, mitochondrial	1	13	13	13	101420000
P27707	DCK	10	10	10	Deoxycytidine kinase	1	10	10	10	82742000
P27708	CAD	86	86	83	CAD protein;Glutamine-dependent carbamoyl-phosphate synthase;Aspartate carbamoyltransferase;Dihydroorotase	1	86	86	83	2363800000
P27797	CALR	12	12	12	Calreticulin	1	12	12	12	38316000
P27816	MAP4	22;21;18;10;10;2	22;21;18;10;10;2	22;21;18;10;10;2	Microtubule-associated protein 4	6	22	22	22	163780000
P27824-2	CANX	15;15;13	15;15;13	15;15;13	Calnexin	3	15	15	15	139850000
P28062-2	PSMB8	4;4	4;4	4;4	Proteasome subunit beta type-8	2	4	4	4	73882000
P28066	PSMA5	8;5	8;5	8;5	Proteasome subunit alpha type-5	2	8	8	8	204150000
P28070	PSMB4	5	5	5	Proteasome subunit beta type-4	1	5	5	5	77389000
P28072	PSMB6	4	4	4	Proteasome subunit beta type-6	1	4	4	4	55569000
P28074	PSMB5	13;8;6	13;8;6	13;8;6	Proteasome subunit beta type-5	3	13	13	13	219990000
P28161-2	GSTM2	8;8	3;3	2;2	Glutathione S-transferase Mu 2	2	8	3	2	13038000
P28288	ABCD3	17;14;2	17;14;2	17;14;2	ATP-binding cassette sub-family D member 3	3	17	17	17	113730000
P28300	LOX	13	13	13	Protein-lysine 6-oxidase	1	13	13	13	211610000
P28331-4	NDUFS1	26;26;26;23;22	26;26;26;23;22	26;26;26;23;22	NADH-ubiquinone oxidoreductase 75 kDa subunit, mitochondrial	5	26	26	26	191060000
P28340	POLD1	40	40	40	DNA polymerase delta catalytic subunit	1	40	40	40	242100000
P28347	TEAD1	3;2;2;2;2;2;2;2	3;2;2;2;2;2;2;2	3;2;2;2;2;2;2;2	Transcriptional enhancer factor TEF-1;Transcriptional enhancer factor TEF-3;Transcriptional enhancer factor TEF-5;Transcriptional enhancer factor TEF-4	8	3	3	3	3705000
P28370	SMARCA1	24	12	1	Probable global transcription activator SNF2L1	1	24	12	1	69835000
P28482	MAPK1	14;11	14;11	10;7	Mitogen-activated protein kinase 1	2	14	14	10	170430000
P28702	RXRB	4;4	4;4	2;2	Retinoic acid receptor RXR-beta	2	4	4	2	10177000
P28715	ERCC5	3;1	3;1	3;1	DNA repair protein complementing XP-G cells	2	3	3	3	5963300
P28799	GRN	5;4;3	5;4;3	5;4;3	Granulins;Acrogranin;Paragranulin;Granulin-1;Granulin-2;Granulin-3;Granulin-4;Granulin-5;Granulin-6;Granulin-7	3	5	5	5	8813100
P28838-2	LAP3	23;23	23;23	23;23	Cytosol aminopeptidase	2	23	23	23	337800000
P29084	GTF2E2	9	9	9	Transcription initiation factor IIE subunit beta	1	9	9	9	31924000
P29144	TPP2	24	24	24	Tripeptidyl-peptidase 2	1	24	24	24	41542000
P29218-3	IMPA1	4;4;1	4;4;1	4;4;1	Inositol monophosphatase 1	3	4	4	4	5153400
P29279	CCN2	3;2	3;2	3;2	Connective tissue growth factor	2	3	3	3	5346200
P29317	EPHA2	18;4;2;2;2;2;1;1;1;1;1;1;1	18;4;2;2;2;2;1;1;1;1;1;1;1	16;4;0;0;0;0;0;0;0;0;0;0;0	Ephrin type-A receptor 2	13	18	18	16	125900000
P29323-2	EPHB2	8;8;8;3;3;3;3;3	6;6;6;1;1;1;1;1	6;6;6;1;1;1;1;1	Ephrin type-B receptor 2	8	8	6	6	2554500
P29353-2	SHC1	12;12;12;12;10;7;1	12;12;12;12;10;7;1	12;12;12;12;10;7;1	SHC-transforming protein 1	7	12	12	12	29828000
P29372-5	MPG	7;7;7;7	7;7;7;7	7;7;7;7	DNA-3-methyladenine glycosylase	4	7	7	7	15196000
P29401	TKT	31;31	31;31	31;31	Transketolase	2	31	31	31	2514500000
P29508	SERPINB3	17;13	17;13	8;7	Serpin B3	2	17	17	8	15430000
P29558-2	RBMS1	5;5;2;2;2;2;2	3;3;1;1;1;1;1	3;3;1;1;1;1;1	RNA-binding motif, single-stranded-interacting protein 1	7	5	3	3	17333000
P29590-14	PML	5;5;5;5;5;5;5;5;5;5;5;5	5;5;5;5;5;5;5;5;5;5;5;5	5;5;5;5;5;5;5;5;5;5;5;5	Protein PML	12	5	5	5	35544000
P29597	TYK2	6	6	6	Non-receptor tyrosine-protein kinase TYK2	1	6	6	6	2089300
P29692-3	EEF1D	12	1	1	Elongation factor 1-delta	1	12	1	1	11238000
P29728-2	OAS2	3;3	3;3	3;3	2-5-oligoadenylate synthase 2	2	3	3	3	3302900
P29966	MARCKS	2	2	2	Myristoylated alanine-rich C-kinase substrate	1	2	2	2	6290900
P29992	GNA11	12	12	7	Guanine nucleotide-binding protein subunit alpha-11	1	12	12	7	133500000
P30038	ALDH4A1	9;9;8	9;9;8	9;9;8	Delta-1-pyrroline-5-carboxylate dehydrogenase, mitochondrial	3	9	9	9	18764000
P30041	PRDX6	15	15	15	Peroxiredoxin-6	1	15	15	15	726890000
P30043	BLVRB	4	4	4	Flavin reductase (NADPH)	1	4	4	4	31836000
P30046	DDT	4;3;3	4;3;3	4;3;3	D-dopachrome decarboxylase;D-dopachrome decarboxylase-like protein	3	4	4	4	5414100
P30048-2	PRDX3	11;11	11;11	11;11	Thioredoxin-dependent peroxide reductase, mitochondrial	2	11	11	11	359450000
P30050	RPL12	6;4	6;4	6;4	60S ribosomal protein L12	2	6	6	6	1392800000
P30084	ECHS1	10	10	10	Enoyl-CoA hydratase, mitochondrial	1	10	10	10	76189000
P30085-3	CMPK1	6;6;2	6;6;2	6;6;2	UMP-CMP kinase	3	6	6	6	112220000
P30086	PEBP1	9	9	9	Phosphatidylethanolamine-binding protein 1;Hippocampal cholinergic neurostimulating peptide	1	9	9	9	3672700
P30101	PDIA3	32	32	32	Protein disulfide-isomerase A3	1	32	32	32	1320400000
P30153	PPP2R1A	17;4;4;4;3;3	17;4;4;4;3;3	17;4;4;4;3;3	Serine/threonine-protein phosphatase 2A 65 kDa regulatory subunit A alpha isoform	6	17	17	17	62454000
P30260	CDC27	15;15	15;15	15;15	Cell division cycle protein 27 homolog	2	15	15	15	60314000
P30405	PPIF	7;3	7;3	6;3	Peptidyl-prolyl cis-trans isomerase F, mitochondrial	2	7	7	6	68361000
P30419-2	NMT1	4;4	4;4	3;3	Glycylpeptide N-tetradecanoyltransferase 1	2	4	4	3	10683000
P30520	ADSS2	14;1	14;1	14;1	Adenylosuccinate synthetase isozyme 2	2	14	14	14	84056000
P30530-2	AXL	8;8;1	8;8;1	8;8;1	Tyrosine-protein kinase receptor UFO	3	8	8	8	29878000
P30566	ADSL	8;7	8;7	8;7	Adenylosuccinate lyase	2	8	8	8	94357000
P30622-2	CLIP1	9;9;9	9;9;9	9;9;9	CAP-Gly domain-containing linker protein 1	3	9	9	9	40214000
P30740	SERPINB1	10;7	9;6	9;6	Leukocyte elastase inhibitor	2	10	9	9	27324000
P30837	ALDH1B1	15	15	13	Aldehyde dehydrogenase X, mitochondrial	1	15	15	13	85083000
P30876	POLR2B	34	34	34	DNA-directed RNA polymerase II subunit RPB2	1	34	34	34	286930000
P31025	LCN1	4;2	4;2	4;2	Lipocalin-1;Putative lipocalin 1-like protein 1	2	4	4	4	9685400
P31040	SDHA	23;22;17	23;22;17	23;22;17	Succinate dehydrogenase [ubiquinone] flavoprotein subunit, mitochondrial	3	23	23	23	357500000
P31146	CORO1A	5	5	5	Coronin-1A	1	5	5	5	23335000
P31150	GDI1	19	11	11	Rab GDP dissociation inhibitor alpha	1	19	11	11	98857000
P31153	MAT2A	19;12;2	19;12;2	19;12;2	S-adenosylmethionine synthase isoform type-2	3	19	19	19	657420000
P31327-3	CPS1	15;15;12	12;12;9	12;12;9	Carbamoyl-phosphate synthase [ammonia], mitochondrial	3	15	12	12	16708000
P31350-2	RRM2	14;14;1	14;14;1	12;12;0	Ribonucleoside-diphosphate reductase subunit M2	3	14	14	12	213770000
P31483	TIA1	10;7	6;4	2;2	Nucleolysin TIA-1 isoform p40	2	10	6	2	56964000
P31689	DNAJA1	17;14	17;14	17;14	DnaJ homolog subfamily A member 1	2	17	17	17	688720000
P31749	AKT1	11;10;2;2	11;10;2;2	9;8;1;1	RAC-alpha serine/threonine-protein kinase	4	11	11	9	42580000
P31751	AKT2	9;8	7;7	7;7	RAC-beta serine/threonine-protein kinase	2	9	7	7	14816000
P31930	UQCRC1	19	19	18	Cytochrome b-c1 complex subunit 1, mitochondrial	1	19	19	18	476630000
P31939	ATIC	31;30	31;30	31;30	Bifunctional purine biosynthesis protein PURH;Phosphoribosylaminoimidazolecarboxamide formyltransferase;IMP cyclohydrolase	2	31	31	31	912160000
P31942-2	HNRNPH3	6;6;5;3;2;2	5;5;5;3;2;2	5;5;5;3;2;2	Heterogeneous nuclear ribonucleoprotein H3	6	6	5	5	40879000
P31943	HNRNPH1	17	17	10	Heterogeneous nuclear ribonucleoprotein H;Heterogeneous nuclear ribonucleoprotein H, N-terminally processed	1	17	17	10	2633100000
P31946-2	YWHAB	10;10	6;6	6;6	14-3-3 protein beta/alpha;14-3-3 protein beta/alpha, N-terminally processed	2	10	6	6	90456000
P32119	PRDX2	9;1	8;1	8;1	Peroxiredoxin-2	2	9	8	8	51827000
P32321	DCTD	5;5	5;5	5;5	Deoxycytidylate deaminase	2	5	5	5	4108400
P32322	PYCR1	9;8;7	9;8;7	8;7;6	Pyrroline-5-carboxylate reductase 1, mitochondrial	3	9	9	8	47626000
P32455	GBP1	12;3;2	12;3;2	12;3;2	Interferon-induced guanylate-binding protein 1	3	12	12	12	82700000
P32780	GTF2H1	3;2	3;2	3;2	General transcription factor IIH subunit 1	2	3	3	3	42807000
P32969	RPL9; RPL9P7; RPL9P8; RPL9P9	12	12	12	60S ribosomal protein L9	1	12	12	12	2994800000
P33176	KIF5B	59	59	44	Kinesin-1 heavy chain	1	59	59	44	1867100000
P33947	KDELR2	3;2	3;2	2;1	ER lumen protein-retaining receptor 2	2	3	3	2	52900000
P33991	MCM4	41	41	40	DNA replication licensing factor MCM4	1	41	41	40	1144800000
P33992	MCM5	46	46	46	DNA replication licensing factor MCM5	1	46	46	46	1444200000
P33993	MCM7	37;27;17	37;27;17	37;27;17	DNA replication licensing factor MCM7	3	37	37	37	1313300000
P34896-2	SHMT1	11;11;9;8	10;10;8;7	10;10;8;7	Serine hydroxymethyltransferase, cytosolic	4	11	10	10	19895000
P34897-3	SHMT2	26;26;25	26;26;25	25;25;24	Serine hydroxymethyltransferase, mitochondrial	3	26	26	25	1361500000
P34932	HSPA4	38;5	38;5	34;5	Heat shock 70 kDa protein 4	2	38	38	34	637300000
P35080	PFN2	6	1	1	Profilin-2	1	6	1	1	19207000
P35080-2	PFN2	8	8	3	Profilin-2	1	8	8	3	287870000
P35222	CTNNB1	13	8	8	Catenin beta-1	1	13	8	8	40605000
P35232	PHB1	19;10	19;10	19;10	Prohibitin	2	19	19	19	1974600000
P35237	SERPINB6	13	13	12	Serpin B6	1	13	13	12	207940000
P35240-8	NF2	10;10;10;10;9;8;8;4;2;1	10;10;10;10;9;8;8;4;2;1	9;9;9;9;8;7;7;4;2;1	Merlin	10	10	10	9	33007000
P35241	RDX	21;21;11;7;4	9;9;4;3;4	9;9;4;3;4	Radixin	5	21	9	9	36402000
P35249	RFC4	6;5	6;5	6;5	Replication factor C subunit 4	2	6	6	6	31664000
P35250-2	RFC2	9;9	9;9	9;9	Replication factor C subunit 2	2	9	9	9	63544000
P35251-2	RFC1	28;28	28;28	28;28	Replication factor C subunit 1	2	28	28	28	271670000
P35268	RPL22	5	5	5	60S ribosomal protein L22	1	5	5	5	1522000000
P35269	GTF2F1	2	2	2	General transcription factor IIF subunit 1	1	2	2	2	5123000
P35442	THBS2	4	2	2	Thrombospondin-2	1	4	2	2	2117900
P35520	CBS	11;11	11;11	11;11	Cystathionine beta-synthase	2	11	11	11	34877000
P35527	KRT9	38;37	37;36	37;36	Keratin, type I cytoskeletal 9	2	38	37	37	3452700000
P35579	MYH9	193;121;1;1;1;1;1;1	193;121;1;1;1;1;1;1	162;94;0;1;1;0;0;0	Myosin-9	8	193	193	162	104650000000
P35580	MYH10	130;129;128;128;127;1	108;107;106;106;105;1	101;100;99;99;98;1	Myosin-10	6	130	108	101	4083200000
P35606-2	COPB2	24;24	24;24	24;24	Coatomer subunit beta	2	24	24	24	138490000
P35610	SOAT1	6;5;5	6;5;5	6;5;5	Sterol O-acyltransferase 1	3	6	6	6	34459000
P35611-2	ADD1	13;13;13;13;12;9;1;1;1;1;1;1	13;13;13;13;12;9;1;1;1;1;1;1	13;13;13;13;12;9;1;1;1;1;1;1	Alpha-adducin	12	13	13	13	53666000
P35625	TIMP3	6	6	6	Metalloproteinase inhibitor 3	1	6	6	6	86309000
P35637-2	FUS	9;9	9;9	7;7	RNA-binding protein FUS	2	9	9	7	1217000000
P35658-2	NUP214	22;22;22;21;21	22;22;22;21;21	22;22;22;21;21	Nuclear pore complex protein Nup214	5	22	22	22	50560000
P35659	DEK	13;11	13;11	13;11	Protein DEK	2	13	13	13	883120000
P35869	AHR	6;1;1;1	6;1;1;1	6;1;1;1	Aryl hydrocarbon receptor	4	6	6	6	17543000
P35914	HMGCL	5;3;3;1;1;1	5;3;3;1;1;1	5;3;3;1;1;1	Hydroxymethylglutaryl-CoA lyase, mitochondrial	6	5	5	5	3669700
P35998	PSMC2	34;21	34;21	34;21	26S protease regulatory subunit 7	2	34	34	34	639310000
P36404	ARL2	8;5	8;5	8;5	ADP-ribosylation factor-like protein 2	2	8	8	8	138170000
P36405	ARL3	6	6	6	ADP-ribosylation factor-like protein 3	1	6	6	6	80781000
P36406-3	TRIM23	1;1;1	1;1;1	1;1;1	E3 ubiquitin-protein ligase TRIM23	3	1	1	1	32579000
P36507	MAP2K2	19	19	13	Dual specificity mitogen-activated protein kinase kinase 2	1	19	19	13	336830000
P36542	ATP5F1C	9;8	9;8	9;8	ATP synthase subunit gamma, mitochondrial	2	9	9	9	1128800000
P36543	ATP6V1E1	2;1;1;1	2;1;1;1	2;1;1;1	V-type proton ATPase subunit E 1;V-type proton ATPase subunit E 2	4	2	2	2	4617100
P36551	CPOX	14;5	14;5	14;5	Oxygen-dependent coproporphyrinogen-III oxidase, mitochondrial	2	14	14	14	112670000
P36578	RPL4	23	23	23	60S ribosomal protein L4	1	23	23	23	9335700000
P36639	NUDT1	4;4;4;4	4;4;4;4	4;4;4;4	7,8-dihydro-8-oxoguanine triphosphatase	4	4	4	4	17844000
P36776	LONP1	23;23;22	23;23;22	23;23;22	Lon protease homolog, mitochondrial	3	23	23	23	200470000
P36871	PGM1	25;22;17	25;22;17	25;22;17	Phosphoglucomutase-1	3	25	25	25	344250000
P36873	PPP1CC	17;17	3;3	3;3	Serine/threonine-protein phosphatase PP1-gamma catalytic subunit	2	17	3	3	92618000
P36915	GNL1	24;16	24;16	24;16	Guanine nucleotide-binding protein-like 1	2	24	24	24	369390000
P36957	DLST	14;11	14;11	14;11	Dihydrolipoyllysine-residue succinyltransferase component of 2-oxoglutarate dehydrogenase complex, mitochondrial	2	14	14	14	840510000
P37108	SRP14	9	9	9	Signal recognition particle 14 kDa protein	1	9	9	9	675100000
P37198	NUP62	6	6	6	Nuclear pore glycoprotein p62	1	6	6	6	7138900
P37235	HPCAL1	2;1;1	2;1;1	2;1;1	Hippocalcin-like protein 1;Neuron-specific calcium-binding protein hippocalcin;Neurocalcin-delta	3	2	2	2	1561700
P37802-2	TAGLN2	11;11;1	11;11;1	11;11;1	Transgelin-2	3	11	11	11	37009000
P37837	TALDO1	9	9	9	Transaldolase	1	9	9	9	3929900
P38117	ETFB	13;12	13;12	13;12	Electron transfer flavoprotein subunit beta	2	13	13	13	176490000
P38159-2	RBMX	6;6;3;3	6;6;3;3	5;5;2;3	RNA-binding motif protein, X chromosome;RNA-binding motif protein, X chromosome, N-terminally processed;RNA binding motif protein, X-linked-like-1	4	6	6	5	75215000
P38435-2	GGCX	4;4	4;4	4;4	Vitamin K-dependent gamma-carboxylase	2	4	4	4	7649900
P38606-2	ATP6V1A	13;13	13;13	13;13	V-type proton ATPase catalytic subunit A	2	13	13	13	28535000
P38646	HSPA9	38	38	37	Stress-70 protein, mitochondrial	1	38	38	37	1858600000
P38919	EIF4A3	26	21	21	Eukaryotic initiation factor 4A-III;Eukaryotic initiation factor 4A-III, N-terminally processed	1	26	21	21	413490000
P38935	IGHMBP2	9	9	9	DNA-binding protein SMUBP-2	1	9	9	9	20840000
P38936	CDKN1A	2	2	2	Cyclin-dependent kinase inhibitor 1	1	2	2	2	6095300
P39019	RPS19	13	13	13	40S ribosomal protein S19	1	13	13	13	1327200000
P39023	RPL3	25;3	25;3	25;3	60S ribosomal protein L3	2	25	25	25	7015100000
P39656	DDOST	15;14;13	15;14;13	15;14;13	Dolichyl-diphosphooligosaccharide--protein glycosyltransferase 48 kDa subunit	3	15	15	15	676530000
P39748	FEN1	18;15	18;15	17;14	Flap endonuclease 1	2	18	18	17	692650000
P40121-2	CAPG	5;5	5;5	5;5	Macrophage-capping protein	2	5	5	5	11034000
P40222	TXLNA	12	12	12	Alpha-taxilin	1	12	12	12	101000000
P40227	CCT6A	23;20	23;20	18;16	T-complex protein 1 subunit zeta	2	23	23	18	677510000
P40261	NNMT	4	4	4	Nicotinamide N-methyltransferase	1	4	4	4	16851000
P40306	PSMB10	1	1	1	Proteasome subunit beta type-10	1	1	1	1	3798200
P40429	RPL13A	13;6	13;6	13;6	60S ribosomal protein L13a	2	13	13	13	4309200000
P40616-2	ARL1	7;7	7;7	7;7	ADP-ribosylation factor-like protein 1	2	7	7	7	84457000
P40692	MLH1	5;2;2	5;2;2	5;2;2	DNA mismatch repair protein Mlh1	3	5	5	5	6984200
P40763-3	STAT3	13;13;13	13;13;13	13;13;13	Signal transducer and activator of transcription 3	3	13	13	13	41534000
P40818	USP8	17;15	17;15	17;15	Ubiquitin carboxyl-terminal hydrolase 8	2	17	17	17	38602000
P40925-3	MDH1	12;12;10	12;12;10	12;12;10	Malate dehydrogenase, cytoplasmic	3	12	12	12	1131300000
P40926	MDH2	12;10	12;10	12;10	Malate dehydrogenase, mitochondrial	2	12	12	12	10958000
P40937-2	RFC5	16;16	16;16	16;16	Replication factor C subunit 5	2	16	16	16	91393000
P40938	RFC3	16;15	16;15	16;15	Replication factor C subunit 3	2	16	16	16	78195000
P40939	HADHA	37;1	37;1	37;1	Trifunctional enzyme subunit alpha, mitochondrial;Long-chain enoyl-CoA hydratase;Long chain 3-hydroxyacyl-CoA dehydrogenase	2	37	37	37	1234500000
P41091	EIF2S3	23;18;14	23;18;14	23;18;14	Eukaryotic translation initiation factor 2 subunit 3;Putative eukaryotic translation initiation factor 2 subunit 3-like protein	3	23	23	23	2102200000
P41208	CETN2	3;1	3;1	3;1	Centrin-2	2	3	3	3	3779600
P41214	EIF2D	13;11	13;11	13;11	Eukaryotic translation initiation factor 2D	2	13	13	13	34922000
P41221-2	WNT5A	3;3	2;2	2;2	Protein Wnt-5a	2	3	2	2	7006200
P41223	BUD31	8;8	8;8	8;8	Protein BUD31 homolog	2	8	8	8	113430000
P41227	NAA10	8;7;3	8;7;3	8;7;3	N-alpha-acetyltransferase 10	3	8	8	8	82252000
P41240	CSK	18;1;1;1	18;1;1;1	18;1;1;1	Tyrosine-protein kinase CSK	4	18	18	18	217550000
P41250-2	GARS1	28;27	28;27	28;27	Glycine--tRNA ligase	2	28	28	28	1027400000
P41252	IARS1	57	57	57	Isoleucine--tRNA ligase, cytoplasmic	1	57	57	57	1179000000
P41567	EIF1	4;2	4;2	4;2	Eukaryotic translation initiation factor 1;Eukaryotic translation initiation factor 1b	2	4	4	4	5853700
P41743	PRKCI	5	5	5	Protein kinase C iota type	1	5	5	5	72545000
P42025	ACTR1B	13	5	5	Beta-centractin	1	13	5	5	30156000
P42126-2	ECI1	2;2	2;2	2;2	Enoyl-CoA delta isomerase 1, mitochondrial	2	2	2	2	14844000
P42166	TMPO	24;8	24;8	16;0	Lamina-associated polypeptide 2, isoform alpha;Thymopoietin;Thymopentin	2	24	24	16	129570000
P42167	TMPO	16;12	8;4	8;4	Lamina-associated polypeptide 2, isoforms beta/gamma;Thymopoietin;Thymopentin	2	16	8	8	116460000
P42224	STAT1	34;32	34;32	34;32	Signal transducer and activator of transcription 1-alpha/beta	2	34	34	34	478000000
P42226	STAT6	5;4;4	5;4;4	5;4;4	Signal transducer and activator of transcription 6	3	5	5	5	29642000
P42285	MTREX	21	21	21	Superkiller viralicidic activity 2-like 2	1	21	21	21	100890000
P42356	PI4KA	4;2	4;2	4;2	Phosphatidylinositol 4-kinase alpha	2	4	4	4	13402000
P42566	EPS15	11;4	11;4	11;4	Epidermal growth factor receptor substrate 15	2	11	11	11	6444700
P42574	CASP3	2	2	2	Caspase-3;Caspase-3 subunit p17;Caspase-3 subunit p12	1	2	2	2	19567000
P42677	RPS27	6	6	3	40S ribosomal protein S27	1	6	6	3	1464100000
P42694	HELZ	6;4	6;4	6;4	Probable helicase with zinc finger domain	2	6	6	6	11238000
P42695	NCAPD3	20	20	20	Condensin-2 complex subunit D3	1	20	20	20	79750000
P42704	LRPPRC	50;1	50;1	49;0	Leucine-rich PPR motif-containing protein, mitochondrial	2	50	50	49	474900000
P42765	ACAA2	16	16	16	3-ketoacyl-CoA thiolase, mitochondrial	1	16	16	16	168130000
P42766	RPL35	6	6	6	60S ribosomal protein L35	1	6	6	6	2998900000
P42771	CDKN2A	3;3;2;1;1	3;3;2;1;1	3;3;2;1;1	Cyclin-dependent kinase inhibitor 2A	5	3	3	3	32182000
P43034	PAFAH1B1	21;5	21;5	21;5	Platelet-activating factor acetylhydrolase IB subunit alpha	2	21	21	21	617750000
P43155-3	CRAT	8;8;8	8;8;8	8;8;8	Carnitine O-acetyltransferase	3	8	8	8	5144600
P43243	MATR3	20;8	20;8	20;8	Matrin-3	2	20	20	20	158620000
P43246	MSH2	30;27	30;27	30;27	DNA mismatch repair protein Msh2	2	30	30	30	490020000
P43304	GPD2	17;16	17;16	17;16	Glycerol-3-phosphate dehydrogenase, mitochondrial	2	17	17	17	46447000
P43307	SSR1	3;2	3;2	3;2	Translocon-associated protein subunit alpha	2	3	3	3	123410000
P43378	PTPN9	10	10	10	Tyrosine-protein phosphatase non-receptor type 9	1	10	10	10	41202000
P43487-2	RANBP1	5;5;1;1	5;5;1;1	5;5;1;1	Ran-specific GTPase-activating protein	4	5	5	5	47538000
P43490	NAMPT	26	26	26	Nicotinamide phosphoribosyltransferase	1	26	26	26	486690000
P43686	PSMC4	31;28	31;28	31;28	26S protease regulatory subunit 6B	2	31	31	31	764610000
P43897	TSFM	10;10;3;3	10;10;3;3	10;10;3;3	Elongation factor Ts, mitochondrial	4	10	10	10	37565000
P45877	PPIC	3	3	3	Peptidyl-prolyl cis-trans isomerase C	1	3	3	3	16519000
P45880-2	VDAC2	11;11;11	11;11;11	11;11;11	Voltage-dependent anion-selective channel protein 2	3	11	11	11	45243000
P45954-2	ACADSB	5;5	5;5	5;5	Short/branched chain specific acyl-CoA dehydrogenase, mitochondrial	2	5	5	5	5160000
P45973	CBX5	4	3	3	Chromobox protein homolog 5	1	4	3	3	28407000
P45974-2	USP5	11;11	11;11	10;10	Ubiquitin carboxyl-terminal hydrolase 5	2	11	11	10	57058000
P46013	MKI67	41;35	41;35	41;35	Antigen KI-67	2	41	41	41	117980000
P46060	RANGAP1	20	20	20	Ran GTPase-activating protein 1	1	20	20	20	145250000
P46063	RECQL	27	27	27	ATP-dependent DNA helicase Q1	1	27	27	27	529420000
P46087	NOP2	10;10;9;9	10;10;9;9	10;10;9;9	Probable 28S rRNA (cytosine(4447)-C(5))-methyltransferase	4	10	10	10	44738000
P46109	CRKL	4	4	4	Crk-like protein	1	4	4	4	7649100
P46199	MTIF2	4	4	4	Translation initiation factor IF-2, mitochondrial	1	4	4	4	4760600
P46459	NSF	29;27	29;27	29;27	Vesicle-fusing ATPase	2	29	29	29	270070000
P46734	MAP2K3	14;13;12;3;3	14;13;12;3;3	14;13;12;3;3	Dual specificity mitogen-activated protein kinase kinase 3	5	14	14	14	139910000
P46776	RPL27A	8	8	8	60S ribosomal protein L27a	1	8	8	8	3381600000
P46777	RPL5	18	18	18	60S ribosomal protein L5	1	18	18	18	2738200000
P46778	RPL21	10	10	10	60S ribosomal protein L21	1	10	10	10	2010000000
P46779	RPL28	10;10;10;9;9	10;10;10;9;9	10;10;10;9;9	60S ribosomal protein L28	5	10	10	10	3045900000
P46781	RPS9	19	19	19	40S ribosomal protein S9	1	19	19	19	7922200000
P46782	RPS5	15	15	15	40S ribosomal protein S5;40S ribosomal protein S5, N-terminally processed	1	15	15	15	2317400000
P46783	RPS10	6;4	6;4	6;4	40S ribosomal protein S10;Putative 40S ribosomal protein S10-like	2	6	6	6	587060000
P46821	MAP1B	58	58	56	Microtubule-associated protein 1B;MAP1B heavy chain;MAP1 light chain LC1	1	58	58	56	477690000
P46926	GNPDA1	11;9	11;9	7;6	Glucosamine-6-phosphate isomerase 1	2	11	11	7	543740000
P46934-4	NEDD4	23;18;18;16	23;18;18;16	17;13;13;11	E3 ubiquitin-protein ligase NEDD4	4	23	23	17	242980000
P46939	UTRN	40;40;14;3	40;40;14;3	39;39;14;3	Utrophin	4	40	40	39	72408000
P46940	IQGAP1	83	83	79	Ras GTPase-activating-like protein IQGAP1	1	83	83	79	2596200000
P46977	STT3A	15;11	14;11	14;11	Dolichyl-diphosphooligosaccharide--protein glycosyltransferase subunit STT3A	2	15	14	14	181130000
P47755	CAPZA2	14;8	12;7	12;7	F-actin-capping protein subunit alpha-2	2	14	12	12	219690000
P47756-2	CAPZB	26;20	26;20	26;20	F-actin-capping protein subunit beta	2	26	26	26	918680000
P47895	ALDH1A3	6	4	3	Aldehyde dehydrogenase family 1 member A3	1	6	4	3	2563900
P47897	QARS1	42;39	41;38	41;38	Glutamine--tRNA ligase	2	42	41	41	888280000
P47914	RPL29	2	2	2	60S ribosomal protein L29	1	2	2	2	1003900000
P47985	UQCRFS1	9	9	3	Cytochrome b-c1 complex subunit Rieske, mitochondrial;Cytochrome b-c1 complex subunit 11	1	9	9	3	213550000
P48047	ATP5PO	11	11	11	ATP synthase subunit O, mitochondrial	1	11	11	11	581870000
P48059-2	LIMS1	16;15;15;15	16;15;15;15	1;0;0;0	LIM and senescent cell antigen-like-containing domain protein 1	4	16	16	1	317370000
P48147	PREP	20	20	20	Prolyl endopeptidase	1	20	20	20	33637000
P48163	ME1	5;3	5;3	5;3	NADP-dependent malic enzyme	2	5	5	5	3567100
P48307-2	TFPI2	5;5	5;5	5;5	Tissue factor pathway inhibitor 2	2	5	5	5	9500900
P48426	PIP4K2A	4;3	4;3	2;1	Phosphatidylinositol 5-phosphate 4-kinase type-2 alpha	2	4	4	2	12130000
P48444	ARCN1	32;23	32;23	32;23	Coatomer subunit delta	2	32	32	32	1267400000
P48449	LSS	20;19;18	20;19;18	20;19;18	Lanosterol synthase	3	20	20	20	63252000
P48454-2	PPP3CC	5;5;5	3;3;3	3;3;3	Serine/threonine-protein phosphatase 2B catalytic subunit gamma isoform	3	5	3	3	2512500
P48507	GCLM	7;5	7;5	7;5	Glutamate--cysteine ligase regulatory subunit	2	7	7	7	43445000
P48556	PSMD8	7	7	7	26S proteasome non-ATPase regulatory subunit 8	1	7	7	7	8948700
P48634-2	PRRC2A	5;5;5;2	5;5;5;2	5;5;5;2	Protein PRRC2A	4	5	5	5	14544000
P48643	CCT5	28;23	28;23	28;23	T-complex protein 1 subunit epsilon	2	28	28	28	570510000
P48651	PTDSS1	6;4;4	6;4;4	6;4;4	Phosphatidylserine synthase 1	3	6	6	6	90997000
P48723	HSPA13	6	6	6	Heat shock 70 kDa protein 13	1	6	6	6	12605000
P48729	CSNK1A1	14;13;13;8	14;13;13;8	14;13;13;8	Casein kinase I isoform alpha;Casein kinase I isoform alpha-like	4	14	14	14	146550000
P48735	IDH2	23;22	23;22	22;21	Isocitrate dehydrogenase [NADP], mitochondrial	2	23	23	22	600160000
P48739	PITPNB	5;5;5;1	5;5;5;1	5;5;5;1	Phosphatidylinositol transfer protein beta isoform	4	5	5	5	5322900
P49005	POLD2	12	12	12	DNA polymerase delta subunit 2	1	12	12	12	37416000
P49023	PXN	15;14;14;10	15;14;14;10	15;14;14;10	Paxillin	4	15	15	15	91815000
P49137	MAPKAPK2	9;6;2;1;1	9;6;2;1;1	8;5;1;0;0	MAP kinase-activated protein kinase 2	5	9	9	8	37236000
P49189	ALDH9A1	10;9;6	10;9;6	10;9;6	4-trimethylaminobutyraldehyde dehydrogenase	3	10	10	10	29589000
P49207	RPL34	7	7	7	60S ribosomal protein L34	1	7	7	7	1945200000
P49257	LMAN1	14	14	14	Protein ERGIC-53	1	14	14	14	278510000
P49321-2	NASP	5;5;5;4	5;5;5;4	5;5;5;4	Nuclear autoantigenic sperm protein	4	5	5	5	10841000
P49327	FASN	109	109	109	Fatty acid synthase;[Acyl-carrier-protein] S-acetyltransferase;[Acyl-carrier-protein] S-malonyltransferase;3-oxoacyl-[acyl-carrier-protein] synthase;3-oxoacyl-[acyl-carrier-protein] reductase;3-hydroxyacyl-[acyl-carrier-protein] dehydratase;Enoyl-[acyl-carrier-protein] reductase;Oleoyl-[acyl-carrier-protein] hydrolase	1	109	109	109	6956100000
P49356-2	FNTB	3;3	3;3	3;3	Protein farnesyltransferase subunit beta	2	3	3	3	12223000
P49368	CCT3	32;30	32;30	32;30	T-complex protein 1 subunit gamma	2	32	32	32	1264000000
P49406	MRPL19	9	9	9	39S ribosomal protein L19, mitochondrial	1	9	9	9	23459000
P49411	TUFM	30	30	30	Elongation factor Tu, mitochondrial	1	30	30	30	2151900000
P49419-2	ALDH7A1	8;7;6	8;7;6	8;7;6	Alpha-aminoadipic semialdehyde dehydrogenase	3	8	8	8	3878000
P49427	CDC34	4	4	3	Ubiquitin-conjugating enzyme E2 R1	1	4	4	3	11695000
P49441	INPP1	2	2	2	Inositol polyphosphate 1-phosphatase	1	2	2	2	7797500
P49454	CENPF	26	26	26	Centromere protein F	1	26	26	26	28646000
P49458	SRP9	3;2	3;2	3;2	Signal recognition particle 9 kDa protein	2	3	3	3	13315000
P49459	UBE2A	2;1;1	2;1;1	2;1;1	Ubiquitin-conjugating enzyme E2 A	3	2	2	2	10383000
P49588	AARS1	34;32	34;32	34;32	Alanine--tRNA ligase, cytoplasmic	2	34	34	34	518750000
P49589-3	CARS1	26;23;22	26;23;22	26;23;22	Cysteine--tRNA ligase, cytoplasmic	3	26	26	26	193090000
P49590-2	HARS2	12;12	5;5	5;5	Probable histidine--tRNA ligase, mitochondrial	2	12	5	5	4057000
P49591	SARS1	12	12	12	Serine--tRNA ligase, cytoplasmic	1	12	12	12	19583000
P49593	PPM1F	9;8	9;8	9;8	Protein phosphatase 1F	2	9	9	9	65864000
P49642	PRIM1	12	12	12	DNA primase small subunit	1	12	12	12	47794000
P49643	PRIM2	15;2	15;2	15;2	DNA primase large subunit	2	15	15	15	62475000
P49662-2	CASP4	5;5;3;2;1;1;1;1;1	5;5;3;2;1;1;1;1;1	5;5;3;2;1;1;1;1;1	Caspase-4;Caspase-4 subunit 1;Caspase-4 subunit 2	9	5	5	5	1860200
P49674	CSNK1E	10	10	4	Casein kinase I isoform epsilon	1	10	10	4	76269000
P49711	CTCF	6;5;1;1;1;1;1;1;1;1;1	6;5;1;1;1;1;1;1;1;1;1	6;5;1;1;1;1;1;1;1;1;1	Transcriptional repressor CTCF	11	6	6	6	9103500
P49720	PSMB3	5	5	5	Proteasome subunit beta type-3	1	5	5	5	94720000
P49721	PSMB2	7	7	7	Proteasome subunit beta type-2	1	7	7	7	72764000
P49736	MCM2	29	29	29	DNA replication licensing factor MCM2	1	29	29	29	571440000
P49748-2	ACADVL	24;24;24	24;24;24	24;24;24	Very long-chain specific acyl-CoA dehydrogenase, mitochondrial	3	24	24	24	146600000
P49750	YLPM1	3;3;2	3;3;2	3;3;2	YLP motif-containing protein 1	3	3	3	3	4337400
P49755	TMED10	6	6	6	Transmembrane emp24 domain-containing protein 10	1	6	6	6	172980000
P49756	RBM25	10;7;7	10;7;7	10;7;7	RNA-binding protein 25	3	10	10	10	49309000
P49757-8	NUMB	5;5;5;5;5;5;5;5;2;1	5;5;5;5;5;5;5;5;2;1	5;5;5;5;5;5;5;5;2;1	Protein numb homolog	10	5	5	5	22563000
P49770	EIF2B2	7	7	7	Translation initiation factor eIF-2B subunit beta	1	7	7	7	23766000
P49773	HINT1	4	4	4	Histidine triad nucleotide-binding protein 1	1	4	4	4	202870000
P49790-3	NUP153	19;19;18	19;19;18	19;19;18	Nuclear pore complex protein Nup153	3	19	19	19	85165000
P49792	RANBP2	27;8;8;7;7;3	27;8;8;7;7;3	15;0;0;0;0;0	E3 SUMO-protein ligase RanBP2	6	27	27	15	83589000
P49821-2	NDUFV1	14;14	14;14	14;14	NADH dehydrogenase [ubiquinone] flavoprotein 1, mitochondrial	2	14	14	14	113920000
P49840	GSK3A	11	7	7	Glycogen synthase kinase-3 alpha	1	11	7	7	17585000
P49841	GSK3B	13;13	13;13	9;9	Glycogen synthase kinase-3 beta	2	13	13	9	87796000
P49902	NT5C2	12;11	12;11	12;11	Cytosolic purine 5-nucleotidase	2	12	12	12	42206000
P49915	GMPS	36;34	36;34	36;34	GMP synthase [glutamine-hydrolyzing]	2	36	36	36	600120000
P49916-3	LIG3	21;21;19;19	21;21;19;19	21;21;19;19	DNA ligase 3	4	21	21	21	84838000
P49917	LIG4	8	8	8	DNA ligase 4	1	8	8	8	21496000
P49959	MRE11	21;20;19	21;20;19	21;20;19	Double-strand break repair protein MRE11A	3	21	21	21	224990000
P50213	IDH3A	8;6	8;6	8;6	Isocitrate dehydrogenase [NAD] subunit alpha, mitochondrial	2	8	8	8	41672000
P50281	MMP14	7	7	7	Matrix metalloproteinase-14	1	7	7	7	51950000
P50336	PPOX	6	6	6	Protoporphyrinogen oxidase	1	6	6	6	12560000
P50395	GDI2	31;27	31;27	23;21	Rab GDP dissociation inhibitor beta	2	31	31	23	1382400000
P50402	EMD	13	13	13	Emerin	1	13	13	13	211010000
P50416-2	CPT1A	9;9	9;9	9;9	Carnitine O-palmitoyltransferase 1, liver isoform	2	9	9	9	11745000
P50452	SERPINB8	11;6;5;1	10;5;5;1	8;4;4;0	Serpin B8	4	11	10	8	50039000
P50454	SERPINH1	23	23	23	Serpin H1	1	23	23	23	2038900000
P50479	PDLIM4	10;6	10;6	10;6	PDZ and LIM domain protein 4	2	10	10	10	90696000
P50502	ST13	4;3;3	4;3;3	4;3;3	Hsc70-interacting protein;Putative protein FAM10A4;Putative protein FAM10A5	3	4	4	4	3482300
P50552	VASP	13	13	13	Vasodilator-stimulated phosphoprotein	1	13	13	13	174790000
P50570-2	DNM2	37;35	37;35	1;1	Dynamin-2	2	37	37	1	432810000
P50570-5	DNM2	37;37;35;7	1;1;1;0	1;1;1;0	Dynamin-2	4	37	1	1	3192600
P50579	METAP2	14;12;12	14;12;12	14;12;12	Methionine aminopeptidase 2	3	14	14	14	178150000
P50583	NUDT2	7	7	7	Bis(5-nucleosyl)-tetraphosphatase [asymmetrical]	1	7	7	7	11130000
P50613	CDK7	7;1	7;1	7;1	Cyclin-dependent kinase 7	2	7	7	7	36438000
P50750	CDK9	10;10	9;9	9;9	Cyclin-dependent kinase 9	2	10	9	9	64676000
P50851-2	LRBA	18;17;2;1	18;17;2;1	18;17;2;1	Lipopolysaccharide-responsive and beige-like anchor protein	4	18	18	18	10558000
P50914	RPL14	6	6	6	60S ribosomal protein L14	1	6	6	6	3319900000
P50990	CCT8	20;19;17	20;19;17	20;19;17	T-complex protein 1 subunit theta	3	20	20	20	66719000
P50991	CCT4	25;22	25;22	25;22	T-complex protein 1 subunit delta	2	25	25	25	769670000
P50995-2	ANXA11	12;12;1;1	12;12;1;1	12;12;1;1	Annexin A11	4	12	12	12	39443000
P51003	PAPOLA	16;8;5;2;2	16;8;5;2;2	16;8;5;2;2	Poly(A) polymerase alpha	5	16	16	16	27651000
P51114	FXR1	26;24;20	26;24;20	24;22;18	Fragile X mental retardation syndrome-related protein 1	3	26	26	24	1006100000
P51116	FXR2	18	16	15	Fragile X mental retardation syndrome-related protein 2	1	18	16	15	149390000
P51148	RAB5C	7;7;3;3;3;3	7;7;3;3;3;3	7;7;3;3;3;3	Ras-related protein Rab-5C	6	7	7	7	17258000
P51149	RAB7A	8	8	8	Ras-related protein Rab-7a	1	8	8	8	3090300
P51151	RAB9A	5;1	5;1	5;1	Ras-related protein Rab-9A	2	5	5	5	38395000
P51153	RAB13	8	6	5	Ras-related protein Rab-13	1	8	6	5	132930000
P51159	RAB27A	6;5;2	6;5;2	6;5;2	Ras-related protein Rab-27A	3	6	6	6	21463000
P51398-2	DAP3	7;7;7	7;7;7	7;7;7	28S ribosomal protein S29, mitochondrial	3	7	7	7	20150000
P51452	DUSP3	6;5	6;5	6;5	Dual specificity protein phosphatase 3	2	6	6	6	16925000
P51531-2	SMARCA2	23;23	9;9	9;9	Probable global transcription activator SNF2L2	2	23	9	9	16476000
P51532-5	SMARCA4	31;31;31;31;31	31;31;31;31;31	17;17;17;17;17	Transcription activator BRG1	5	31	31	17	277450000
P51553-2	IDH3G	8;8	8;8	8;8	Isocitrate dehydrogenase [NAD] subunit gamma, mitochondrial	2	8	8	8	56901000
P51570	GALK1	14	14	14	Galactokinase	1	14	14	14	113990000
P51571	SSR4	4	4	4	Translocon-associated protein subunit delta	1	4	4	4	136380000
P51580	TPMT	9	9	9	Thiopurine S-methyltransferase	1	9	9	9	22549000
P51608	MECP2	8;8	8;8	8;8	Methyl-CpG-binding protein 2	2	8	8	8	27018000
P51610-2	HCFC1	19;19;19;9;1	19;19;19;9;1	19;19;19;9;1	Host cell factor 1;HCF N-terminal chain 1;HCF N-terminal chain 2;HCF N-terminal chain 3;HCF N-terminal chain 4;HCF N-terminal chain 5;HCF N-terminal chain 6;HCF C-terminal chain 1;HCF C-terminal chain 2;HCF C-terminal chain 3;HCF C-terminal chain 4;HCF C-terminal chain 5;HCF C-terminal chain 6	5	19	19	19	97319000
P51648	ALDH3A2	9;9;1;1;1;1	9;9;1;1;1;1	9;9;1;1;1;1	Fatty aldehyde dehydrogenase	6	9	9	9	21381000
P51659	HSD17B4	27;24;24	27;24;24	27;24;24	Peroxisomal multifunctional enzyme type 2;(3R)-hydroxyacyl-CoA dehydrogenase;Enoyl-CoA hydratase 2	3	27	27	27	319520000
P51665	PSMD7	3	3	3	26S proteasome non-ATPase regulatory subunit 7	1	3	3	3	9055100
P51784	USP11	10	8	8	Ubiquitin carboxyl-terminal hydrolase 11	1	10	8	8	21211000
P51798-2	CLCN7	3;3	3;3	3;3	H(+)/Cl(-) exchange transporter 7	2	3	3	3	15648000
P51812	RPS6KA3	23;7;7;7;5;5	23;7;7;7;5;5	15;1;1;1;1;1	Ribosomal protein S6 kinase alpha-3	6	23	23	15	244000000
P51948	MNAT1	6;5	6;5	6;5	CDK-activating kinase assembly factor MAT1	2	6	6	6	13317000
P51965-2	UBE2E1	4;4;3	1;1;0	1;1;0	Ubiquitin-conjugating enzyme E2 E1	3	4	1	1	3918400
P51991	HNRNPA3	17	17	3	Heterogeneous nuclear ribonucleoprotein A3	1	17	17	3	413540000
P52209-2	PGD	23;23	23;23	23;23	6-phosphogluconate dehydrogenase, decarboxylating	2	23	23	23	788700000
P52272-2	HNRNPM	44;44	44;44	44;44	Heterogeneous nuclear ribonucleoprotein M	2	44	44	44	1376700000
P52292	KPNA2	16	16	16	Importin subunit alpha-1	1	16	16	16	312860000
P52294	KPNA1	11	11	6	Importin subunit alpha-5;Importin subunit alpha-5, N-terminally processed	1	11	11	6	170010000
P52306-4	RAP1GDS1	7;7;7;6;6;6	7;7;7;6;6;6	7;7;7;6;6;6	Rap1 GTPase-GDP dissociation stimulator 1	6	7	7	7	3748900
P52434	POLR2H	5;4;3;2;1	5;4;3;2;1	5;4;3;2;1	DNA-directed RNA polymerases I, II, and III subunit RPABC3	5	5	5	5	69306000
P52565	ARHGDIA	4;2	4;2	4;2	Rho GDP-dissociation inhibitor 1	2	4	4	4	11743000
P52566	ARHGDIB	1	1	1	Rho GDP-dissociation inhibitor 2	1	1	1	1	3249000
P52594-2	AGFG1	8;8;8;8	8;8;8;8	8;8;8;8	Arf-GAP domain and FG repeat-containing protein 1	4	8	8	8	162830000
P52597	HNRNPF	15	13	13	Heterogeneous nuclear ribonucleoprotein F;Heterogeneous nuclear ribonucleoprotein F, N-terminally processed	1	15	13	13	1216800000
P52630-4	STAT2	16;16	16;16	16;16	Signal transducer and activator of transcription 2	2	16	16	16	56702000
P52657	GTF2A2	1	1	1	Transcription initiation factor IIA subunit 2	1	1	1	1	10687000
P52701	MSH6	46;43;40;37	46;43;40;37	46;43;40;37	DNA mismatch repair protein Msh6	4	46	46	46	382090000
P52732	KIF11	33	33	33	Kinesin-like protein KIF11	1	33	33	33	293860000
P52735-3	VAV2	3;3;3	3;3;3	3;3;3	Guanine nucleotide exchange factor VAV2	3	3	3	3	2706500
P52756	RBM5	3	3	3	RNA-binding protein 5	1	3	3	3	7616200
P52788	SMS	13;11	13;11	13;11	Spermine synthase	2	13	13	13	154960000
P52789	HK2	26;3	22;1	22;1	Hexokinase-2	2	26	22	22	125100000
P52815	MRPL12	4	4	4	39S ribosomal protein L12, mitochondrial	1	4	4	4	5767400
P52888	THOP1	27;8	27;8	27;8	Thimet oligopeptidase	2	27	27	27	280560000
P52907	CAPZA1	14	14	12	F-actin-capping protein subunit alpha-1	1	14	14	12	985810000
P52926	HMGA2	4;3;3;3;3;3	4;3;3;3;3;3	4;3;3;3;3;3	High mobility group protein HMGI-C	6	4	4	4	14498000
P52943	CRIP2	4;3	4;3	4;3	Cysteine-rich protein 2	2	4	4	4	30555000
P52948-6	NUP98	3;3;3;3;2;2	3;3;3;3;2;2	3;3;3;3;2;2	Nuclear pore complex protein Nup98-Nup96;Nuclear pore complex protein Nup98;Nuclear pore complex protein Nup96	6	3	3	3	8619200
P53004	BLVRA	9	9	9	Biliverdin reductase A	1	9	9	9	97752000
P53007	SLC25A1	8	8	8	Tricarboxylate transport protein, mitochondrial	1	8	8	8	128790000
P53041	PPP5C	7	7	7	Serine/threonine-protein phosphatase 5	1	7	7	7	9639300
P53350	PLK1	12	12	12	Serine/threonine-protein kinase PLK1	1	12	12	12	71575000
P53396	ACLY	56;55;41	56;55;41	56;55;41	ATP-citrate synthase	3	56	56	56	2724000000
P53582	METAP1	11	11	11	Methionine aminopeptidase 1	1	11	11	11	116140000
P53597	SUCLG1	10	10	10	Succinyl-CoA ligase [ADP/GDP-forming] subunit alpha, mitochondrial	1	10	10	10	254430000
P53602	MVD	3	3	3	Diphosphomevalonate decarboxylase	1	3	3	3	8408500
P53611	RABGGTB	2	2	2	Geranylgeranyl transferase type-2 subunit beta	1	2	2	2	2869500
P53618	COPB1	45	45	45	Coatomer subunit beta	1	45	45	45	575610000
P53621	COPA	71;70	71;70	71;70	Coatomer subunit alpha;Xenin;Proxenin	2	71	71	71	2932200000
P53680	AP2S1	5;4	5;4	5;4	AP-2 complex subunit sigma	2	5	5	5	62148000
P53814-5	SMTN	23;22;22;12	23;22;22;12	23;22;22;12	Smoothelin	4	23	23	23	184710000
P53985	SLC16A1	4;2	4;2	4;2	Monocarboxylate transporter 1	2	4	4	4	30247000
P53992	SEC24C	26;9	26;9	26;9	Protein transport protein Sec24C	2	26	26	26	372690000
P53999	SUB1	5	5	5	Activated RNA polymerase II transcriptional coactivator p15	1	5	5	5	67226000
P54105	CLNS1A	2	2	2	Methylosome subunit pICln	1	2	2	2	54980000
P54132	BLM	3	3	3	Bloom syndrome protein	1	3	3	3	143190000
P54136	RARS1	37;32	37;32	37;32	Arginine--tRNA ligase, cytoplasmic	2	37	37	37	867230000
P54278	PMS2	1	1	1	Mismatch repair endonuclease PMS2	1	1	1	1	5230100000
P54577	YARS1	27	27	27	Tyrosine--tRNA ligase, cytoplasmic;Tyrosine--tRNA ligase, cytoplasmic, N-terminally processed	1	27	27	27	117520000
P54578-2	USP14	13;13;13	13;13;13	13;13;13	Ubiquitin carboxyl-terminal hydrolase 14	3	13	13	13	91561000
P54619-2	PRKAG1	9;9;9	9;9;9	8;8;8	5-AMP-activated protein kinase subunit gamma-1	3	9	9	8	67555000
P54652	HSPA2	24	12	10	Heat shock-related 70 kDa protein 2	1	24	12	10	25801000
P54687-4	BCAT1	10;10;10;8;8	10;10;10;8;8	10;10;10;8;8	Branched-chain-amino-acid aminotransferase, cytosolic	5	10	10	10	83636000
P54709	ATP1B3	5;3	5;3	5;3	Sodium/potassium-transporting ATPase subunit beta-3	2	5	5	5	32469000
P54819-2	AK2	5;5;4;4;3;2	5;5;4;4;3;2	5;5;4;4;3;2	Adenylate kinase 2, mitochondrial;Adenylate kinase 2, mitochondrial, N-terminally processed	6	5	5	5	6833500
P54886-2	ALDH18A1	31;31	31;31	31;31	Delta-1-pyrroline-5-carboxylate synthase;Glutamate 5-kinase;Gamma-glutamyl phosphate reductase	2	31	31	31	430410000
P55010	EIF5	10	10	10	Eukaryotic translation initiation factor 5	1	10	10	10	136210000
P55036	PSMD4	12;9	12;9	9;6	26S proteasome non-ATPase regulatory subunit 4	2	12	12	9	59566000
P55039	DRG2	14	13	13	Developmentally-regulated GTP-binding protein 2	1	14	13	13	51090000
P55060-3	CSE1L	23;23;20;7	23;23;20;7	23;23;20;7	Exportin-2	4	23	23	23	66625000
P55072	VCP	50	50	50	Transitional endoplasmic reticulum ATPase	1	50	50	50	2846400000
P55084-2	HADHB	24;24	24;24	24;24	Trifunctional enzyme subunit beta, mitochondrial;3-ketoacyl-CoA thiolase	2	24	24	24	1126900000
P55196-2	AFDN	6;6;6;5;5;5	6;6;6;5;5;5	6;6;6;5;5;5	Afadin	6	6	6	6	3415300
P55209	NAP1L1	11;11;8	9;9;6	9;9;6	Nucleosome assembly protein 1-like 1	3	11	9	9	443590000
P55212-2	CASP6	1;1	1;1	1;1	Caspase-6;Caspase-6 subunit p18;Caspase-6 subunit p11	2	1	1	1	5274900
P55263	ADK	12;11;11;10	12;11;11;10	12;11;11;10	Adenosine kinase	4	12	12	12	60176000
P55265	ADAR	25;25;24;24;23	25;25;24;24;23	25;25;24;24;23	Double-stranded RNA-specific adenosine deaminase	5	25	25	25	27185000
P55268	LAMB2	2	2	2	Laminin subunit beta-2	1	2	2	2	242290000
P55735-2	SEC13	7;7;7;7	7;7;7;7	7;7;7;7	Protein SEC13 homolog	4	7	7	7	58285000
P55769	SNU13	5	5	5	NHP2-like protein 1;NHP2-like protein 1, N-terminally processed	1	5	5	5	19774000
P55786	NPEPPS	32;28;11;4;2	32;28;11;4;2	32;28;11;4;2	Puromycin-sensitive aminopeptidase	5	32	32	32	559930000
P55795	HNRNPH2	11	5	5	Heterogeneous nuclear ribonucleoprotein H2	1	11	5	5	15812000
P55809	OXCT1	14;4;1	14;4;1	14;4;1	Succinyl-CoA:3-ketoacid coenzyme A transferase 1, mitochondrial	3	14	14	14	76896000
P55884	EIF3B	38;38	38;38	38;38	Eukaryotic translation initiation factor 3 subunit B	2	38	38	38	1427300000
P56134-3	ATP5MF	3;3;2;2	3;3;2;2	3;3;2;2	ATP synthase subunit f, mitochondrial	4	3	3	3	132610000
P56182	RRP1	10	10	10	Ribosomal RNA processing protein 1 homolog A	1	10	10	10	43795000
P56192	MARS1	32;20	32;20	32;20	Methionine--tRNA ligase, cytoplasmic	2	32	32	32	432720000
P56377	AP1S2	5;4;1;1;1;1	3;2;0;0;0;0	3;2;0;0;0;0	AP-1 complex subunit sigma-2	6	5	3	3	7772500
P56385	ATP5ME	2	2	2	ATP synthase subunit e, mitochondrial	1	2	2	2	11735000
P56545	CTBP2	10;10;10	7;7;7	7;7;7	C-terminal-binding protein 2	3	10	7	7	64651000
P56556	NDUFA6	7	7	7	NADH dehydrogenase [ubiquinone] 1 alpha subcomplex subunit 6	1	7	7	7	111600000
P57081	WDR4	7;7;4	7;7;4	7;7;4	tRNA (guanine-N(7)-)-methyltransferase non-catalytic subunit WDR4	3	7	7	7	15522000
P57088	TMEM33	7	7	7	Transmembrane protein 33	1	7	7	7	141400000
P57678	GEMIN4	15	15	15	Gem-associated protein 4	1	15	15	15	55856000
P57737-3	CORO7	5;3;3;3;2	5;3;3;3;2	5;3;3;3;2	Coronin-7	5	5	5	5	4250400
P57764	GSDMD	8	8	8	Gasdermin-D	1	8	8	8	57522000
P57772	EEFSEC	15;12	15;12	15;12	Selenocysteine-specific elongation factor	2	15	15	15	67777000
P58012	FOXL2	2	2	2	Forkhead box protein L2	1	2	2	2	9247100
P59998	ARPC4	6;5;5;2	6;5;5;2	6;5;5;2	Actin-related protein 2/3 complex subunit 4	4	6	6	6	280650000
P60002	ELOF1	1	1	1	Transcription elongation factor 1 homolog	1	1	1	1	9715300
P60174-3	TPI1	20;20;13	20;20;13	20;20;13	Triosephosphate isomerase	3	20	20	20	2183400000
P60228	EIF3E	13	13	13	Eukaryotic translation initiation factor 3 subunit E	1	13	13	13	88171000
P60468	SEC61B	3	3	3	Protein transport protein Sec61 subunit beta	1	3	3	3	64624000
P60510	PPP4C	8	6	6	Serine/threonine-protein phosphatase 4 catalytic subunit	1	8	6	6	28279000
P60660-2	MYL6	9;9	9;9	7;7	Myosin light polypeptide 6	2	9	9	7	3739100000
P60709	ACTB	27;4	1;0	1;0	Actin, cytoplasmic 1;Actin, cytoplasmic 1, N-terminally processed	2	27	1	1	459390000
P60842	EIF4A1	27;23	27;23	14;12	Eukaryotic initiation factor 4A-I	2	27	27	14	8610100000
P60866	RPS20	5;5	5;5	5;5	40S ribosomal protein S20	2	5	5	5	3063000000
P60891	PRPS1	14;11	14;11	6;4	Ribose-phosphate pyrophosphokinase 1	2	14	14	6	290030000
P60900	PSMA6	9;7;4	9;7;4	9;7;4	Proteasome subunit alpha type-6	3	9	9	9	128470000
P60953	CDC42	8;6;1;1	7;5;0;0	7;5;0;0	Cell division control protein 42 homolog	4	8	7	7	144660000
P60981	DSTN	15;14	14;13	14;13	Destrin	2	15	14	14	420760000
P60983	GMFB	3;1	3;1	3;1	Glia maturation factor beta	2	3	3	3	16643000
P61006	RAB8A	7;6;1	4;3;0	3;2;0	Ras-related protein Rab-8A	3	7	4	3	52564000
P61009	SPCS3	4	4	4	Signal peptidase complex subunit 3	1	4	4	4	180660000
P61011-2	SRP54	7;7	7;7	7;7	Signal recognition particle 54 kDa protein	2	7	7	7	14903000
P61026	RAB10	10	9	8	Ras-related protein Rab-10	1	10	9	8	105880000
P61077	UBE2D3	4;4;4	4;4;4	1;1;1	Ubiquitin-conjugating enzyme E2 D3	3	4	4	1	136780000
P61081	UBE2M	9	9	9	NEDD8-conjugating enzyme Ubc12	1	9	9	9	157760000
P61086	UBE2K	7;5;4	7;5;4	7;5;4	Ubiquitin-conjugating enzyme E2 K	3	7	7	7	64761000
P61088	UBE2N	7;4	7;4	7;4	Ubiquitin-conjugating enzyme E2 N;Putative ubiquitin-conjugating enzyme E2 N-like	2	7	7	7	54263000
P61158	ACTR3	22;4;4;3;2	22;4;4;3;2	22;4;4;3;2	Actin-related protein 3	5	22	22	22	926040000
P61160	ACTR2	15;13	15;13	15;13	Actin-related protein 2	2	15	15	15	757080000
P61163	ACTR1A	16	16	8	Alpha-centractin	1	16	16	8	411560000
P61201	COPS2	7;7	7;7	7;7	COP9 signalosome complex subunit 2	2	7	7	7	14200000
P61204	ARF3	10;10;6	6;6;5	5;5;4	ADP-ribosylation factor 3;ADP-ribosylation factor 1	3	10	6	5	194840000
P61221	ABCE1	31	31	31	ATP-binding cassette sub-family E member 1	1	31	31	31	1334600000
P61224-2	RAP1B	5;5;5;4;3;3	5;5;5;4;3;3	5;5;5;4;3;3	Ras-related protein Rap-1b;Ras-related protein Rap-1A;Ras-related protein Rap-1b-like protein	6	5	5	5	9623000
P61247	RPS3A	23	23	23	40S ribosomal protein S3a	1	23	23	23	8878100000
P61254	RPL26	14	14	3	60S ribosomal protein L26	1	14	14	3	2538000000
P61289	PSME3	4;4;4	4;4;4	4;4;4	Proteasome activator complex subunit 3	3	4	4	4	5571200
P61313	RPL15	13;6	13;6	13;6	60S ribosomal protein L15	2	13	13	13	4795900000
P61353	RPL27	8	8	8	60S ribosomal protein L27	1	8	8	8	3662700000
P61421	ATP6V0D1	6	6	6	V-type proton ATPase subunit d 1	1	6	6	6	28386000
P61513	RPL37A	4;1	4;1	4;1	60S ribosomal protein L37a	2	4	4	4	1087100000
P61604	HSPE1	5	5	5	10 kDa heat shock protein, mitochondrial	1	5	5	5	2998900
P61619	SEC61A1	8;4;4;4;4	8;4;4;4;4	8;4;4;4;4	Protein transport protein Sec61 subunit alpha isoform 1;Protein transport protein Sec61 subunit alpha isoform 2	5	8	8	8	112530000
P61764	STXBP1	16;15	16;15	16;15	Syntaxin-binding protein 1	2	16	16	16	151170000
P61923	COPZ1	7;6;5;3;2	7;6;5;3;2	7;6;5;3;2	Coatomer subunit zeta-1	5	7	7	7	110320000
P61960	UFM1	3;1	3;1	3;1	Ubiquitin-fold modifier 1	2	3	3	3	24613000
P61962	DCAF7	8;1	8;1	8;1	DDB1- and CUL4-associated factor 7	2	8	8	8	25402000
P61964	WDR5	10;1	10;1	10;1	WD repeat-containing protein 5	2	10	10	10	50437000
P61966	AP1S1	6;4	6;4	4;2	AP-1 complex subunit sigma-1A	2	6	6	4	11956000
P61970	NUTF2	6	6	6	Nuclear transport factor 2	1	6	6	6	241900000
P61978	HNRNPK	24;24	1;1	1;1	Heterogeneous nuclear ribonucleoprotein K	2	24	1	1	31105000
P61978-3	HNRNPK	24	24	1	Heterogeneous nuclear ribonucleoprotein K	1	24	24	1	3702900000
P61981	YWHAG	8	5	5	14-3-3 protein gamma;14-3-3 protein gamma, N-terminally processed	1	8	5	5	47915000
P62068-4	USP46	3;3;3;2;2	3;3;3;2;2	3;3;3;2;2	Ubiquitin carboxyl-terminal hydrolase 46;Ubiquitin carboxyl-terminal hydrolase 12	5	3	3	3	9232700
P62070	RRAS2	5;5;4;3	5;5;4;3	3;3;3;3	Ras-related protein R-Ras2	4	5	5	3	51386000
P62081	RPS7	15	15	15	40S ribosomal protein S7	1	15	15	15	5165600000
P62136	PPP1CA	21;20;16	21;20;16	6;5;4	Serine/threonine-protein phosphatase PP1-alpha catalytic subunit	3	21	21	6	607450000
P62140	PPP1CB	19	6	6	Serine/threonine-protein phosphatase PP1-beta catalytic subunit	1	19	6	6	62327000
P62191	PSMC1	27;22	27;22	27;22	26S protease regulatory subunit 4	2	27	27	27	1623800000
P62195	PSMC5	30;29	30;29	29;28	26S protease regulatory subunit 8	2	30	30	29	691340000
P62241	RPS8	16	16	16	40S ribosomal protein S8	1	16	16	16	8737700000
P62244	RPS15A	9	9	9	40S ribosomal protein S15a	1	9	9	9	3116700000
P62249	RPS16	16	16	16	40S ribosomal protein S16	1	16	16	16	7816000000
P62256-2	UBE2H	3;3	3;3	3;3	Ubiquitin-conjugating enzyme E2 H	2	3	3	3	2828700
P62258	YWHAE	19;16	19;16	16;14	14-3-3 protein epsilon	2	19	19	16	641290000
P62263	RPS14	11	11	11	40S ribosomal protein S14	1	11	11	11	2953600000
P62266	RPS23	7	7	7	40S ribosomal protein S23	1	7	7	7	1511800000
P62269	RPS18	12	12	12	40S ribosomal protein S18	1	12	12	12	5586500000
P62273	RPS29	3;2	3;2	3;2	40S ribosomal protein S29	2	3	3	3	153300000
P62277	RPS13	15	15	15	40S ribosomal protein S13	1	15	15	15	7625600000
P62280	RPS11	14	14	14	40S ribosomal protein S11	1	14	14	14	5857100000
P62304	SNRPE	2	2	2	Small nuclear ribonucleoprotein E	1	2	2	2	66696000
P62308	SNRPG	3;3	3;3	3;3	Small nuclear ribonucleoprotein G;Putative small nuclear ribonucleoprotein G-like protein 15	2	3	3	3	11135000
P62310	LSM3	1	1	1	U6 snRNA-associated Sm-like protein LSm3	1	1	1	1	3231900
P62312	LSM6	2	2	2	U6 snRNA-associated Sm-like protein LSm6	1	2	2	2	6513000
P62314	SNRPD1	4	4	4	Small nuclear ribonucleoprotein Sm D1	1	4	4	4	409110000
P62316	SNRPD2	7;6	7;6	7;6	Small nuclear ribonucleoprotein Sm D2	2	7	7	7	241230000
P62318-2	SNRPD3	3;3	3;3	3;3	Small nuclear ribonucleoprotein Sm D3	2	3	3	3	97649000
P62330	ARF6	6	6	6	ADP-ribosylation factor 6	1	6	6	6	119990000
P62333	PSMC6	20	20	20	26S protease regulatory subunit 10B	1	20	20	20	283290000
P62424	RPL7A	20	20	20	60S ribosomal protein L7a	1	20	20	20	7644400000
P62487	POLR2G	4	4	4	DNA-directed RNA polymerase II subunit RPB7	1	4	4	4	21773000
P62495	ETF1	20;19	20;19	20;19	Eukaryotic peptide chain release factor subunit 1	2	20	20	20	722170000
P62633-2	CNBP	7;7;6;6;6;6;6;6	7;7;6;6;6;6;6;6	7;7;6;6;6;6;6;6	Cellular nucleic acid-binding protein	8	7	7	7	49311000
P62699	YPEL5	4	4	4	Protein yippee-like 5	1	4	4	4	21538000
P62701	RPS4X	22	22	11	40S ribosomal protein S4, X isoform	1	22	22	11	10933000000
P62736	ACTA2	20;19;13	1;1;0	1;1;0	Actin, aortic smooth muscle;Actin, gamma-enteric smooth muscle	3	20	1	1	43043000
P62750	RPL23A	12	12	12	60S ribosomal protein L23a	1	12	12	12	3844000000
P62753	RPS6	18	18	18	40S ribosomal protein S6	1	18	18	18	4085200000
P62805	H4C1; H4C2; H4C3; H4C4; H4C5; H4C6; H4C8; H4C9; H4C11; H4C12; H4C13; H4C14; H4C15; H4-16	10	10	10	Histone H4	1	10	10	10	648040000
P62820	RAB1A	13;9;6;1;1	13;9;6;1;1	6;5;3;0;0	Ras-related protein Rab-1A	5	13	13	6	461660000
P62826	RAN	17	17	17	GTP-binding nuclear protein Ran	1	17	17	17	4605200000
P62829	RPL23	10	10	10	60S ribosomal protein L23	1	10	10	10	2702900000
P62837	UBE2D2	4;3	1;0	1;0	Ubiquitin-conjugating enzyme E2 D2	2	4	1	1	8892900
P62841	RPS15	6	6	6	40S ribosomal protein S15	1	6	6	6	749230000
P62847-2	RPS24	6;6;6;6	6;6;6;6	6;6;6;6	40S ribosomal protein S24	4	6	6	6	2428500000
P62851	RPS25	7	7	7	40S ribosomal protein S25	1	7	7	7	3077900000
P62854	RPS26	4;3	4;3	4;3	40S ribosomal protein S26;Putative 40S ribosomal protein S26-like 1	2	4	4	4	2918900000
P62857	RPS28	2	2	2	40S ribosomal protein S28	1	2	2	2	18212000
P62861	FAU	3	3	3	40S ribosomal protein S30	1	3	3	3	405310000
P62873	GNB1	15;14;2;2	15;14;2;2	8;8;0;0	Guanine nucleotide-binding protein G(I)/G(S)/G(T) subunit beta-1	4	15	15	8	959040000
P62875	POLR2L	1	1	1	DNA-directed RNA polymerases I, II, and III subunit RPABC5	1	1	1	1	16648000
P62877	RBX1	3	3	3	E3 ubiquitin-protein ligase RBX1;E3 ubiquitin-protein ligase RBX1, N-terminally processed	1	3	3	3	27861000
P62879	GNB2	13;6	7;4	5;3	Guanine nucleotide-binding protein G(I)/G(S)/G(T) subunit beta-2	2	13	7	5	203070000
P62888	RPL30	9	9	9	60S ribosomal protein L30	1	9	9	9	1711500000
P62899	RPL31	9;8;8	9;8;8	9;8;8	60S ribosomal protein L31	3	9	9	9	4034800000
P62906	RPL10A	12	12	12	60S ribosomal protein L10a	1	12	12	12	4548300000
P62910	RPL32	8	8	8	60S ribosomal protein L32	1	8	8	8	1914000000
P62913	RPL11	9	9	1	60S ribosomal protein L11	1	9	9	1	2246300000
P62917	RPL8	12	12	12	60S ribosomal protein L8	1	12	12	12	3461600000
P62937	PPIA	13;8;2;2;2;2;2;2;1	13;8;2;2;2;2;2;2;1	13;8;2;2;2;2;2;2;1	Peptidyl-prolyl cis-trans isomerase A;Peptidyl-prolyl cis-trans isomerase A, N-terminally processed	9	13	13	13	4766900000
P62942	FKBP1A	3	3	3	Peptidyl-prolyl cis-trans isomerase FKBP1A	1	3	3	3	63864000
P62979	RPS27A	7;5;5;5	7;5;5;5	7;5;5;5	Ubiquitin-40S ribosomal protein S27a;Ubiquitin;40S ribosomal protein S27a;Ubiquitin-60S ribosomal protein L40;Ubiquitin;60S ribosomal protein L40;Polyubiquitin-B;Ubiquitin;Polyubiquitin-C;Ubiquitin	4	7	7	7	1990300000
P62993	GRB2	6;5	6;5	6;5	Growth factor receptor-bound protein 2	2	6	6	6	27039000
P62995-3	TRA2B	6;6	6;6	6;6	Transformer-2 protein homolog beta	2	6	6	6	93070000
P63010-3	AP2B1	16;16;16	16;16;16	7;7;7	AP-2 complex subunit beta	3	16	16	7	43524000
P63092-3	GNAS	12;12;12;12;12;12;2;2	11;11;11;11;11;11;1;1	11;11;11;11;11;11;1;1	Guanine nucleotide-binding protein G(s) subunit alpha isoforms short;Guanine nucleotide-binding protein G(s) subunit alpha isoforms XLas	8	12	11	11	45615000
P63104	YWHAZ	16;9	13;8	12;7	14-3-3 protein zeta/delta	2	16	13	12	351280000
P63151	PPP2R2A	12;11;3;3;3;3;3;3;3;3;3;3;3	12;11;3;3;3;3;3;3;3;3;3;3;3	9;8;2;1;2;1;1;2;2;1;1;1;1	Serine/threonine-protein phosphatase 2A 55 kDa regulatory subunit B alpha isoform	13	12	12	9	258800000
P63167	DYNLL1	4	4	1	Dynein light chain 1, cytoplasmic	1	4	4	1	147690000
P63172	DYNLT1	4	4	4	Dynein light chain Tctex-type 1	1	4	4	4	103330000
P63173	RPL38	6	6	6	60S ribosomal protein L38	1	6	6	6	676100000
P63208	SKP1	3;2	3;2	3;2	S-phase kinase-associated protein 1	2	3	3	3	12285000
P63220	RPS21	5	5	5	40S ribosomal protein S21	1	5	5	5	70888000
P63241	EIF5A	12;11;7;5	12;11;7;5	12;11;7;5	Eukaryotic translation initiation factor 5A-1;Eukaryotic translation initiation factor 5A-1-like	4	12	12	12	158720000
P63244	RACK1	20	20	20	Guanine nucleotide-binding protein subunit beta-2-like 1;Guanine nucleotide-binding protein subunit beta-2-like 1, N-terminally processed	1	20	20	20	5298900000
P63261	ACTG1	28	28	2	Actin, cytoplasmic 2;Actin, cytoplasmic 2, N-terminally processed	1	28	28	2	58264000000
P63272	SUPT4H1	3	3	3	Transcription elongation factor SPT4	1	3	3	3	9226300
P63279	UBE2I	7	7	7	SUMO-conjugating enzyme UBC9	1	7	7	7	119420000
P67775	PPP2CA	13;10	13;10	2;2	Serine/threonine-protein phosphatase 2A catalytic subunit alpha isoform	2	13	13	2	114460000
P67809	YBX1	19;4	19;4	13;0	Nuclease-sensitive element-binding protein 1	2	19	19	13	2290400000
P67812-4	SEC11A	7;7;7;5	7;7;7;5	7;7;7;5	Signal peptidase complex catalytic subunit SEC11A	4	7	7	7	161670000
P67870	CSNK2B	6	6	6	Casein kinase II subunit beta	1	6	6	6	251660000
P67936	TPM4	10;6	5;1	5;1	Tropomyosin alpha-4 chain	2	10	5	5	31157000
P68036	UBE2L3	6;6;5;3	6;6;5;3	6;6;5;3	Ubiquitin-conjugating enzyme E2 L3	4	6	6	6	69287000
P68104	EEF1A1	26;24	26;24	16;15	Elongation factor 1-alpha 1;Putative elongation factor 1-alpha-like 3	2	26	26	16	10827000000
P68366-2	TUBA4A	27;27	4;4	4;4	Tubulin alpha-4A chain	2	27	4	4	63204000
P68371	TUBB4B	30	30	1	Tubulin beta-4B chain	1	30	30	1	13187000000
P68400	CSNK2A1	17;13;9	17;13;9	17;13;9	Casein kinase II subunit alpha;Casein kinase II subunit alpha 3	3	17	17	17	896820000
P68402	PAFAH1B2	2;1;1;1	2;1;1;1	2;1;1;1	Platelet-activating factor acetylhydrolase IB subunit beta	4	2	2	2	14515000
P68871	HBB	8;4	6;2	6;2	Hemoglobin subunit beta;LVV-hemorphin-7;Spinorphin;Hemoglobin subunit delta	2	8	6	6	21232000
P69905	HBA1; HBA2	5	2	2	Hemoglobin subunit alpha	1	5	2	2	22914000
P78316-2	NOP14	6;6	6;6	6;6	Nucleolar protein 14	2	6	6	6	16925000
P78344	EIF4G2	19;18	19;18	19;18	Eukaryotic translation initiation factor 4 gamma 2	2	19	19	19	73538000
P78345	RPP38	7	7	7	Ribonuclease P protein subunit p38	1	7	7	7	42275000
P78346	RPP30	10;10	10;10	10;10	Ribonuclease P protein subunit p30	2	10	10	10	49597000
P78347-2	GTF2I	26;26;26;26;5;1;1;1	26;26;26;26;5;1;1;1	26;26;26;26;5;1;1;1	General transcription factor II-I	8	26	26	26	179610000
P78356	PIP4K2B	3;1	1;1	1;1	Phosphatidylinositol 5-phosphate 4-kinase type-2 beta	2	3	1	1	3527100
P78357	CNTNAP1	15	15	15	Contactin-associated protein 1	1	15	15	15	21868000
P78362	SRPK2	13;13	10;10	10;10	SRSF protein kinase 2;SRSF protein kinase 2 N-terminal;SRSF protein kinase 2 C-terminal	2	13	10	10	38388000
P78371	CCT2	28;26	28;26	28;26	T-complex protein 1 subunit beta	2	28	28	28	607790000
P78406	RAE1	4	4	4	mRNA export factor	1	4	4	4	8049200
P78417	GSTO1	14;13;8	14;13;8	14;13;8	Glutathione S-transferase omega-1	3	14	14	14	517460000
P78527	PRKDC	187;184	187;184	187;184	DNA-dependent protein kinase catalytic subunit	2	187	187	187	3552900000
P78563-3	ADARB1	4;4;4;3;3;3	4;4;4;3;3;3	4;4;4;3;3;3	Double-stranded RNA-specific editase 1	6	4	4	4	3844800
P80723	BASP1	4;3	4;3	4;3	Brain acid soluble protein 1	2	4	4	4	8854700
P81605	DCD	3;3	3;3	3;3	Dermcidin;Survival-promoting peptide;DCD-1	2	3	3	3	15721000
P82094	TMF1	9;9	9;9	9;9	TATA element modulatory factor	2	9	9	9	6011400
P82650	MRPS22	20;10	20;10	20;10	28S ribosomal protein S22, mitochondrial	2	20	20	20	344570000
P82663	MRPS25	9;7;7	9;7;7	9;7;7	28S ribosomal protein S25, mitochondrial	3	9	9	9	135080000
P82664	MRPS10	4	4	4	28S ribosomal protein S10, mitochondrial	1	4	4	4	28837000
P82673	MRPS35	6;4	6;4	6;4	28S ribosomal protein S35, mitochondrial	2	6	6	6	26538000
P82675	MRPS5	17	17	10	28S ribosomal protein S5, mitochondrial	1	17	17	10	147610000
P82675-2	MRPS5	8	1	1	28S ribosomal protein S5, mitochondrial	1	8	1	1	4863600
P82912	MRPS11	6;6;2	6;6;2	6;6;2	28S ribosomal protein S11, mitochondrial	3	6	6	6	60115000
P82914	MRPS15	9	9	9	28S ribosomal protein S15, mitochondrial	1	9	9	9	108390000
P82921	MRPS21	3	3	3	28S ribosomal protein S21, mitochondrial	1	3	3	3	6475500
P82930	MRPS34	11	11	11	28S ribosomal protein S34, mitochondrial	1	11	11	11	376090000
P82932	MRPS6	4	4	4	28S ribosomal protein S6, mitochondrial	1	4	4	4	10011000
P82933	MRPS9	16	16	16	28S ribosomal protein S9, mitochondrial	1	16	16	16	263370000
P83111	LACTB	5;3	5;3	5;3	Serine beta-lactamase-like protein LACTB, mitochondrial	2	5	5	5	8213600
P83731	RPL24	9	9	9	60S ribosomal protein L24	1	9	9	9	3590900000
P84022	SMAD3	7;5;5;4;2;2	7;5;5;4;2;2	4;2;2;2;0;0	Mothers against decapentaplegic homolog 3	6	7	7	4	43290000
P84085	ARF5	10	5	5	ADP-ribosylation factor 5	1	10	5	5	32637000
P84090	ERH	3	3	3	Enhancer of rudimentary homolog	1	3	3	3	44784000
P84095	RHOG	11	11	10	Rho-related GTP-binding protein RhoG	1	11	11	10	167530000
P84098	RPL19	7	7	7	60S ribosomal protein L19	1	7	7	7	1957300000
P84103-2	SRSF3	10;10	10;10	9;9	Serine/arginine-rich splicing factor 3	2	10	10	9	834610000
P85037	FOXK1	2;1	2;1	2;1	Forkhead box protein K1	2	2	2	2	17180000
P86791	CCZ1	5;5	5;5	5;5	Vacuolar fusion protein CCZ1 homolog;Vacuolar fusion protein CCZ1 homolog B	2	5	5	5	2707100
P98170	XIAP	5	5	5	E3 ubiquitin-protein ligase XIAP	1	5	5	5	8871000
P98175-4	RBM10	11;11;11;11;11	11;11;11;11;11	10;10;10;10;10	RNA-binding protein 10	5	11	11	10	50680000
P98179	RBM3	3	3	3	RNA-binding protein 3	1	3	3	3	1919000
P99999	CYCS	7;1	7;1	7;1	Cytochrome c	2	7	7	7	158500000
Q00013-2	MPP1	1;1;1	1;1;1	1;1;1	55 kDa erythrocyte membrane protein	3	1	1	1	1113800
Q00059	TFAM	9;8	9;8	9;8	Transcription factor A, mitochondrial	2	9	9	9	139250000
Q00325-2	SLC25A3	14;12	14;12	14;12	Phosphate carrier protein, mitochondrial	2	14	14	14	1096700000
Q00341	HDLBP	46;42	46;42	46;42	Vigilin	2	46	46	46	868060000
Q00403	GTF2B	3	3	3	Transcription initiation factor IIB	1	3	3	3	2503600
Q00535	CDK5	10;8	9;7	9;7	Cyclin-dependent-like kinase 5	2	10	9	9	40043000
Q00537-2	CDK17	11;11;3;3	10;10;2;2	6;6;1;1	Cyclin-dependent kinase 17	4	11	10	6	44696000
Q00577	PURA	7	7	7	Transcriptional activator protein Pur-alpha	1	7	7	7	96354000
Q00587-2	CDC42EP1	4;4	4;4	4;4	Cdc42 effector protein 1	2	4	4	4	5577800
Q00610-2	CLTC	82;82	82;82	62;62	Clathrin heavy chain 1	2	82	82	62	3537100000
Q00653	NFKB2	21;21;12	21;21;12	21;21;12	Nuclear factor NF-kappa-B p100 subunit;Nuclear factor NF-kappa-B p52 subunit	3	21	21	21	79018000
Q00688	FKBP3	5	5	5	Peptidyl-prolyl cis-trans isomerase FKBP3	1	5	5	5	15667000
Q00722-3	PLCB2	1;1;1	1;1;1	1;1;1	1-phosphatidylinositol 4,5-bisphosphate phosphodiesterase beta-2	3	1	1	1	52678000
Q00796	SORD	11;4	11;4	11;4	Sorbitol dehydrogenase	2	11	11	11	63859000
Q00839-2	HNRNPU	38	38	1	Heterogeneous nuclear ribonucleoprotein U	1	38	38	1	6166300000
Q008S8	ECT2L	1	1	1	Epithelial cell-transforming sequence 2 oncogene-like	1	1	1	1	20805000
Q01081	U2AF1	11;10;5;5	11;10;5;5	5;4;0;4	Splicing factor U2AF 35 kDa subunit	4	11	11	5	441530000
Q01082	SPTBN1	44;42;42;4;4	44;42;42;4;4	42;40;40;2;2	Spectrin beta chain, non-erythrocytic 1	5	44	44	42	188300000
Q01085	TIAL1	14	14	1	Nucleolysin TIAR	1	14	14	1	445740000
Q01105-3	SET	4;4;4;4;3	4;4;4;4;3	4;4;4;4;3	Protein SET;Protein SETSIP	5	4	4	4	6180300
Q01130-2	SRSF2	3;3;2;2	3;3;2;2	3;3;2;2	Serine/arginine-rich splicing factor 2;Serine/arginine-rich splicing factor 8	4	3	3	3	234780000
Q01433-2	AMPD2	8;8;6;6;6	8;8;6;6;6	8;8;6;6;6	AMP deaminase 2	5	8	8	8	30736000
Q01469	FABP5	6;1	6;1	6;1	Fatty acid-binding protein, epidermal	2	6	6	6	2544000
Q01518-2	CAP1	12;12	12;12	12;12	Adenylyl cyclase-associated protein 1	2	12	12	12	16755000
Q01650	SLC7A5	4;1;1	4;1;1	4;1;1	Large neutral amino acids transporter small subunit 1	3	4	4	4	32832000
Q01780	EXOSC10	31	31	1	Exosome component 10	1	31	31	1	217700000
Q01804	OTUD4	12;10;10	12;10;10	12;10;10	OTU domain-containing protein 4	3	12	12	12	64587000
Q01813	PFKP	36;32	36;32	32;30	ATP-dependent 6-phosphofructokinase, platelet type	2	36	36	32	1048000000
Q01831	XPC	11;10	11;10	11;10	DNA repair protein complementing XP-C cells	2	11	11	11	22203000
Q01844-6	EWSR1	8;8;8;8;7;1	8;8;8;8;7;1	8;8;8;8;7;1	RNA-binding protein EWS	6	8	8	8	827640000
Q01968-2	OCRL	9;9	9;9	9;9	Inositol polyphosphate 5-phosphatase OCRL-1	2	9	9	9	36876000
Q01995	TAGLN	8	8	8	Transgelin	1	8	8	8	34817000
Q02040	AKAP17A	4;2;2	4;2;2	4;2;2	A-kinase anchor protein 17A	3	4	4	4	107600000
Q02127	DHODH	10	10	10	Dihydroorotate dehydrogenase (quinone), mitochondrial	1	10	10	10	30652000
Q02218	OGDH	32;31;16;8;7;7	32;31;16;8;7;7	32;31;16;8;7;7	2-oxoglutarate dehydrogenase, mitochondrial	6	32	32	32	207140000
Q02224-3	CENPE	30;30	30;30	30;30	Centromere-associated protein E	2	30	30	30	47611000
Q02241	KIF23	26;24;17	26;24;17	26;24;17	Kinesin-like protein KIF23	3	26	26	26	229630000
Q02252-2	ALDH6A1	3;3	3;3	3;3	Methylmalonate-semialdehyde dehydrogenase [acylating], mitochondrial	2	3	3	3	18967000
Q02413	DSG1	24;7	24;7	24;7	Desmoglein-1	2	24	24	24	25212000
Q02539	H1-1	7	2	2	Histone H1.1	1	7	2	2	6070500
Q02543	RPL18A	13	13	13	60S ribosomal protein L18a	1	13	13	13	2402900000
Q02750	MAP2K1	15;14	9;8	9;8	Dual specificity mitogen-activated protein kinase kinase 1	2	15	9	9	230870000
Q02790	FKBP4	15	15	15	Peptidyl-prolyl cis-trans isomerase FKBP4;Peptidyl-prolyl cis-trans isomerase FKBP4, N-terminally processed	1	15	15	15	97551000
Q02809	PLOD1	28;28	28;28	28;28	Procollagen-lysine,2-oxoglutarate 5-dioxygenase 1	2	28	28	28	677870000
Q02878	RPL6	19	19	19	60S ribosomal protein L6	1	19	19	19	10110000000
Q02880-2	TOP2B	57;57	39;39	39;39	DNA topoisomerase 2-beta	2	57	39	39	466360000
Q02978	SLC25A11	14;11	14;11	14;11	Mitochondrial 2-oxoglutarate/malate carrier protein	2	14	14	14	382490000
Q03001	DST	153;128;122;39;21;14;10;1;1	153;128;122;39;21;14;10;1;1	145;120;115;39;21;14;10;1;1	Dystonin	9	153	153	145	525270000
Q03111	MLLT1	3	3	3	Protein ENL	1	3	3	3	10422000
Q03113	GNA12	6;4;3	6;4;3	6;4;3	Guanine nucleotide-binding protein subunit alpha-12	3	6	6	6	10776000
Q03135	CAV1	3;2	3;2	3;2	Caveolin-1	2	3	3	3	12517000
Q03154	ACY1	7;6;6;5	7;6;6;5	7;6;6;5	Aminoacylase-1	4	7	7	7	37455000
Q03169	TNFAIP2	4	4	4	Tumor necrosis factor alpha-induced protein 2	1	4	4	4	28354000
Q03426	MVK	6	6	6	Mevalonate kinase	1	6	6	6	81011000
Q03701	CEBPZ	6	6	6	CCAAT/enhancer-binding protein zeta	1	6	6	6	12656000
Q04206-2	RELA	10;10;9;9	10;10;9;9	10;10;9;9	Transcription factor p65	4	10	10	10	47725000
Q04323	UBXN1	2;2	2;2	2;2	UBX domain-containing protein 1	2	2	2	2	4820300
Q04446	GBE1	33	33	33	1,4-alpha-glucan-branching enzyme	1	33	33	33	1279200000
Q04637-8	EIF4G1	35;34;34;34;34;34;34;33	35;34;34;34;34;34;34;33	32;31;31;31;31;31;31;30	Eukaryotic translation initiation factor 4 gamma 1	8	35	35	32	451460000
Q04721	NOTCH2	3	3	3	Neurogenic locus notch homolog protein 2;Notch 2 extracellular truncation;Notch 2 intracellular domain	1	3	3	3	6854300
Q04725-2	TLE2	4;4;3;3;3;3;3;3;3;3;3;3;3;3;2	4;4;3;3;3;3;3;3;3;3;3;3;3;3;2	4;4;3;3;3;3;3;3;3;3;3;3;3;3;2	Transducin-like enhancer protein 2;Transducin-like enhancer protein 4;Transducin-like enhancer protein 3;Transducin-like enhancer protein 1	15	4	4	4	5449300
Q04837	SSBP1	6	6	6	Single-stranded DNA-binding protein, mitochondrial	1	6	6	6	84332000
Q04917	YWHAH	12	9	9	14-3-3 protein eta	1	12	9	9	175620000
Q05048	CSTF1	12	12	12	Cleavage stimulation factor subunit 1	1	12	12	12	139090000
Q05086-2	UBE3A	14;14;14	14;14;14	14;14;14	Ubiquitin-protein ligase E3A	3	14	14	14	28441000
Q05209	PTPN12	12;10;10	12;10;10	12;10;10	Tyrosine-protein phosphatase non-receptor type 12	3	12	12	12	16656000
Q05397-2	PTK2	12;12;12;12;6;4;4	12;12;12;12;6;4;4	12;12;12;12;6;4;4	Focal adhesion kinase 1	7	12	12	12	31423000
Q05519-2	SRSF11	3;3	3;3	3;3	Serine/arginine-rich splicing factor 11	2	3	3	3	15412000
Q05639	EEF1A2	12	2	2	Elongation factor 1-alpha 2	1	12	2	2	81045000
Q05655	PRKCD	5;5	5;5	5;5	Protein kinase C delta type;Protein kinase C delta type regulatory subunit;Protein kinase C delta type catalytic subunit	2	5	5	5	15935000
Q05682-5	CALD1	17;17;15;15;15;15	17;17;15;15;15;15	17;17;15;15;15;15	Caldesmon	6	17	17	17	300540000
Q06124-1	PTPN11	23;22;18	23;22;18	23;22;18	Tyrosine-protein phosphatase non-receptor type 11	3	23	23	23	191020000
Q06136	KDSR	4;2	4;2	4;2	3-ketodihydrosphingosine reductase	2	4	4	4	5318100
Q06203	PPAT	13	13	13	Amidophosphoribosyltransferase	1	13	13	13	95345000
Q06210-2	GFPT1	34;34	34;34	28;28	Glutamine--fructose-6-phosphate aminotransferase [isomerizing] 1	2	34	34	28	854410000
Q06265	EXOSC9	6;6;4;4	6;6;4;4	6;6;4;4	Exosome complex component RRP45	4	6	6	6	40678000
Q06330-5	RBPJ	4;4;4;4;4;2;2	4;4;4;4;4;2;2	4;4;4;4;4;2;2	Recombining binding protein suppressor of hairless	7	4	4	4	8661500
Q06587	RING1	6;5	6;5	5;4	E3 ubiquitin-protein ligase RING1	2	6	6	5	25354000
Q06609-2	RAD51	2;2;2;2	2;2;2;2	2;2;2;2	DNA repair protein RAD51 homolog 1	4	2	2	2	6071100
Q06830	PRDX1	16	16	12	Peroxiredoxin-1	1	16	16	12	600240000
Q07020	RPL18	9;8	9;8	9;8	60S ribosomal protein L18	2	9	9	9	5880800000
Q07021	C1QBP	5	5	5	Complement component 1 Q subcomponent-binding protein, mitochondrial	1	5	5	5	23739000
Q07065	CKAP4	34	34	34	Cytoskeleton-associated protein 4	1	34	34	34	3562400000
Q07157-2	TJP1	15;14	15;14	15;14	Tight junction protein ZO-1	2	15	15	15	50499000
Q07666	KHDRBS1	11;9;9;1	11;9;9;1	10;8;8;0	KH domain-containing, RNA-binding, signal transduction-associated protein 1	4	11	11	10	746750000
Q07864	POLE	13	13	13	DNA polymerase epsilon catalytic subunit A	1	13	13	13	7534600
Q07866-9	KLC1	25;25;25;25;25;25;25;25;25;25;5;5;4;2;1;1;1	25;25;25;25;25;25;25;25;25;25;5;5;4;2;1;1;1	19;19;19;19;19;19;19;19;19;19;3;3;2;1;1;1;1	Kinesin light chain 1	17	25	25	19	303920000
Q07954	LRP1	27	27	27	Prolow-density lipoprotein receptor-related protein 1;Low-density lipoprotein receptor-related protein 1 85 kDa subunit;Low-density lipoprotein receptor-related protein 1 515 kDa subunit;Low-density lipoprotein receptor-related protein 1 intracellular domain	1	27	27	27	46978000
Q07955	SRSF1	13;12;12	13;12;12	13;12;12	Serine/arginine-rich splicing factor 1	3	13	13	13	484730000
Q07960	ARHGAP1	15	15	15	Rho GTPase-activating protein 1	1	15	15	15	133830000
Q08209-2	PPP3CA	10;9;9;7;6	10;9;9;7;6	6;6;5;3;4	Serine/threonine-protein phosphatase 2B catalytic subunit alpha isoform	5	10	10	6	134180000
Q08211	DHX9	51;9	51;9	51;9	ATP-dependent RNA helicase A	2	51	51	51	2542300000
Q08257	CRYZ	12;11;7	12;11;7	12;11;7	Quinone oxidoreductase	3	12	12	12	59889000
Q08378	GOLGA3	9;9;7	9;9;7	9;9;7	Golgin subfamily A member 3	3	9	9	9	4404800
Q08379	GOLGA2	16;12	16;12	15;11	Golgin subfamily A member 2	2	16	16	15	88606000
Q08380	LGALS3BP	11	11	11	Galectin-3-binding protein	1	11	11	11	75396000
Q08397	LOXL1	3	3	3	Lysyl oxidase homolog 1	1	3	3	3	3142700
Q08426	EHHADH	5;4	5;4	5;4	Peroxisomal bifunctional enzyme;Enoyl-CoA hydratase/3,2-trans-enoyl-CoA isomerase;3-hydroxyacyl-CoA dehydrogenase	2	5	5	5	9252100
Q08554-2	DSC1	12;11;1	12;11;1	11;11;0	Desmocollin-1	3	12	12	11	20961000
Q08752	PPID	5	5	5	Peptidyl-prolyl cis-trans isomerase D	1	5	5	5	12084000
Q08945	SSRP1	28	28	28	FACT complex subunit SSRP1	1	28	28	28	1535900000
Q08AD1-2	CAMSAP2	8;8;8	8;8;8	8;8;8	Calmodulin-regulated spectrin-associated protein 2	3	8	8	8	10256000
Q08AF3	SLFN5	7;3	5;3	5;3	Schlafen family member 5	2	7	5	5	7795400
Q08J23	NSUN2	36;34;22	36;34;22	36;34;22	tRNA (cytosine(34)-C(5))-methyltransferase	3	36	36	36	682140000
Q09028-3	RBBP4	13;13;12;10	5;5;4;4	5;5;4;4	Histone-binding protein RBBP4	4	13	5	5	182520000
Q09161	NCBP1	11	11	11	Nuclear cap-binding protein subunit 1	1	11	11	11	32252000
Q09666	AHNAK	156;3;1	156;3;1	156;3;1	Neuroblast differentiation-associated protein AHNAK	3	156	156	156	1408300000
Q0VDD8-4	DNAH14	3;2	3;2	3;2	Dynein heavy chain 14, axonemal	2	3	3	3	3998000
Q0VDF9	HSPA14	10	10	10	Heat shock 70 kDa protein 14	1	10	10	10	22041000
Q0VGL1	LAMTOR4	2	2	2	Ragulator complex protein LAMTOR4;Ragulator complex protein LAMTOR4, N-terminally processed	1	2	2	2	14515000
Q10469	MGAT2	7	7	7	Alpha-1,6-mannosyl-glycoprotein 2-beta-N-acetylglucosaminyltransferase	1	7	7	7	28234000
Q10471	GALNT2	10;2	10;2	10;2	Polypeptide N-acetylgalactosaminyltransferase 2;Polypeptide N-acetylgalactosaminyltransferase 2 soluble form	2	10	10	10	20200000
Q10567-3	AP1B1	16;16;16;15	7;7;7;6	7;7;7;6	AP-1 complex subunit beta-1	4	16	7	7	5888700
Q10570	CPSF1	5	5	5	Cleavage and polyadenylation specificity factor subunit 1	1	5	5	5	1667600
Q10713	PMPCA	14;8	14;8	14;8	Mitochondrial-processing peptidase subunit alpha	2	14	14	14	89298000
Q12765-2	SCRN1	14;14;10	14;14;10	14;14;10	Secernin-1	3	14	14	14	147540000
Q12768	WASHC5	11	11	11	WASH complex subunit strumpellin	1	11	11	11	12555000
Q12769	NUP160	4	4	4	Nuclear pore complex protein Nup160	1	4	4	4	5894000
Q12788	TBL3	3	3	3	Transducin beta-like protein 3	1	3	3	3	2092200
Q12789	GTF3C1	34;33	34;33	34;33	General transcription factor 3C polypeptide 1	2	34	34	34	94427000
Q12792	TWF1	18;17;14	15;14;11	15;14;11	Twinfilin-1	3	18	15	15	349630000
Q12797	ASPH	30;29;2;2;2;2;1;1;1;1;1	30;29;2;2;2;2;1;1;1;1;1	30;29;2;2;2;2;1;1;1;1;1	Aspartyl/asparaginyl beta-hydroxylase	11	30	30	30	937050000
Q12802	AKAP13	9;8;8	9;8;8	9;8;8	A-kinase anchor protein 13	3	9	9	9	3369000
Q12824	SMARCB1	10;9	10;9	10;9	SWI/SNF-related matrix-associated actin-dependent regulator of chromatin subfamily B member 1	2	10	10	10	56177000
Q12830-4	BPTF	10;10;10	10;10;10	10;10;10	Nucleosome-remodeling factor subunit BPTF	3	10	10	10	25168000
Q12834	CDC20	11	11	11	Cell division cycle protein 20 homolog	1	11	11	11	46361000
Q12849	GRSF1	14;10	14;10	14;10	G-rich sequence factor 1	2	14	14	14	125350000
Q12873-2	CHD3	21;21;21	9;9;9	8;8;8	Chromodomain-helicase-DNA-binding protein 3	3	21	9	8	40555000
Q12874	SF3A3	12	12	12	Splicing factor 3A subunit 3	1	12	12	12	74040000
Q12879-2	GRIN2A	1;1	1;1	1;1	Glutamate receptor ionotropic, NMDA 2A	2	1	1	1	9395200
Q12888	TP53BP1	26;26;26	26;26;26	26;26;26	Tumor suppressor p53-binding protein 1	3	26	26	26	85264000
Q12894	IFRD2	5;5	5;5	5;5	Interferon-related developmental regulator 2	2	5	5	5	9221900
Q12899	TRIM26	9	9	9	Tripartite motif-containing protein 26	1	9	9	9	53037000
Q12904	AIMP1	16;16	16;16	16;16	Aminoacyl tRNA synthase complex-interacting multifunctional protein 1;Endothelial monocyte-activating polypeptide 2	2	16	16	16	334190000
Q12905	ILF2	17	17	17	Interleukin enhancer-binding factor 2	1	17	17	17	697540000
Q12906	ILF3	37;35;35;35	2;2;2;2	2;2;2;2	Interleukin enhancer-binding factor 3	4	37	2	2	18785000
Q12906-7	ILF3	37;35;35	37;35;35	2;2;2	Interleukin enhancer-binding factor 3	3	37	37	2	2837400000
Q12929	EPS8	4	4	4	Epidermal growth factor receptor kinase substrate 8	1	4	4	4	2851800
Q12931-2	TRAP1	27;27	27;27	27;27	Heat shock protein 75 kDa, mitochondrial	2	27	27	27	376460000
Q12933-4	TRAF2	13;13;13;13	13;13;13;13	13;13;13;13	TNF receptor-associated factor 2	4	13	13	13	56642000
Q12965	MYO1E	35;4	35;4	35;4	Unconventional myosin-Ie	2	35	35	35	267880000
Q12974	PTP4A2	3;2;2;2;2	3;2;2;2;2	3;2;2;2;2	Protein tyrosine phosphatase type IVA 2;Protein tyrosine phosphatase type IVA 1	5	3	3	3	3018600
Q12979-4	ABR	11;11;11;3	11;11;11;3	10;10;10;3	Active breakpoint cluster region-related protein	4	11	11	10	75159000
Q12996	CSTF3	2;1	2;1	2;1	Cleavage stimulation factor subunit 3	2	2	2	2	5898700
Q13017-2	ARHGAP5	11;11	11;11	11;11	Rho GTPase-activating protein 5	2	11	11	11	29574000
Q13033-2	STRN3	15;14	15;14	14;13	Striatin-3	2	15	15	14	86687000
Q13042-4	CDC16	5;5;5;5	5;5;5;5	5;5;5;5	Cell division cycle protein 16 homolog	4	5	5	5	4418000
Q13043-2	STK4	6;6	2;2	2;2	Serine/threonine-protein kinase 4;Serine/threonine-protein kinase 4 37kDa subunit;Serine/threonine-protein kinase 4 18kDa subunit	2	6	2	2	9566000
Q13045	FLII	48;45	48;45	2;2	Protein flightless-1 homolog	2	48	48	2	1024300000
Q13045-2	FLII	47	1	1	Protein flightless-1 homolog	1	47	1	1	5779000
Q13049	TRIM32	15	15	15	E3 ubiquitin-protein ligase TRIM32	1	15	15	15	43872000
Q13057	COASY	9;9	9;9	9;9	Bifunctional coenzyme A synthase;Phosphopantetheine adenylyltransferase;Dephospho-CoA kinase	2	9	9	9	42692000
Q13084	MRPL28	9	9	9	39S ribosomal protein L28, mitochondrial	1	9	9	9	71147000
Q13085	ACACA	49;48;47;47	49;48;47;47	43;42;41;41	Acetyl-CoA carboxylase 1;Biotin carboxylase	4	49	49	43	209470000
Q13098-5	GPS1	11;11;11;6	11;11;11;6	11;11;11;6	COP9 signalosome complex subunit 1	4	11	11	11	24321000
Q13107	USP4	13;13;5	13;13;5	10;10;5	Ubiquitin carboxyl-terminal hydrolase 4	3	13	13	10	23041000
Q13111	CHAF1A	5;4;3	5;4;3	5;4;3	Chromatin assembly factor 1 subunit A	3	5	5	5	7846400
Q13123	IK	7	7	7	Protein Red	1	7	7	7	64625000
Q13131-2	PRKAA1	14;14;3	14;14;3	14;14;3	5-AMP-activated protein kinase catalytic subunit alpha-1	3	14	14	14	74339000
Q13136-2	PPFIA1	16;16;5;5;5;5;5;4;4;4;3;2;2;2;2	16;16;5;5;5;5;5;4;4;4;3;2;2;2;2	16;16;5;5;5;5;5;4;4;4;3;2;2;2;2	Liprin-alpha-1	15	16	16	16	26417000
Q13144	EIF2B5	11	11	11	Translation initiation factor eIF-2B subunit epsilon	1	11	11	11	45775000
Q13148	TARDBP	8;4	8;4	8;4	TAR DNA-binding protein 43	2	8	8	8	177170000
Q13151	HNRNPA0	10	10	10	Heterogeneous nuclear ribonucleoprotein A0	1	10	10	10	443340000
Q13153	PAK1	5;5	1;1	1;1	Serine/threonine-protein kinase PAK 1	2	5	1	1	2441900
Q13155	AIMP2	12;8	12;8	12;8	Aminoacyl tRNA synthase complex-interacting multifunctional protein 2	2	12	12	12	216420000
Q13162	PRDX4	10	7	7	Peroxiredoxin-4	1	10	7	7	30645000
Q13177	PAK2	22;7;7;7;7	22;7;7;7;7	18;4;4;4;4	Serine/threonine-protein kinase PAK 2;PAK-2p27;PAK-2p34	5	22	22	18	242080000
Q13185	CBX3	5;1	5;1	4;1	Chromobox protein homolog 3	2	5	5	4	25213000
Q13188	STK3	8;8	8;8	4;4	Serine/threonine-protein kinase 3;Serine/threonine-protein kinase 3 36kDa subunit;Serine/threonine-protein kinase 3 20kDa subunit	2	8	8	4	31757000
Q13190	STX5	11;10;9;8	11;10;9;8	11;10;9;8	Syntaxin-5	4	11	11	11	27750000
Q13200	PSMD2	40;34;32	40;34;32	40;34;32	26S proteasome non-ATPase regulatory subunit 2	3	40	40	40	743950000
Q13206	DDX10	11	11	11	Probable ATP-dependent RNA helicase DDX10	1	11	11	11	21586000
Q13242	SRSF9	11	11	11	Serine/arginine-rich splicing factor 9	1	11	11	11	95828000
Q13243	SRSF5	6;4;2	5;3;2	5;3;2	Serine/arginine-rich splicing factor 5	3	6	5	5	157330000
Q13247	SRSF6	9;9;4	9;9;4	6;6;3	Serine/arginine-rich splicing factor 6	3	9	9	6	347750000
Q13257	MAD2L1	9;2	9;2	9;2	Mitotic spindle assembly checkpoint protein MAD2A	2	9	9	9	38143000
Q13263	TRIM28	29;27	29;27	29;27	Transcription intermediary factor 1-beta	2	29	29	29	656950000
Q13283	G3BP1	21;8	21;8	18;5	Ras GTPase-activating protein-binding protein 1	2	21	21	18	1337600000
Q13308	PTK7	16;16;15;15;14;9	16;16;15;15;14;9	16;16;15;15;14;9	Inactive tyrosine-protein kinase 7	6	16	16	16	58298000
Q13309	SKP2	5;4;2	5;4;2	5;4;2	S-phase kinase-associated protein 2	3	5	5	5	10809000
Q13310-2	PABPC4	28;27;27;2	19;18;18;2	18;17;17;2	Polyadenylate-binding protein 4	4	28	19	18	345040000
Q13325	IFIT5	7;5	7;5	7;5	Interferon-induced protein with tetratricopeptide repeats 5	2	7	7	7	56664000
Q13330	MTA1	21;21;15	19;19;13	16;16;10	Metastasis-associated protein MTA1	3	21	19	16	149560000
Q13347	EIF3I	17	17	17	Eukaryotic translation initiation factor 3 subunit I	1	17	17	17	726490000
Q13356	PPIL2	9;9	9;9	9;9	Peptidyl-prolyl cis-trans isomerase-like 2	2	9	9	9	32811000
Q13363-2	CTBP1	11;11	11;11	8;8	C-terminal-binding protein 1	2	11	11	8	104100000
Q13404	UBE2V1	4;4;4;4;3;3;3	4;4;4;4;3;3;3	4;4;4;4;3;3;3	Ubiquitin-conjugating enzyme E2 variant 1;Ubiquitin-conjugating enzyme E2 variant 2	7	4	4	4	8193500
Q13405	MRPL49	4	4	4	39S ribosomal protein L49, mitochondrial	1	4	4	4	31214000
Q13409-3	DYNC1I2	15;15;15;15;14;14	15;15;15;15;14;14	15;15;15;15;14;14	Cytoplasmic dynein 1 intermediate chain 2	6	15	15	15	332510000
Q13416	ORC2	3	3	3	Origin recognition complex subunit 2	1	3	3	3	6626700
Q13418	ILK	21;17;16	21;17;16	21;17;16	Integrin-linked protein kinase	3	21	21	21	536320000
Q13423	NNT	18	18	18	NAD(P) transhydrogenase, mitochondrial	1	18	18	18	71479000
Q13425	SNTB2	17;9;1;1	17;9;1;1	17;9;1;1	Beta-2-syntrophin	4	17	17	17	80473000
Q13428	TCOF1	16;16;16;15;15;13;13;7	16;16;16;15;15;13;13;7	16;16;16;15;15;13;13;7	Treacle protein	8	16	16	16	43501000
Q13435	SF3B2	26	26	26	Splicing factor 3B subunit 2	1	26	26	26	397410000
Q13439-3	GOLGA4	10;10;10;10	10;10;10;10	10;10;10;10	Golgin subfamily A member 4	4	10	10	10	4898800
Q13443	ADAM9	6;4	6;4	6;4	Disintegrin and metalloproteinase domain-containing protein 9	2	6	6	6	13877000
Q13445	TMED1	3	3	3	Transmembrane emp24 domain-containing protein 1	1	3	3	3	14487000
Q13454-2	TUSC3	8	8	1	Tumor suppressor candidate 3	1	8	8	1	201050000
Q13459	MYO9B	43;43;1	43;43;1	41;41;0	Unconventional myosin-IXb	3	43	43	41	186580000
Q13464	ROCK1	43	35	35	Rho-associated protein kinase 1	1	43	35	35	268240000
Q13472-3	TOP3A	5;5;5	4;4;4	4;4;4	DNA topoisomerase 3-alpha	3	5	4	4	13279000
Q13485	SMAD4	5	5	5	Mothers against decapentaplegic homolog 4	1	5	5	5	4863300
Q13490-2	BIRC2	3;3;3	3;3;3	3;3;3	Baculoviral IAP repeat-containing protein 2;Baculoviral IAP repeat-containing protein 3	3	3	3	3	5816000
Q13492-3	PICALM	13;13;13;13;12;2;2;2	13;13;13;13;12;2;2;2	13;13;13;13;12;2;2;2	Phosphatidylinositol-binding clathrin assembly protein	8	13	13	13	109730000
Q13501	SQSTM1	6;5	6;5	6;5	Sequestosome-1	2	6	6	6	38427000
Q13509	TUBB3	21;19	5;4	5;4	Tubulin beta-3 chain	2	21	5	5	113410000
Q13523	PRPF4B	9	9	9	Serine/threonine-protein kinase PRP4 homolog	1	9	9	9	29820000
Q13526	PIN1	7;1	7;1	7;1	Peptidyl-prolyl cis-trans isomerase NIMA-interacting 1	2	7	7	7	88383000
Q13546	RIPK1	14;12	14;12	14;12	Receptor-interacting serine/threonine-protein kinase 1	2	14	14	14	34666000
Q13547	HDAC1	11	7	7	Histone deacetylase 1	1	11	7	7	93965000
Q13555-10	CAMK2G	11;11;11;11;10;10;10;10;10;10;10	9;9;9;9;8;8;8;8;8;8;8	7;7;7;7;6;6;6;6;6;6;6	Calcium/calmodulin-dependent protein kinase type II subunit gamma	11	11	9	7	84336000
Q13557-8	CAMK2D	17;17;17;17;17;16;16;16;16;16;4;4	17;17;17;17;17;16;16;16;16;16;4;4	14;14;14;14;14;13;13;13;13;13;1;1	Calcium/calmodulin-dependent protein kinase type II subunit delta	12	17	17	14	479220000
Q13561	DCTN2	10;10;10	10;10;10	10;10;10	Dynactin subunit 2	3	10	10	10	8648900
Q13564-2	NAE1	15;15;14;14	15;15;14;14	15;15;14;14	NEDD8-activating enzyme E1 regulatory subunit	4	15	15	15	112310000
Q13573	SNW1	12	12	12	SNW domain-containing protein 1	1	12	12	12	21651000
Q13574-6	DGKZ	3;3;3;3;3;3;3	1;1;1;1;1;1;1	1;1;1;1;1;1;1	Diacylglycerol kinase zeta	7	3	1	1	9504400
Q13576-3	IQGAP2	4;4;4	2;2;2	2;2;2	Ras GTPase-activating-like protein IQGAP2	3	4	2	2	55947000
Q13595-2	TRA2A	3;3;3;3	3;3;3;3	3;3;3;3	Transformer-2 protein homolog alpha	4	3	3	3	8254900
Q13596-2	SNX1	11;11;9	9;9;8	9;9;8	Sorting nexin-1	3	11	9	9	7826900
Q13601-2	KRR1	5;5	5;5	5;5	KRR1 small subunit processome component homolog	2	5	5	5	25903000
Q13610	PWP1	6;1	6;1	6;1	Periodic tryptophan protein 1 homolog	2	6	6	6	12370000
Q13613-2	MTMR1	6;6	6;6	6;6	Myotubularin-related protein 1	2	6	6	6	4035800
Q13616	CUL1	22	22	22	Cullin-1	1	22	22	22	56528000
Q13617	CUL2	12;12	12;12	12;12	Cullin-2	2	12	12	12	72630000
Q13618	CUL3	22;22;17	22;22;17	22;22;17	Cullin-3	3	22	22	22	134570000
Q13619	CUL4A	23;20	15;12	15;12	Cullin-4A	2	23	15	15	53672000
Q13620	CUL4B	27;27;25	27;27;25	19;19;17	Cullin-4B	3	27	27	19	208120000
Q13627-4	DYRK1A	7;7;7;7;7;2;2;2	7;7;7;7;7;2;2;2	7;7;7;7;7;2;2;2	Dual specificity tyrosine-phosphorylation-regulated kinase 1A	8	7	7	7	9004800
Q13630	GFUS	8	8	8	GDP-L-fucose synthase	1	8	8	8	52910000
Q13636	RAB31	5	5	3	Ras-related protein Rab-31	1	5	5	3	21539000
Q13637	RAB32	15;2	15;2	14;1	Ras-related protein Rab-32	2	15	15	14	155940000
Q13642-1	FHL1	11;11;11;9;7	11;11;11;9;7	11;11;11;9;7	Four and a half LIM domains protein 1	5	11	11	11	258000000
Q13643	FHL3	4	4	4	Four and a half LIM domains protein 3	1	4	4	4	23253000
Q13671-2	RIN1	3;3	3;3	3;3	Ras and Rab interactor 1	2	3	3	3	6373200
Q13685	AAMP	6	6	6	Angio-associated migratory cell protein	1	6	6	6	53517000
Q13724	MOGS	25;24	25;24	25;24	Mannosyl-oligosaccharide glucosidase	2	25	25	25	407130000
Q13751	LAMB3	11	11	11	Laminin subunit beta-3	1	11	11	11	21724000
Q13765	NACA	3;3;3;1	3;3;3;1	3;3;3;1	Nascent polypeptide-associated complex subunit alpha;Nascent polypeptide-associated complex subunit alpha, muscle-specific form	4	3	3	3	73462000
Q13813-3	SPTAN1	48;48;47	48;48;47	48;48;47	Spectrin alpha chain, non-erythrocytic 1	3	48	48	48	137220000
Q13823	GNL2	16	16	16	Nucleolar GTP-binding protein 2	1	16	16	16	111220000
Q13838	DDX39B	18;18	18;18	7;7	Spliceosome RNA helicase DDX39B	2	18	18	7	901100000
Q13867	BLMH	11	11	11	Bleomycin hydrolase	1	11	11	11	8297300
Q13868-3	EXOSC2	3;3;2	3;3;2	3;3;2	Exosome complex component RRP4	3	3	3	3	3298000
Q13885	TUBB2A	28	1	1	Tubulin beta-2A chain	1	28	1	1	81001000
Q13895	BYSL	12	12	12	Bystin	1	12	12	12	54761000
Q13907	IDI1	10;9;1	10;9;1	10;9;1	Isopentenyl-diphosphate Delta-isomerase 1	3	10	10	10	143860000
Q13951	CBFB	5;4	5;4	5;4	Core-binding factor subunit beta	2	5	5	5	29264000
Q14004-2	CDK13	8;8	7;7	6;6	Cyclin-dependent kinase 13	2	8	7	6	15892000
Q14008-2	CKAP5	47;47;47	47;47;47	47;47;47	Cytoskeleton-associated protein 5	3	47	47	47	287430000
Q14011	CIRBP	4;3	4;3	4;3	Cold-inducible RNA-binding protein	2	4	4	4	27247000
Q14019	COTL1	12	12	12	Coactosin-like protein	1	12	12	12	561470000
Q14103-3	HNRNPD	19;19;18;18	19;19;18;18	18;18;17;17	Heterogeneous nuclear ribonucleoprotein D0	4	19	19	18	1510200000
Q14137-2	BOP1	6;6	6;6	6;6	Ribosome biogenesis protein BOP1	2	6	6	6	8577300
Q14141-2	SEPTIN6	9;9;9;4	3;3;3;2	3;3;3;2	Septin-6	4	9	3	3	12044000
Q14145	KEAP1	4	4	4	Kelch-like ECH-associated protein 1	1	4	4	4	6578400
Q14152	EIF3A	72;66	72;66	72;66	Eukaryotic translation initiation factor 3 subunit A	2	72	72	72	2441100000
Q14155-1	ARHGEF7	27;26;23;22;22;22	27;26;23;22;22;22	23;22;19;18;18;18	Rho guanine nucleotide exchange factor 7	6	27	27	23	177170000
Q14157	UBAP2L	17;17;16;16;16	17;17;16;16;16	17;17;16;16;16	Ubiquitin-associated protein 2-like	5	17	17	17	259530000
Q14160	SCRIB	15;15;12;2;2	15;15;12;2;2	15;15;12;2;2	Protein scribble homolog	5	15	15	15	29884000
Q14161	GIT2	21;19;19;19;19;18;16;15;14;11	21;19;19;19;19;18;16;15;14;11	7;5;5;5;5;5;3;1;0;0	ARF GTPase-activating protein GIT2	10	21	21	7	160930000
Q14166	TTLL12	17	17	17	Tubulin--tyrosine ligase-like protein 12	1	17	17	17	106020000
Q14181	POLA2	2;1	2;1	2;1	DNA polymerase alpha subunit B	2	2	2	2	3905300
Q14185	DOCK1	4	3	3	Dedicator of cytokinesis protein 1	1	4	3	3	6903100
Q14186	TFDP1	2	2	2	Transcription factor Dp-1	1	2	2	2	5727000
Q14192	FHL2	15;1	15;1	15;1	Four and a half LIM domains protein 2	2	15	15	15	230590000
Q14197	MRPL58	5	5	5	Peptidyl-tRNA hydrolase ICT1, mitochondrial	1	5	5	5	41380000
Q14203-3	DCTN1	50;49;49;49;46;46	50;49;49;49;46;46	50;49;49;49;46;46	Dynactin subunit 1	6	50	50	50	650960000
Q14204	DYNC1H1	225	225	225	Cytoplasmic dynein 1 heavy chain 1	1	225	225	225	5413500000
Q14232	EIF2B1	11;6	11;6	11;6	Translation initiation factor eIF-2B subunit alpha	2	11	11	11	101430000
Q14240	EIF4A2	25;25	12;12	12;12	Eukaryotic initiation factor 4A-II;Eukaryotic initiation factor 4A-II, N-terminally processed	2	25	12	12	117330000
Q14241	ELOA	7	7	7	Transcription elongation factor B polypeptide 3	1	7	7	7	45758000
Q14247	CTTN	27;24;22	27;24;22	27;24;22	Src substrate cortactin	3	27	27	27	1179400000
Q14249	ENDOG	2	2	2	Endonuclease G, mitochondrial	1	2	2	2	14983000
Q14254	FLOT2	3	3	3	Flotillin-2	1	3	3	3	2099600
Q14257	RCN2	11;11	11;11	11;11	Reticulocalbin-2	2	11	11	11	99447000
Q14258	TRIM25	25	25	25	E3 ubiquitin/ISG15 ligase TRIM25	1	25	25	25	617830000
Q14315	FLNC	125;124	113;112	109;108	Filamin-C	2	125	113	109	3111900000
Q14318-2	FKBP8	10;9;4	10;9;4	10;9;4	Peptidyl-prolyl cis-trans isomerase FKBP8	3	10	10	10	48324000
Q14320	FAM50A	4	4	2	Protein FAM50A	1	4	4	2	27196000
Q14331	FRG1	8	8	8	Protein FRG1	1	8	8	8	21762000
Q14344	GNA13	9;8	9;8	9;8	Guanine nucleotide-binding protein subunit alpha-13	2	9	9	9	57187000
Q14353	GAMT	4;3	4;3	4;3	Guanidinoacetate N-methyltransferase	2	4	4	4	8398900
Q14376	GALE	10;8	10;8	10;8	UDP-glucose 4-epimerase	2	10	10	10	81324000
Q14393-5	GAS6	7;7;7;7;7	7;7;7;7;7	7;7;7;7;7	Growth arrest-specific protein 6	5	7	7	7	10561000
Q14444-2	CAPRIN1	15;15	15;15	15;15	Caprin-1	2	15	15	15	362920000
Q14498-2	RBM39	19;19;18;2;2;2;2;1	19;19;18;2;2;2;2;1	19;19;18;2;2;2;2;1	RNA-binding protein 39	8	19	19	19	277570000
Q14527	HLTF	15;12	15;12	15;12	Helicase-like transcription factor	2	15	15	15	60977000
Q14554	PDIA5	15;8	15;8	15;8	Protein disulfide-isomerase A5	2	15	15	15	26859000
Q14558-2	PRPSAP1	12;11	12;11	11;10	Phosphoribosyl pyrophosphate synthase-associated protein 1	2	12	12	11	149560000
Q14562	DHX8	10	9	9	ATP-dependent RNA helicase DHX8	1	10	9	9	7806600
Q14566	MCM6	34	34	34	DNA replication licensing factor MCM6	1	34	34	34	711030000
Q14568	HSP90AA2P	8	1	1	Heat shock protein HSP 90-alpha A2	1	8	1	1	34541000
Q14644	RASA3	23;22	23;22	23;22	Ras GTPase-activating protein 3	2	23	23	23	92427000
Q14653-4	IRF3	5;5;1	5;5;1	5;5;1	Interferon regulatory factor 3	3	5	5	5	4115600
Q14669	TRIP12	37;37	37;37	1;1	E3 ubiquitin-protein ligase TRIP12	2	37	37	1	239480000
Q14671-2	PUM1	10;10;10;9	10;10;10;9	6;6;6;5	Pumilio homolog 1	4	10	10	6	34311000
Q14676-2	MDC1	20;20;17;11	20;20;17;11	20;20;17;11	Mediator of DNA damage checkpoint protein 1	4	20	20	20	29881000
Q14677-3	CLINT1	12;12;11	12;12;11	12;12;11	Clathrin interactor 1	3	12	12	12	77688000
Q14680	MELK	6;5;5;5;5;4;3;3	5;4;4;4;4;4;3;3	5;4;4;4;4;4;3;3	Maternal embryonic leucine zipper kinase	8	6	5	5	18899000
Q14683	SMC1A	44	44	44	Structural maintenance of chromosomes protein 1A	1	44	44	44	366880000
Q14684	RRP1B	16;15	16;15	16;15	Ribosomal RNA processing protein 1 homolog B	2	16	16	16	57944000
Q14689-6	DIP2A	8;8;5;5;5;4	5;5;2;2;2;1	3;3;2;2;2;1	Disco-interacting protein 2 homolog A	6	8	5	3	5362200
Q14691	GINS1	4	4	4	DNA replication complex GINS protein PSF1	1	4	4	4	15105000
Q14692	BMS1	7	7	7	Ribosome biogenesis protein BMS1 homolog	1	7	7	7	7173900
Q14694	USP10	24;24;24	24;24;24	24;24;24	Ubiquitin carboxyl-terminal hydrolase 10	3	24	24	24	1428100000
Q14697	GANAB	43;1	1;0	1;0	Neutral alpha-glucosidase AB	2	43	1	1	129840000
Q14697-2	GANAB	44	44	2	Neutral alpha-glucosidase AB	1	44	44	2	3342300000
Q14699	RFTN1	4	4	4	Raftlin	1	4	4	4	4540300
Q14728	MFSD10	1	1	1	Major facilitator superfamily domain-containing protein 10	1	1	1	1	6099100
Q14738	PPP2R5D	10;9;7;4;4;4;4;4;1;1;1;1;1	10;9;7;4;4;4;4;4;1;1;1;1;1	10;9;7;4;4;4;4;4;1;1;1;1;1	Serine/threonine-protein phosphatase 2A 56 kDa regulatory subunit delta isoform	13	10	10	10	26926000
Q14739	LBR	13	13	13	Lamin-B receptor	1	13	13	13	299220000
Q14764	MVP	41	41	41	Major vault protein	1	41	41	41	578970000
Q14789-4	GOLGB1	9;9;9;9	9;9;9;9	9;9;9;9	Golgin subfamily B member 1	4	9	9	9	5806600
Q14790-6	CASP8	3;3;3;3;3;3;3;3;3	3;3;3;3;3;3;3;3;3	3;3;3;3;3;3;3;3;3	Caspase-8;Caspase-8 subunit p18;Caspase-8 subunit p10	9	3	3	3	4753300
Q147X3-2	NAA30	4;4	4;4	4;4	N-alpha-acetyltransferase 30	2	4	4	4	4125200
Q14807	KIF22	17;15	17;15	17;15	Kinesin-like protein KIF22	2	17	17	17	39673000
Q14839	CHD4	54;54	54;54	37;37	Chromodomain-helicase-DNA-binding protein 4	2	54	54	37	770940000
Q14847	LASP1	14;13;7;1	14;13;7;1	14;13;7;1	LIM and SH3 domain protein 1	4	14	14	14	709310000
Q14914-2	PTGR1	11;11	11;11	11;11	Prostaglandin reductase 1	2	11	11	11	179870000
Q14919	DRAP1	2;2	2;2	2;2	Dr1-associated corepressor	2	2	2	2	3902100
Q14938-6	NFIX	9;8;8;8;7;7	7;7;7;6;6;6	6;6;6;5;5;5	Nuclear factor 1 X-type	6	9	7	6	42805000
Q14956-2	GPNMB	2;2	2;2	2;2	Transmembrane glycoprotein NMB	2	2	2	2	52230000
Q14966-4	ZNF638	3;3;3;2;2	3;3;3;2;2	3;3;3;2;2	Zinc finger protein 638	5	3	3	3	11241000
Q14974	KPNB1	27;19	27;19	27;19	Importin subunit beta-1	2	27	27	27	319380000
Q14980	NUMA1	103;83;83;48	103;83;83;48	1;1;1;0	Nuclear mitotic apparatus protein 1	4	103	103	1	1850700000
Q14980-2	NUMA1	103	1	1	Nuclear mitotic apparatus protein 1	1	103	1	1	8038000
Q14999	CUL7	4;4;1;1	4;4;1;1	4;4;1;1	Cullin-7	4	4	4	4	3273600
Q14C86-4	GAPVD1	18;18;18;18;18;17	18;18;18;18;18;17	18;18;18;18;18;17	GTPase-activating protein and VPS9 domain-containing protein 1	6	18	18	18	15189000
Q14CX7	NAA25	17;16	17;16	17;16	N-alpha-acetyltransferase 25, NatB auxiliary subunit	2	17	17	17	70476000
Q15003	NCAPH	20;15	20;15	20;15	Condensin complex subunit 2	2	20	20	20	280300000
Q15005	SPCS2	6	6	6	Signal peptidase complex subunit 2	1	6	6	6	129630000
Q15006	EMC2	4	4	4	ER membrane protein complex subunit 2	1	4	4	4	10995000
Q15008	PSMD6	11;11;10;10	11;11;10;10	11;11;10;10	26S proteasome non-ATPase regulatory subunit 6	4	11	11	11	15595000
Q15013	MAD2L1BP	1;1	1;1	1;1	MAD2L1-binding protein	2	1	1	1	2255900
Q15014	MORF4L2	7	7	5	Mortality factor 4-like protein 2	1	7	7	5	15907000
Q15018	ABRAXAS2	8	8	8	BRISC complex subunit Abro1	1	8	8	8	30363000
Q15019	SEPTIN2	17;17;16	17;17;16	17;17;16	Septin-2	3	17	17	17	1161400000
Q15020	SART3	31;30;9;2	31;30;9;2	31;30;9;2	Squamous cell carcinoma antigen recognized by T-cells 3	4	31	31	31	301640000
Q15021	NCAPD2	35	35	35	Condensin complex subunit 1	1	35	35	35	224470000
Q15022	SUZ12	6	6	6	Polycomb protein SUZ12	1	6	6	6	28038000
Q15024	EXOSC7	3	3	3	Exosome complex component RRP42	1	3	3	3	10647000
Q15029-2	EFTUD2	34;34;33	33;33;32	33;33;32	116 kDa U5 small nuclear ribonucleoprotein component	3	34	33	33	138910000
Q15031	LARS2	10	10	10	Probable leucine--tRNA ligase, mitochondrial	1	10	10	10	31664000
Q15036	SNX17	12;11	12;11	12;11	Sorting nexin-17	2	12	12	12	66264000
Q15042	RAB3GAP1	17;16;15	17;16;15	17;16;15	Rab3 GTPase-activating protein catalytic subunit	3	17	17	17	56575000
Q15046	KARS1	27;27	27;27	27;27	Lysine--tRNA ligase	2	27	27	27	513940000
Q15050	RRS1	4	4	4	Ribosome biogenesis regulatory protein homolog	1	4	4	4	4246000
Q15054	POLD3	8;6;6	8;6;6	8;6;6	DNA polymerase delta subunit 3	3	8	8	8	42717000
Q15056-2	EIF4H	5;5	5;5	5;5	Eukaryotic translation initiation factor 4H	2	5	5	5	10712000
Q15057	ACAP2	5	5	5	Arf-GAP with coiled-coil, ANK repeat and PH domain-containing protein 2	1	5	5	5	9027800
Q15058	KIF14	21	21	21	Kinesin-like protein KIF14	1	21	21	21	65889000
Q15063-7	POSTN	4;4;4;4;4;4;4;3	4;4;4;4;4;4;4;3	4;4;4;4;4;4;4;3	Periostin	8	4	4	4	2998700
Q15067-3	ACOX1	4;4;4	4;4;4	4;4;4	Peroxisomal acyl-coenzyme A oxidase 1	3	4	4	4	2655300
Q15070	OXA1L	6;6;4	6;6;4	6;6;4	Mitochondrial inner membrane protein OXA1L	3	6	6	6	55555000
Q15072	ZNF146	1	1	1	Zinc finger protein OZF	1	1	1	1	3051700
Q15075	EEA1	29	29	29	Early endosome antigen 1	1	29	29	29	51168000
Q15084-3	PDIA6	17;17;17;17;17	17;17;17;17;17	17;17;17;17;17	Protein disulfide-isomerase A6	5	17	17	17	1038300000
Q15102	PAFAH1B3	6	6	6	Platelet-activating factor acetylhydrolase IB subunit gamma	1	6	6	6	51412000
Q15113	PCOLCE	2	2	2	Procollagen C-endopeptidase enhancer 1	1	2	2	2	1692700
Q15121	PEA15	2;2	2;2	2;2	Astrocytic phosphoprotein PEA-15	2	2	2	2	5084400
Q15126	PMVK	12	12	12	Phosphomevalonate kinase	1	12	12	12	120600000
Q15139	PRKD1	8	8	6	Serine/threonine-protein kinase D1	1	8	8	6	19514000
Q15147-4	PLCB4	35	35	1	1-phosphatidylinositol 4,5-bisphosphate phosphodiesterase beta-4	1	35	35	1	322780000
Q15149	PLEC	273;268;268;268;268	273;268;268;268;268	5;0;0;0;0	Plectin	5	273	273	5	6817400000
Q15149-3	PLEC	267	1	1	Plectin	1	267	1	1	6408600
Q15149-4	PLEC	270	2	2	Plectin	1	270	2	2	27506000
Q15149-8	PLEC	269	1	1	Plectin	1	269	1	1	3920300
Q15154-4	PCM1	5;5;5;5;2	5;5;5;5;2	5;5;5;5;2	Pericentriolar material 1 protein	5	5	5	5	8657600
Q15181	PPA1	6	6	6	Inorganic pyrophosphatase	1	6	6	6	24893000
Q15185-4	PTGES3	8;8;7;3	8;8;7;3	8;8;7;3	Prostaglandin E synthase 3	4	8	8	8	396650000
Q15208	STK38	9;1	9;1	8;0	Serine/threonine-protein kinase 38	2	9	9	8	29974000
Q15233	NONO	21;19	21;19	20;18	Non-POU domain-containing octamer-binding protein	2	21	21	20	825380000
Q15257-3	PTPA	8;8;8;5	8;8;8;5	8;8;8;5	Serine/threonine-protein phosphatase 2A activator	4	8	8	8	83408000
Q15262-2	PTPRK	6;6;6;5	6;6;6;5	6;6;6;5	Receptor-type tyrosine-protein phosphatase kappa	4	6	6	6	5659000
Q15283-2	RASA2	4;4	4;4	4;4	Ras GTPase-activating protein 2	2	4	4	4	3282100
Q15286	RAB35	10;5;1;1	10;5;1;1	10;5;1;1	Ras-related protein Rab-35	4	10	10	10	103790000
Q15291-2	RBBP5	2;2	2;2	2;2	Retinoblastoma-binding protein 5	2	2	2	2	9978000
Q15293	RCN1	12;10	12;10	12;10	Reticulocalbin-1	2	12	12	12	131540000
Q15334	LLGL1	22	22	22	Lethal(2) giant larvae protein homolog 1	1	22	22	22	70721000
Q15345	LRRC41	7;6	7;6	7;6	Leucine-rich repeat-containing protein 41	2	7	7	7	25640000
Q15363	TMED2	3	3	3	Transmembrane emp24 domain-containing protein 2	1	3	3	3	6383500
Q15365	PCBP1	16;1;1	16;1;1	12;0;0	Poly(rC)-binding protein 1	3	16	16	12	802690000
Q15369	ELOC	6;5	6;5	6;5	Transcription elongation factor B polypeptide 1	2	6	6	6	99333000
Q15370	ELOB	6;6	6;6	6;6	Transcription elongation factor B polypeptide 2	2	6	6	6	67054000
Q15382	RHEB	10	10	10	GTP-binding protein Rheb	1	10	10	10	119070000
Q15386	UBE3C	11;8;6	11;8;6	11;8;6	Ubiquitin-protein ligase E3C	3	11	11	11	33319000
Q15388	TOMM20	3	3	3	Mitochondrial import receptor subunit TOM20 homolog	1	3	3	3	74776000
Q15392	DHCR24	9;8	9;8	9;8	Delta(24)-sterol reductase	2	9	9	9	46339000
Q15393	SF3B3	32;18;9	32;18;9	32;18;9	Splicing factor 3B subunit 3	3	32	32	32	238390000
Q15397	PUM3	7	7	7	Pumilio domain-containing protein KIAA0020	1	7	7	7	9582400
Q15398	DLGAP5	32;29	32;29	2;2	Disks large-associated protein 5	2	32	32	2	207810000
Q15404-2	RSU1	5;5	5;5	5;5	Ras suppressor protein 1	2	5	5	5	33910000
Q15417	CNN3	13;11;11	13;11;11	12;10;11	Calponin-3	3	13	13	12	293680000
Q15418-4	RPS6KA1	21;21;21;19;1;1;1;1;1	13;13;13;12;0;0;0;0;0	13;13;13;12;0;0;0;0;0	Ribosomal protein S6 kinase alpha-1	9	21	13	13	22548000
Q15427	SF3B4	5	5	5	Splicing factor 3B subunit 4	1	5	5	5	51269000
Q15434	RBMS2	6	6	4	RNA-binding motif, single-stranded-interacting protein 2	1	6	6	4	52447000
Q15435	PPP1R7	15;14;10;9;9	15;14;10;9;9	15;14;10;9;9	Protein phosphatase 1 regulatory subunit 7	5	15	15	15	187060000
Q15436	SEC23A	31;23	31;23	28;22	Protein transport protein Sec23A	2	31	31	28	1255900000
Q15437	SEC23B	23	20	20	Protein transport protein Sec23B	1	23	20	20	101360000
Q15459	SF3A1	12;10	12;10	12;10	Splicing factor 3A subunit 1	2	12	12	12	43263000
Q15477	SKIV2L	22	22	22	Helicase SKI2W	1	22	22	22	37105000
Q15527	SURF2	4	4	4	Surfeit locus protein 2	1	4	4	4	26607000
Q15554	TERF2	7;5	7;5	7;5	Telomeric repeat-binding factor 2	2	7	7	7	11712000
Q15555-3	MAPRE2	5;4;4;4;2	5;4;4;4;2	5;4;4;4;2	Microtubule-associated protein RP/EB family member 2	5	5	5	5	45734000
Q15582	TGFBI	6	6	6	Transforming growth factor-beta-induced protein ig-h3	1	6	6	6	14461000
Q15628	TRADD	8;7	8;7	8;7	Tumor necrosis factor receptor type 1-associated DEATH domain protein	2	8	8	8	14316000
Q15629-2	TRAM1	5;5	5;5	5;5	Translocating chain-associated membrane protein 1	2	5	5	5	34836000
Q15631	TSN	10;5	10;5	10;5	Translin	2	10	10	10	102530000
Q15633-2	TARBP2	7;7	7;7	7;7	RISC-loading complex subunit TARBP2	2	7	7	7	3250200
Q15637-4	SF1	5;5;5;5;5;5;5	5;5;5;5;5;5;5	5;5;5;5;5;5;5	Splicing factor 1	7	5	5	5	51281000
Q15642-4	TRIP10	5;5;5;5;4	5;5;5;5;4	5;5;5;5;4	Cdc42-interacting protein 4	5	5	5	5	21661000
Q15645	TRIP13	16;2	16;2	16;2	Pachytene checkpoint protein 2 homolog	2	16	16	16	208090000
Q15646	OASL	12;9;6	12;9;6	12;9;6	2-5-oligoadenylate synthase-like protein	3	12	12	12	24037000
Q15648	MED1	7;6	7;6	7;6	Mediator of RNA polymerase II transcription subunit 1	2	7	7	7	4638800
Q15650	TRIP4	16	16	16	Activating signal cointegrator 1	1	16	16	16	74721000
Q15653-2	NFKBIB	1;1	1;1	1;1	NF-kappa-B inhibitor beta	2	1	1	1	1994800
Q15654	TRIP6	11	11	11	Thyroid receptor-interacting protein 6	1	11	11	11	95864000
Q15691	MAPRE1	8	8	8	Microtubule-associated protein RP/EB family member 1	1	8	8	8	52231000
Q15717	ELAVL1	14;14;1	14;14;1	13;13;0	ELAV-like protein 1	3	14	14	13	368890000
Q15738	NSDHL	13	13	13	Sterol-4-alpha-carboxylate 3-dehydrogenase, decarboxylating	1	13	13	13	172200000
Q15750	TAB1	5;4	5;4	5;4	TGF-beta-activated kinase 1 and MAP3K7-binding protein 1	2	5	5	5	4937600
Q15758	SLC1A5	9;6;6	9;6;6	9;6;6	Neutral amino acid transporter B(0)	3	9	9	9	54733000
Q15785	TOMM34	3	3	3	Mitochondrial import receptor subunit TOM34	1	3	3	3	15350000
Q15796-2	SMAD2	6;6	3;3	3;3	Mothers against decapentaplegic homolog 2	2	6	3	3	4478100
Q15800	MSMO1	3;2	3;2	3;2	Methylsterol monooxygenase 1	2	3	3	3	7570600
Q15813	TBCE	19;18	19;18	18;17	Tubulin-specific chaperone E	2	19	19	18	50722000
Q15814	TBCC	6	6	6	Tubulin-specific chaperone C	1	6	6	6	10266000
Q15907	RAB11B	13;12;11;11;1	13;12;11;11;1	13;12;11;11;1	Ras-related protein Rab-11B;Ras-related protein Rab-11A	5	13	13	13	304440000
Q15942	ZYX	16;12	16;12	16;12	Zyxin	2	16	16	16	205910000
Q16181	SEPTIN7	25;25;1	25;25;1	25;25;1	Septin-7	3	25	25	25	1235900000
Q16186	ADRM1	3	3	3	Proteasomal ubiquitin receptor ADRM1	1	3	3	3	20606000
Q16222	UAP1	22;22;21	22;22;21	21;21;20	UDP-N-acetylhexosamine pyrophosphorylase;UDP-N-acetylgalactosamine pyrophosphorylase;UDP-N-acetylglucosamine pyrophosphorylase	3	22	22	21	257070000
Q16342-3	PDCD2	3;3;1;1;1	3;3;1;1;1	3;3;1;1;1	Programmed cell death protein 2	5	3	3	3	3749000
Q16394	EXT1	3	3	3	Exostosin-1	1	3	3	3	3395600
Q16401	PSMD5	15;14	15;14	15;14	26S proteasome non-ATPase regulatory subunit 5	2	15	15	15	87395000
Q16512	PKN1	18;17;10	17;16;10	17;16;10	Serine/threonine-protein kinase N1	3	18	17	17	48756000
Q16513	PKN2	31;30;30;25;20	31;30;30;25;20	30;29;29;24;19	Serine/threonine-protein kinase N2	5	31	31	30	185610000
Q16527	CSRP2	9	9	9	Cysteine and glycine-rich protein 2	1	9	9	9	205580000
Q16531	DDB1	24;8	24;8	24;8	DNA damage-binding protein 1	2	24	24	24	96073000
Q16533	SNAPC1	5	5	5	snRNA-activating protein complex subunit 1	1	5	5	5	5669200
Q16540	MRPL23	6	6	6	39S ribosomal protein L23, mitochondrial	1	6	6	6	147750000
Q16543	CDC37	3	3	3	Hsp90 co-chaperone Cdc37;Hsp90 co-chaperone Cdc37, N-terminally processed	1	3	3	3	5195200
Q16555-2	DPYSL2	23;23	23;23	19;19	Dihydropyrimidinase-related protein 2	2	23	23	19	285590000
Q16563-2	SYPL1	2;1	2;1	2;1	Synaptophysin-like protein 1	2	2	2	2	3816900
Q16576	RBBP7	14;13	14;13	6;5	Histone-binding protein RBBP7	2	14	14	6	609500000
Q16629-3	SRSF7	6;6;6;6	5;5;5;5	5;5;5;5	Serine/arginine-rich splicing factor 7	4	6	5	5	121210000
Q16630-3	CPSF6	6;6;6	6;6;6	6;6;6	Cleavage and polyadenylation specificity factor subunit 6	3	6	6	6	25161000
Q16637-4	SMN1; SMN2	4;4;4;4	4;4;4;4	4;4;4;4	Survival motor neuron protein	4	4	4	4	45618000
Q16658	FSCN1	23	23	23	Fascin	1	23	23	23	689340000
Q16666-3	IFI16	28;28;28;28;3;3;3;3;3;3	28;28;28;28;3;3;3;3;3;3	28;28;28;28;3;3;3;3;3;3	Gamma-interferon-inducible protein 16	10	28	28	28	657040000
Q16718	NDUFA5	3;2	3;2	3;2	NADH dehydrogenase [ubiquinone] 1 alpha subcomplex subunit 5	2	3	3	3	18235000
Q16739	UGCG	1	1	1	Ceramide glucosyltransferase	1	1	1	1	4671800
Q16762	TST	6	6	6	Thiosulfate sulfurtransferase	1	6	6	6	23273000
Q16763	UBE2S	11	11	11	Ubiquitin-conjugating enzyme E2 S	1	11	11	11	135470000
Q16775-2	HAGH	5;5	5;5	5;5	Hydroxyacylglutathione hydrolase, mitochondrial	2	5	5	5	49329000
Q16778	H2BC21	6;6;6;6;5;2;2	2;2;2;2;2;2;2	2;2;2;2;2;2;2	Histone H2B type 2-E;Histone H2B type 1-B;Histone H2B type 1-O;Histone H2B type 1-J;Histone H2B type 3-B	7	6	2	2	101490000
Q16795	NDUFA9	18	18	18	NADH dehydrogenase [ubiquinone] 1 alpha subcomplex subunit 9, mitochondrial	1	18	18	18	297150000
Q16822	PCK2	20;16;10;1	20;16;10;1	20;16;10;1	Phosphoenolpyruvate carboxykinase [GTP], mitochondrial	4	20	20	20	120500000
Q16836	HADH	7;7;7	7;7;7	7;7;7	Hydroxyacyl-coenzyme A dehydrogenase, mitochondrial	3	7	7	7	83682000
Q16850	CYP51A1	17;15	17;15	17;15	Lanosterol 14-alpha demethylase	2	17	17	17	189710000
Q16851	UGP2	25	1	1	UTP--glucose-1-phosphate uridylyltransferase	1	25	1	1	7569200
Q16851-2	UGP2	25	25	1	UTP--glucose-1-phosphate uridylyltransferase	1	25	25	1	1309300000
Q16864	ATP6V1F	1;1	1;1	1;1	V-type proton ATPase subunit F	2	1	1	1	3449700
Q16891-2	IMMT	23;23;23;22	23;23;23;22	23;23;23;22	MICOS complex subunit MIC60	4	23	23	23	188970000
Q17RC7	EXOC3L4	2	2	2	Exocyst complex component 3-like protein 4	1	2	2	2	25679000
Q1ED39	KNOP1	5	5	5	Lysine-rich nucleolar protein 1	1	5	5	5	7527600
Q1KMD3	HNRNPUL2	19	19	19	Heterogeneous nuclear ribonucleoprotein U-like protein 2	1	19	19	19	168570000
Q27J81-2	INF2	12;12	12;12	12;12	Inverted formin-2	2	12	12	12	21656000
Q29RF7	PDS5A	27;11	27;11	25;9	Sister chromatid cohesion protein PDS5 homolog A	2	27	27	25	137800000
Q2M296-2	MTHFSD	5;5;4;4	5;5;4;4	5;5;4;4	Methenyltetrahydrofolate synthase domain-containing protein	4	5	5	5	4522300
Q2M2I8-2	AAK1	15;15;2;2;2	15;15;2;2;2	15;15;2;2;2	AP2-associated protein kinase 1	5	15	15	15	35245000
Q2M329	CCDC96	2	2	2	Coiled-coil domain-containing protein 96	1	2	2	2	19694000
Q2M389	WASHC4	16;11	16;11	16;11	WASH complex subunit 7	2	16	16	16	30631000
Q2NKQ1-4	SGSM1	2;2;1;1;1;1	2;2;1;1;1;1	2;2;1;1;1;1	Small G protein signaling modulator 1;Small G protein signaling modulator 2	6	2	2	2	29182000
Q2NKX8	ERCC6L	13	13	13	DNA excision repair protein ERCC-6-like	1	13	13	13	36744000
Q2NL82	TSR1	27	27	27	Pre-rRNA-processing protein TSR1 homolog	1	27	27	27	554310000
Q2TAA5	ALG11	5	5	5	GDP-Man:Man(3)GlcNAc(2)-PP-Dol alpha-1,2-mannosyltransferase	1	5	5	5	13436000
Q2TAL8	QRICH1	5	5	5	Glutamine-rich protein 1	1	5	5	5	30910000
Q2TAM9	TUSC1	1	1	1	Tumor suppressor candidate gene 1 protein	1	1	1	1	3921600
Q2TAY7	SMU1	9;4	9;4	9;4	WD40 repeat-containing protein SMU1;WD40 repeat-containing protein SMU1, N-terminally processed	2	9	9	9	47905000
Q2VPK5-3	CTU2	2;2;1	2;2;1	2;2;1	Cytoplasmic tRNA 2-thiolation protein 2	3	2	2	2	4250800
Q2WGJ6	KLHL38	1	1	1	Kelch-like protein 38	1	1	1	1	39728000
Q32MZ4-3	LRRFIP1	6;6;6	6;6;6	6;6;6	Leucine-rich repeat flightless-interacting protein 1	3	6	6	6	12545000
Q32P28	P3H1	12;11;11;3	12;11;11;3	12;11;11;3	Prolyl 3-hydroxylase 1	4	12	12	12	162460000
Q32P41	TRMT5	4	4	4	tRNA (guanine(37)-N1)-methyltransferase	1	4	4	4	31852000
Q32P44	EML3	9;7	9;7	9;7	Echinoderm microtubule-associated protein-like 3	2	9	9	9	14643000
Q3B726	POLR1F	5	5	5	DNA-directed RNA polymerase I subunit RPA43	1	5	5	5	12994000
Q3KQU3	MAP7D1	22;19;7	22;19;7	1;1;0	MAP7 domain-containing protein 1	3	22	22	1	237850000
Q3KQV9	UAP1L1	4;2	3;2	3;2	UDP-N-acetylhexosamine pyrophosphorylase-like protein 1	2	4	3	3	7812600
Q3MHD2	LSM12	3;3	3;3	3;3	Protein LSM12 homolog	2	3	3	3	18288000
Q3SXM5	HSDL1	4;3	4;3	4;3	Inactive hydroxysteroid dehydrogenase-like protein 1	2	4	4	4	1831300
Q3T8J9-3	GON4L	1;1	1;1	1;1	GON-4-like protein	2	1	1	1	15387000
Q3V6T2-4	CCDC88A	17;17;17;17;15	17;17;17;17;15	17;17;17;17;15	Girdin	5	17	17	17	39882000
Q3YEC7	RABL6	12;12;6;5;5;5	12;12;6;5;5;5	12;12;6;5;5;5	Rab-like protein 6	6	12	12	12	33752000
Q3ZCM7	TUBB8	12	3	3	Tubulin beta-8 chain	1	12	3	3	41390000
Q3ZCQ8-2	TIMM50	10;10;7	10;10;7	10;10;7	Mitochondrial import inner membrane translocase subunit TIM50	3	10	10	10	120080000
Q460N5	PARP14	25;24;24;20;7	25;24;24;20;7	25;24;24;20;7	Poly [ADP-ribose] polymerase 14	5	25	25	25	39651000
Q49A26-2	GLYR1	10;10;9;9;8	10;10;9;9;8	10;10;9;9;8	Putative oxidoreductase GLYR1	5	10	10	10	36387000
Q4G0F5	VPS26B	5	3	3	Vacuolar protein sorting-associated protein 26B	1	5	3	3	8636300
Q4G0J3-3	LARP7	14;14;7	14;14;7	14;14;7	La-related protein 7	3	14	14	14	74982000
Q4G176	ACSF3	6	6	6	Acyl-CoA synthetase family member 3, mitochondrial	1	6	6	6	4543400
Q4J6C6-4	PREPL	4;4;4;3	4;4;4;3	4;4;4;3	Prolyl endopeptidase-like	4	4	4	4	5417400
Q4KMP7	TBC1D10B	5	5	5	TBC1 domain family member 10B	1	5	5	5	5756100
Q4KWH8-3	PLCH1	2;2;2;2	2;2;2;2	2;2;2;2	1-phosphatidylinositol 4,5-bisphosphate phosphodiesterase eta-1	4	2	2	2	15597000
Q4U2R6	MRPL51	2	2	2	39S ribosomal protein L51, mitochondrial	1	2	2	2	8784600
Q4VNC0	ATP13A5	2	2	2	Probable cation-transporting ATPase 13A5	1	2	2	2	22111000
Q52LJ0	FAM98B	12;11	12;11	9;9	Protein FAM98B	2	12	12	9	247300000
Q52LW3	ARHGAP29	14;5	14;5	14;5	Rho GTPase-activating protein 29	2	14	14	14	16806000
Q53EP0	FNDC3B	14;6	14;6	14;6	Fibronectin type III domain-containing protein 3B	2	14	14	14	43189000
Q53EZ4	CEP55	15;10	15;10	15;10	Centrosomal protein of 55 kDa	2	15	15	15	98781000
Q53FT3	HIKESHI	3	3	3	Protein Hikeshi	1	3	3	3	11732000
Q53GA4	PHLDA2	2	2	2	Pleckstrin homology-like domain family A member 2	1	2	2	2	7093800
Q53GQ0	HSD17B12	13;2	13;2	13;2	Very-long-chain 3-oxoacyl-CoA reductase	2	13	13	13	274790000
Q53GS9	USP39	12;10;8	12;10;8	12;10;8	U4/U6.U5 tri-snRNP-associated protein 2	3	12	12	12	69587000
Q53GT1-3	KLHL22	3;3	3;3	3;3	Kelch-like protein 22	2	3	3	3	3364800
Q53H12	AGK	11	11	11	Acylglycerol kinase, mitochondrial	1	11	11	11	61625000
Q53H82	LACTB2	3	3	3	Beta-lactamase-like protein 2	1	3	3	3	5045200
Q53H96-2	PYCR3	7;7	7;7	7;7	Pyrroline-5-carboxylate reductase 3	2	7	7	7	21059000
Q53HC9	EIPR1	6	6	6	Protein TSSC1	1	6	6	6	6183500
Q53HL2	CDCA8	7	7	7	Borealin	1	7	7	7	12219000
Q562R1	ACTBL2	11	5	5	Beta-actin-like protein 2	1	11	5	5	398110000
Q567U6	CCDC93	18	18	18	Coiled-coil domain-containing protein 93	1	18	18	18	49926000
Q567V2-2	MPV17L2	1;1	1;1	1;1	Mpv17-like protein 2	2	1	1	1	1686300
Q56VL3	OCIAD2	2	2	2	OCIA domain-containing protein 2	1	2	2	2	3111400
Q58FF6	HSP90AB4P	7	2	2	Putative heat shock protein HSP 90-beta 4	1	7	2	2	19371000
Q58FF8	HSP90AB2P	11	2	2	Putative heat shock protein HSP 90-beta 2	1	11	2	2	295020000
Q59GN2	RPL39P5	2;2	2;2	2;2	Putative 60S ribosomal protein L39-like 5;60S ribosomal protein L39	2	2	2	2	686280000
Q5BJH7-2	YIF1B	1;1;1;1	1;1;1;1	1;1;1;1	Protein YIF1B	4	1	1	1	4131300
Q5BKZ1	ZNF326	2;1	2;1	2;1	DBIRD complex subunit ZNF326	2	2	2	2	5358200
Q5C9Z4	NOM1	7	7	7	Nucleolar MIF4G domain-containing protein 1	1	7	7	7	11853000
Q5EB52	MEST	5;5;4	5;5;4	5;5;4	Mesoderm-specific transcript homolog protein	3	5	5	5	6812500
Q5F1R6	DNAJC21	6;6;6	6;6;6	6;6;6	DnaJ homolog subfamily C member 21	3	6	6	6	7823000
Q5GLZ8-3	HERC4	33;33;33;32;1;1	33;33;33;32;1;1	33;33;33;32;1;1	Probable E3 ubiquitin-protein ligase HERC4	6	33	33	33	161500000
Q5H9R7-6	PPP6R3	19;19;19;19;17;17	19;19;19;19;17;17	19;19;19;19;17;17	Serine/threonine-protein phosphatase 6 regulatory subunit 3	6	19	19	19	62670000
Q5HYI8	RABL3	7	7	7	Rab-like protein 3	1	7	7	7	50195000
Q5JPH6	EARS2	5;5	5;5	5;5	Probable glutamate--tRNA ligase, mitochondrial	2	5	5	5	7710100
Q5JRX3-2	PITRM1	24;24;21	24;24;21	24;24;21	Presequence protease, mitochondrial	3	24	24	24	127770000
Q5JSH3-2	WDR44	15;15;11;11	15;15;11;11	15;15;11;11	WD repeat-containing protein 44	4	15	15	15	7831400
Q5JTH9	RRP12	38;35;35	38;35;35	37;34;34	RRP12-like protein	3	38	38	37	291370000
Q5JTV8	TOR1AIP1	12	12	1	Torsin-1A-interacting protein 1	1	12	12	1	81950000
Q5JTV8-3	TOR1AIP1	12;5	1;1	1;1	Torsin-1A-interacting protein 1	2	12	1	1	4399900
Q5JTW2	CEP78	10;10;10;10	10;10;10;10	10;10;10;10	Centrosomal protein of 78 kDa	4	10	10	10	41106000
Q5JTY5-2	CBWD3	2;2;2;2;2;2;1;1;1;1	2;2;2;2;2;2;1;1;1;1	2;2;2;2;2;2;1;1;1;1	COBW domain-containing protein 3;COBW domain-containing protein 1;COBW domain-containing protein 2;COBW domain-containing protein 5;COBW domain-containing protein 6	10	2	2	2	2555200
Q5JTZ9	AARS2	14	14	14	Alanine--tRNA ligase, mitochondrial	1	14	14	14	43119000
Q5JUR7	TEX30	3;2	3;2	3;2	Testis-expressed sequence 30 protein	2	3	3	3	9626600
Q5JVF3-3	PCID2	9;9;9;8	9;9;9;8	9;9;9;8	PCI domain-containing protein 2	4	9	9	9	64500000
Q5K651	SAMD9	12;1	12;1	12;1	Sterile alpha motif domain-containing protein 9	2	12	12	12	26136000
Q5NDL2	EOGT	6;5;2	6;5;2	6;5;2	EGF domain-specific O-linked N-acetylglucosamine transferase	3	6	6	6	17909000
Q5QJE6	DNTTIP2	8	8	8	Deoxynucleotidyltransferase terminal-interacting protein 2	1	8	8	8	3100300
Q5RI15	COX20	2;2	2;2	2;2	Cytochrome c oxidase protein 20 homolog	2	2	2	2	67742000
Q5SRE5	NUP188	8;7	8;7	8;7	Nucleoporin NUP188 homolog	2	8	8	8	5004800
Q5SSJ5	HP1BP3	19;17;16;2	19;17;16;2	19;17;16;2	Heterochromatin protein 1-binding protein 3	4	19	19	19	838700000
Q5SW79	CEP170	34;32;32;7;2;2;2	34;32;32;7;2;2;2	34;32;32;7;2;2;2	Centrosomal protein of 170 kDa	7	34	34	34	168650000
[truncated: 1,577 more rows]
[truncated: 5 more columns]

## Sheet: ERK IP
Uniprot	Gene name primary	Peptide counts (all)	Peptide counts (razor+unique)	Peptide counts (unique)	Protein names	Number of proteins	Peptides	Razor + unique peptides	Unique peptides	Intensity Erk
A0A1W2PR19	GSTT4	2	2	2		1	2	2	2	31259000
A0AVT1	UBA6	21;14;7;6	21;14;7;6	21;14;7;6	Ubiquitin-like modifier-activating enzyme 6	4	21	21	21	154410000
A0FGR8-2	ESYT2	12;12;12;7;4	12;12;12;7;4	12;12;12;7;4	Extended synaptotagmin-2	5	12	12	12	64866000
A0JLT2-2	MED19	2;2	2;2	2;2	Mediator of RNA polymerase II transcription subunit 19	2	2	2	2	21465000
A1A4S6	ARHGAP10	4	4	4	Rho GTPase-activating protein 10	1	4	4	4	74795000
A1L0T0	ILVBL	13	13	13	Acetolactate synthase-like protein	1	13	13	13	187700000
A2A2Z9	ANKRD18B	2;1	2;1	2;1	Ankyrin repeat domain-containing protein 18B;Ankyrin repeat domain-containing protein 18A	2	2	2	2	102760000
A2RRP1-2	NBAS	9;9	9;9	9;9	Neuroblastoma-amplified sequence	2	9	9	9	24549000
A3KMH1	VWA8	11;11;9	11;11;9	11;11;9	von Willebrand factor A domain-containing protein 8	3	11	11	11	35466000
A3KN83-3	SBNO1	12;12;12;8;3;3	12;12;12;8;3;3	12;12;12;8;3;3	Protein strawberry notch homolog 1	6	12	12	12	57423000
A4D1E9	GTPBP10	11;7;2	11;7;2	11;7;2	GTP-binding protein 10	3	11	11	11	86065000
A5YKK6	CNOT1	41;40;37;26	41;40;37;26	41;40;37;26	CCR4-NOT transcription complex subunit 1	4	41	41	41	327570000
A6NCS4	NKX2-6	2	2	2	Homeobox protein Nkx-2.6	1	2	2	2	4303700
A6NDG6	PGP	6	6	6	Phosphoglycolate phosphatase	1	6	6	6	89865000
A6NHL2-2	TUBAL3	5;5	1;1	1;1	Tubulin alpha chain-like 3	2	5	1	1	33564000
A6NHQ2	FBLL1	2	1	1	rRNA/tRNA 2-O-methyltransferase fibrillarin-like protein 1	1	2	1	1	95431000
A6NHR9	SMCHD1	55;54;21	55;54;21	55;54;21	Structural maintenance of chromosomes flexible hinge domain-containing protein 1	3	55	55	55	607130000
A6NIH7	UNC119B	4	4	3	Protein unc-119 homolog B	1	4	4	3	56401000
A6ZKI3	RTL8C	4;2	4;2	2;1	Protein FAM127A;Protein FAM127C	2	4	4	2	87420000
A8CG34	POM121C	3;2;2;2;1;1	3;2;2;2;1;1	1;0;0;0;0;0	Nuclear envelope pore membrane protein POM 121C;Nuclear envelope pore membrane protein POM 121	6	3	3	1	21247000
A8MQT2-2	GOLGA8B	1;1;1;1	1;1;1;1	1;1;1;1	Golgin subfamily A member 8B;Golgin subfamily A member 8A	4	1	1	1	191030000
A8MXV4	NUDT19	5	5	5	Nucleoside diphosphate-linked moiety X motif 19, mitochondrial	1	5	5	5	61438000
B2RTY4-2	MYO9A	4;4;4;3	2;2;2;2	2;2;2;2	Unconventional myosin-IXa	4	4	2	2	4158800
B5ME19	EIF3CL	25;25;24	25;25;24	25;25;24	Eukaryotic translation initiation factor 3 subunit C-like protein;Eukaryotic translation initiation factor 3 subunit C	3	25	25	25	1134400000
	C11orf98	11;1;1;1	1;0;0;0	1;0;0;0		4	11	1	1	21582000
E9PRG8	AGPS	3	3	3	Uncharacterized protein C11orf98	1	3	3	3	92630000
O00116	KIF2A	21	21	21	Alkyldihydroxyacetonephosphate synthase, peroxisomal	1	21	21	21	537720000
O00139-2	DDX39A	24;23;23;23;23	24;23;23;23;23	22;21;21;21;21	Kinesin-like protein KIF2A	5	24	24	22	409280000
O00148	PDLIM1	16;10;9	5;3;3	5;3;3	ATP-dependent RNA helicase DDX39A	3	16	5	5	147050000
O00151	ACOT7	10	10	10	PDZ and LIM domain protein 1	1	10	10	10	151880000
O00154-4	MYO1C	17;16;16;16;15;9;9;1	17;16;16;16;15;9;9;1	17;16;16;16;15;9;9;1	Cytosolic acyl coenzyme A thioester hydrolase	8	17	17	17	638610000
O00159-3	HAX1	57;56;55	57;56;55	56;55;54	Unconventional myosin-Ic	3	57	57	56	3488500000
O00165-5	AIP	3;3;3;2;2;1	3;3;3;2;2;1	3;3;3;2;2;1	HCLS1-associated protein X-1	6	3	3	3	40809000
O00170	GTPBP1	8	8	8	AH receptor-interacting protein	1	8	8	8	58502000
O00178	STXBP3	17	17	17	GTP-binding protein 1	1	17	17	17	344040000
O00186	AP3B1	12	12	12	Syntaxin-binding protein 3	1	12	12	12	128470000
O00203	LGALS8	37;36;8;8;6	37;36;8;8;6	37;36;8;8;6	AP-3 complex subunit beta-1	5	37	37	37	1044700000
O00214	NDUFS8	6;6	6;6	6;6	Galectin-8	2	6	6	6	44985000
O00217	GRM8	4	4	4	NADH dehydrogenase [ubiquinone] iron-sulfur protein 8, mitochondrial	1	4	4	4	110060000
O00222-3	PSMD11	1;1;1	1;1;1	1;1;1	Metabotropic glutamate receptor 8	3	1	1	1	29787000
O00231	PSMD12	20;20	20;20	20;20	26S proteasome non-ATPase regulatory subunit 11	2	20	20	20	602250000
O00232	PSMD9	15;14	15;14	15;14	26S proteasome non-ATPase regulatory subunit 12	2	15	15	15	180850000
O00233	MEN1	5;4;2	5;4;2	5;4;2	26S proteasome non-ATPase regulatory subunit 9	3	5	5	5	36281000
O00255-3	SUPT5H	2;2;2	2;2;2	2;2;2	Menin	3	2	2	2	4684200
O00267-2	CLIC1	6;6	6;6	6;6	Transcription elongation factor SPT5	2	6	6	6	49063000
O00299	EIF3F	16	16	16	Chloride intracellular channel protein 1	1	16	16	16	1762200000
O00303	CDC7	12	12	12	Eukaryotic translation initiation factor 3 subunit F	1	12	12	12	497060000
O00311	PIK3CD	2	2	2	Cell division cycle 7-related protein kinase	1	2	2	2	7320700
O00329	PDHX	8;3	8;3	7;3	Phosphatidylinositol 4,5-bisphosphate 3-kinase catalytic subunit delta isoform	2	8	8	7	24875000
O00330	QSOX1	4;4;2	4;4;2	4;4;2	Pyruvate dehydrogenase protein X component, mitochondrial	3	4	4	4	13640000
O00391	SLC33A1	11;8	11;8	11;8	Sulfhydryl oxidase 1	2	11	11	11	42997000
O00400	IPO5	2	2	2	Acetyl-coenzyme A transporter 1	1	2	2	2	6152300
O00410	IPO5	29;28;2	29;28;2	5;4;0	Importin-5	3	29	29	5	305070000
O00410-2	POLRMT	25	1	1	Importin-5	1	25	1	1	13555000
O00411	EEF2K	11	11	11	DNA-directed RNA polymerase, mitochondrial	1	11	11	11	37803000
O00418	SAP18	3	3	3	Eukaryotic elongation factor 2 kinase	1	3	3	3	6120100
O00422	EML1	3;3	3;3	3;3	Histone deacetylase complex subunit SAP18	2	3	3	3	21105000
O00423	IGF2BP3	12;12	12;12	12;12	Echinoderm microtubule-associated protein-like 1	2	12	12	12	37598000
O00425	DNM1L	25;10	25;10	23;9	Insulin-like growth factor 2 mRNA-binding protein 3	2	25	25	23	2081300000
O00429-3	RTCA	22;22;22;21;21;21;21;21;18	22;22;22;21;21;21;21;21;18	22;22;22;21;21;21;21;21;18	Dynamin-1-like protein	9	22	22	22	256190000
O00442	PIK3C2A	8;8	8;8	8;8	RNA 3-terminal phosphate cyclase	2	8	8	8	112960000
O00443	IFRD1	10;3	10;3	10;3	Phosphatidylinositol 4-phosphate 3-kinase C2 domain-containing subunit alpha	2	10	10	10	26106000
O00458	PLOD2	1	1	1	Interferon-related developmental regulator 1	1	1	1	1	7480200
O00469-2	EXOC5	32;30;19	32;30;19	32;30;19	Procollagen-lysine,2-oxoglutarate 5-dioxygenase 2	3	32	32	32	1515900000
O00471	NDUFA4	4	4	4	Exocyst complex component 5	1	4	4	4	9381000
O00483	PSMD14	4	4	4	Cytochrome c oxidase subunit NDUFA4	1	4	4	4	209120000
O00487	ZNF593	11	11	11	26S proteasome non-ATPase regulatory subunit 14	1	11	11	11	495390000
O00488	KPNA3	3	3	3	Zinc finger protein 593	1	3	3	3	55834000
O00505	STK25	16	16	11	Importin subunit alpha-4	1	16	16	11	435250000
O00506-3	PES1	9;9;9	3;3;3	3;3;3	Serine/threonine-protein kinase 25	3	9	3	3	5148900
O00541-2	SDCBP	17;17	17;17	17;17	Pescadillo homolog	2	17	17	17	471710000
O00560	SDCBP	11;9	11;9	1;1	Syntenin-1	2	11	11	1	1317600000
O00560-2	MPHOSPH10	11	1	1	Syntenin-1	1	11	1	1	71424000
O00566	NOP56	2	2	2	U3 small nucleolar ribonucleoprotein protein MPP10	1	2	2	2	27308000
O00567	DDX3X	17	17	17	Nucleolar protein 56	1	17	17	17	291040000
O00571	CCN1	39;37;2;2;2;2	38;36;2;2;2;2	12;10;0;0;0;0	ATP-dependent RNA helicase DDX3X	6	39	38	12	4912900000
O00622	KPNA4	14	14	14	Protein CYR61	1	14	14	14	330670000
O00629	TRIM38	9	4	4	Importin subunit alpha-3	1	9	4	4	63418000
O00635	NFIB	2	2	2	E3 ubiquitin-protein ligase TRIM38	1	2	2	2	5679400
O00712-2	PPP6C	2;2;2;2	1;1;1;1	1;1;1;1	Nuclear factor 1 B-type	4	2	1	1	6175600
O00743	MAN2B1	10;9;9	10;9;9	10;9;9	Serine/threonine-protein phosphatase 6 catalytic subunit;Serine/threonine-protein phosphatase 6 catalytic subunit, N-terminally processed	3	10	10	10	211140000
O00754-2	ACACB	2;2	2;2	2;2	Lysosomal alpha-mannosidase;Lysosomal alpha-mannosidase A peptide;Lysosomal alpha-mannosidase B peptide;Lysosomal alpha-mannosidase C peptide;Lysosomal alpha-mannosidase D peptide;Lysosomal alpha-mannosidase E peptide	2	2	2	2	3788100
O00763-3	PDXK	7;7;7	1;1;1	1;1;1	Acetyl-CoA carboxylase 2;Biotin carboxylase	3	7	1	1	185310000
O00764	SCD	9;8;7	9;8;7	9;8;7	Pyridoxal kinase	3	9	9	9	330850000
O00767	ARID1A	2	2	2	Acyl-CoA desaturase	1	2	2	2	73282000
O14497	TXNDC9	22;20;19	22;20;19	19;17;16	AT-rich interactive domain-containing protein 1A	3	22	22	19	74643000
O14530	HSPB6	9;7	9;7	9;7	Thioredoxin domain-containing protein 9	2	9	9	9	348310000
O14558	CIT	3	3	3	Heat shock protein beta-6	1	3	3	3	41375000
O14578-4	COPE	56;55;42;13;1	56;55;42;13;1	56;55;42;13;1	Citron Rho-interacting kinase	5	56	56	56	740390000
O14579-3	EIF1AY	2;2;2	2;2;2	2;2;2	Coatomer subunit epsilon	3	2	2	2	15544000
O14602	AP3D1	5;4	5;4	5;4	Eukaryotic translation initiation factor 1A, Y-chromosomal;Eukaryotic translation initiation factor 1A, X-chromosomal	2	5	5	5	96956000
O14617	DVL2	36;36;34;29;27	36;36;34;29;27	36;36;34;29;27	AP-3 complex subunit delta-1	5	36	36	36	1386600000
O14641	CHD1	6	6	4	Segment polarity protein dishevelled homolog DVL-2	1	6	6	4	73763000
O14646-2	CHD2	13;13	13;13	8;8	Chromodomain-helicase-DNA-binding protein 1	2	13	13	8	97481000
O14647	TOR1A	10;10;2	5;5;1	5;5;1	Chromodomain-helicase-DNA-binding protein 2	3	10	5	5	6632600
O14656	TOR1B	9;4	9;4	9;4	Torsin-1A	2	9	9	9	68992000
O14657	ADAM10	3	3	3	Torsin-1B	1	3	3	3	18592000
O14672	MAP2K7	7;2	7;2	7;2	Disintegrin and metalloproteinase domain-containing protein 10	2	7	7	7	25992000
O14733	ACOT8	2;2;2;1	2;2;2;1	2;2;2;1	Dual specificity mitogen-activated protein kinase kinase 7	4	2	2	2	6032300
O14734	CDIPT	1	1	1	Acyl-coenzyme A thioesterase 8	1	1	1	1	12449000
O14735-3	PRMT5	3;3	3;3	3;3	CDP-diacylglycerol--inositol 3-phosphatidyltransferase	2	3	3	3	3586500
O14744	CHEK1	20;18;18;16;14	20;18;18;16;14	20;18;18;16;14	Protein arginine N-methyltransferase 5;Protein arginine N-methyltransferase 5, N-terminally processed	5	20	20	20	527030000
O14757-2	TPP1	5;5;5	5;5;5	5;5;5	Serine/threonine-protein kinase Chk1	3	5	5	5	18939000
O14773-2	TCERG1	5;5	5;5	5;5	Tripeptidyl-peptidase 1	2	5	5	5	90951000
O14776	NRP1	16;16;1	16;16;1	16;16;1	Transcription elongation regulator 1	3	16	16	16	59109000
O14786-3	POLR3A	2;2;2	2;2;2	2;2;2	Neuropilin-1	3	2	2	2	8100800
O14802	PSMA7	17	17	16	DNA-directed RNA polymerase III subunit RPC1	1	17	17	16	93357000
O14818	SCAMP3	12;8;5;5;5;5	12;8;5;5;5;5	12;8;5;5;5;5	Proteasome subunit alpha type-7	6	12	12	12	500880000
O14828	BCKDK	5;4	5;4	5;4	Secretory carrier-associated membrane protein 3	2	5	5	5	34878000
O14874-2	MGST3	3;3;3	3;3;3	3;3;3	[3-methyl-2-oxobutanoate dehydrogenase [lipoamide]] kinase, mitochondrial	3	3	3	3	21612000
O14880	GIPC1	3	3	3	Microsomal glutathione S-transferase 3	1	3	3	3	179390000
O14908	IKBKB	10;6;1	10;6;1	10;6;1	PDZ domain-containing protein GIPC1	3	10	10	10	334730000
O14920-4	HAT1	6;6;6;2	6;6;6;2	5;5;5;1	Inhibitor of nuclear factor kappa-B kinase subunit beta	4	6	6	5	11906000
O14929	UBE2L6	7;4	7;4	7;4	Histone acetyltransferase type B catalytic subunit	2	7	7	7	241240000
O14933-2	CASK	2;2	2;2	2;2	Ubiquitin/ISG15-conjugating enzyme E2 L6	2	2	2	2	5594200
O14936-3	UQCRQ	9;9;8;8;8;3	9;9;8;8;8;3	9;9;8;8;8;3	Peripheral plasma membrane protein CASK	6	9	9	9	39663000
O14949	HGS	5	5	5	Cytochrome b-c1 complex subunit 8	1	5	5	5	194360000
O14964	AURKA	10;8	10;8	10;8	Hepatocyte growth factor-regulated tyrosine kinase substrate	2	10	10	10	111070000
O14965	RAB29	12	12	11	Aurora kinase A	1	12	12	11	154550000
O14966	VPS26C	6;4;2	5;4;2	5;4;2	Ras-related protein Rab-7L1	3	6	5	5	10604000
O14972	PPP1R12A	5;4	5;4	5;4	Down syndrome critical region protein 3	2	5	5	5	35391000
O14974-5	GAK	13;13;13;12;12	13;13;13;12;12	13;13;13;12;12	Protein phosphatase 1 regulatory subunit 12A	5	13	13	13	130740000
O14976-2	HNRNPDL	3;3	3;3	3;3	Cyclin-G-associated kinase	2	3	3	3	1905200
O14979-3	XPO1	13;13;13	12;12;12	12;12;12	Heterogeneous nuclear ribonucleoprotein D-like	3	13	12	12	923600000
O14980	BTAF1	37	37	37	Exportin-1	1	37	37	37	629600000
O14981	ARHGEF10	5;2	5;2	5;2	TATA-binding protein-associated factor 172	2	5	5	5	5554400
O15013-7	SEC16A	6;6;6;6;6	6;6;6;6;6	6;6;6;6;6	Rho guanine nucleotide exchange factor 10	5	6	6	6	32428000
O15027-2	U2SURP	21;21;21;21;21	21;21;21;21;21	21;21;21;21;21	Protein transport protein Sec16A	5	21	21	21	91836000
O15042	SETD1A	9;9;7	9;9;7	9;9;7	U2 snRNP-associated SURP motif-containing protein	3	9	9	9	52995000
O15047	SYNJ2	5;1;1	5;1;1	5;1;1	Histone-lysine N-methyltransferase SETD1A	3	5	5	5	12035000
O15056	KIF3B	11;10;10	11;10;10	11;10;10	Synaptojanin-2	3	11	11	11	24782000
O15066	PFAS	15;6;6;1	15;6;6;1	14;6;5;0	Kinesin-like protein KIF3B;Kinesin-like protein KIF3B, N-terminally processed	4	15	15	14	228580000
O15067	CEP290	14	14	14	Phosphoribosylformylglycinamidine synthase	1	14	14	14	70056000
O15078	ANKRD28	4	4	4	Centrosomal protein of 290 kDa	1	4	4	4	47077000
O15084	PRORP	8;8;8;7;1;1;1;1;1	8;8;8;7;1;1;1;1;1	8;8;8;7;1;1;1;1;1	Serine/threonine-protein phosphatase 6 regulatory ankyrin repeat subunit A	9	8	8	8	54088000
O15091-4	CHUK	3;3;3;1	3;3;3;1	3;3;3;1	Mitochondrial ribonuclease P protein 3	4	3	3	3	14183000
O15111	LSM1	4	3	3	Inhibitor of nuclear factor kappa-B kinase subunit alpha	1	4	3	3	9605500
O15116	DEGS1	2	2	2	U6 snRNA-associated Sm-like protein LSm1	1	2	2	2	6307600
O15121	ARPC1B	2	2	2	Sphingolipid delta(4)-desaturase DES1	1	2	2	2	13505000
O15143	ARPC2	17	16	16	Actin-related protein 2/3 complex subunit 1B	1	17	16	16	1261000000
O15144	ARPC3	18	18	18	Actin-related protein 2/3 complex subunit 2	1	18	18	18	1006500000
O15145	POLR1C	7	7	7	Actin-related protein 2/3 complex subunit 3	1	7	7	7	308290000
O15160-2	PGRMC2	9;9	9;9	9;9	DNA-directed RNA polymerases I and III subunit RPAC1	2	9	9	9	251030000
O15173	NKRF	4;4	4;4	3;3	Membrane-associated progesterone receptor component 2	2	4	4	3	15878000
O15226	GNPAT	8;8	8;8	8;8	NF-kappa-B-repressing factor	2	8	8	8	8622300
O15228-2	ZNF185	3;3	3;3	3;3	Dihydroxyacetone phosphate acyltransferase	2	3	3	3	8074200
O15231	MRPS12	11;11;10;10;10;10;9;7;5	11;11;10;10;10;10;9;7;5	11;11;10;10;10;10;9;7;5	Zinc finger protein 185	9	11	11	11	52238000
O15235	RER1	5	5	5	28S ribosomal protein S12, mitochondrial	1	5	5	5	79025000
O15258	SURF4	3	3	3	Protein RER1	1	3	3	3	84009000
O15260	MAPK13	6;5;4	6;5;4	6;5;4	Surfeit locus protein 4	3	6	6	6	160720000
O15264	SPTLC1	3	3	3	Mitogen-activated protein kinase 13	1	3	3	3	8500100
O15269	SPTLC2	12;3	12;3	12;3	Serine palmitoyltransferase 1	2	12	12	12	112460000
O15270	OGT	16	16	16	Serine palmitoyltransferase 2	1	16	16	16	239220000
O15294	PMM2	18;16;14;10	18;16;14;10	18;16;14;10	UDP-N-acetylglucosamine--peptide N-acetylglucosaminyltransferase 110 kDa subunit	4	18	18	18	79914000
O15305	PPM1G	7;4;1	7;4;1	7;4;1	Phosphomannomutase 2	3	7	7	7	90982000
O15355	INPPL1	10	10	10	Protein phosphatase 1G	1	10	10	10	135430000
O15357	EIF3D	3;2	3;2	3;2	Phosphatidylinositol 3,4,5-trisphosphate 5-phosphatase 2	2	3	3	3	4398600
O15371	EIF3H	22;22;21	22;22;21	22;22;21	Eukaryotic translation initiation factor 3 subunit D	3	22	22	22	2179700000
O15372	BCAT2	14	14	14	Eukaryotic translation initiation factor 3 subunit H	1	14	14	14	249810000
O15382-2	YY2	3;3	3;3	3;3	Branched-chain-amino-acid aminotransferase, mitochondrial	2	3	3	3	17289000
O15391	IPO8	4	2	2	Transcription factor YY2	1	4	2	2	20914000
O15397	SLC16A3	7;4	6;3	6;3	Importin-8	2	7	6	6	5654000
O15427	POLR1G	9	9	9	Monocarboxylate transporter 4	1	9	9	9	135380000
O15446	P4HA2	6;6	6;6	6;6	DNA-directed RNA polymerase I subunit RPA34	2	6	6	6	134080000
O15460-2	YKT6	21;21	21;21	21;21	Prolyl 4-hydroxylase subunit alpha-2	2	21	21	21	294160000
O15498	ARPC5	11;8	11;8	11;8	Synaptobrevin homolog YKT6	2	11	11	11	302850000
O15511	DDX3Y	3;2	3;2	3;2	Actin-related protein 2/3 complex subunit 5	2	3	3	3	59923000
O15523	PDPK1	31;30;10	4;3;1	4;3;1	ATP-dependent RNA helicase DDX3Y	3	31	4	4	88781000
O15530-3	DHX15	7;7;6;6;6;5	7;7;6;6;6;5	7;7;6;6;6;5	3-phosphoinositide-dependent protein kinase 1;Putative 3-phosphoinositide-dependent protein kinase 2	6	7	7	7	23317000
O43143	RNMT	33	33	32	Pre-mRNA-splicing factor ATP-dependent RNA helicase DHX15	1	33	33	32	1938400000
O43148	ASAP2	9;9	9;9	9;9	mRNA cap guanine-N7 methyltransferase	2	9	9	9	34858000
O43150-2	RRP8	7;7	5;5	5;5	Arf-GAP with SH3 domain, ANK repeat and PH domain-containing protein 2	2	7	5	5	29345000
O43159	PRPF4	4	4	4	Ribosomal RNA-processing protein 8	1	4	4	4	22404000
O43172-2	PHGDH	15;15	15;15	15;15	U4/U6 small nuclear ribonucleoprotein Prp4	2	15	15	15	253740000
O43175	DYNC1LI2	20	20	20	D-3-phosphoglycerate dehydrogenase	1	20	20	20	1130500000
O43237	PSMD3	10;9	9;9	9;9	Cytoplasmic dynein 1 light intermediate chain 2	2	10	9	9	151080000
O43242	RBFOX2	34;22	34;22	34;22	26S proteasome non-ATPase regulatory subunit 3	2	34	34	34	2860100000
O43251-8	PAPSS1	6;6;6;6;6;6;5;4;4;4;3;3;3;3;3;2;2	6;6;6;6;6;6;5;4;4;4;3;3;3;3;3;2;2	6;6;6;6;6;6;5;4;4;4;3;3;3;3;3;2;2	RNA binding protein fox-1 homolog 2;RNA binding protein fox-1 homolog 1	17	6	6	6	144190000
O43252	ZW10	16	15	15	Bifunctional 3-phosphoadenosine 5-phosphosulfate synthase 1;Sulfate adenylyltransferase;Adenylyl-sulfate kinase	1	16	15	15	215730000
O43264-2	SART1	4;4	4;4	4;4	Centromere/kinetochore protein zw10 homolog	2	4	4	4	15611000
O43290	GPAA1	20	20	20	U4/U6.U5 tri-snRNP-associated protein 1	1	20	20	20	266810000
O43292-2	DAPK3	2;2	2;2	2;2	Glycosylphosphatidylinositol anchor attachment 1 protein	2	2	2	2	10053000
O43293	TGFB1I1	6;2	6;2	6;2	Death-associated protein kinase 3	2	6	6	6	69779000
O43294-2	CCP110	11;11	11;11	11;11	Transforming growth factor beta-1-induced transcript 1 protein	2	11	11	11	105040000
O43303-2	CTIF	3;3	3;3	3;3	Centriolar coiled-coil protein of 110 kDa	2	3	3	3	4952800
O43310	PPIP5K2	6;6	6;6	6;6	CBP80/20-dependent translation initiation factor	2	6	6	6	22979000
O43314-2	MAP3K7	15;15;3;3;3;3;3;3;3	15;15;3;3;3;3;3;3;3	15;15;3;3;3;3;3;3;3	Inositol hexakisphosphate and diphosphoinositol-pentakisphosphate kinase 2	9	15	15	15	60640000
O43318-2	EEF1E1	3;3;2;2	3;3;2;2	3;3;2;2	Mitogen-activated protein kinase kinase kinase 7	4	3	3	3	7334500
O43324	RIPK2	9;7	9;7	9;7	Eukaryotic translation elongation factor 1 epsilon-1	2	9	9	9	566160000
O43353	WDR62	4;3	4;3	4;3	Receptor-interacting serine/threonine-protein kinase 2	2	4	4	4	16682000
O43379	HNRNPR	11;11;2;1	11;11;2;1	11;11;2;1	WD repeat-containing protein 62	4	11	11	11	40685000
O43390	HNRNPR	23;20	18;16	2;2	Heterogeneous nuclear ribonucleoprotein R	2	23	18	2	1221500000
O43390-2	PRPF3	22;19	1;1	1;1	Heterogeneous nuclear ribonucleoprotein R	2	22	1	1	13782000
O43395	EMC8	19;6	19;6	19;6	U4/U6 small nuclear ribonucleoprotein Prp3	2	19	19	19	343180000
O43402	THAP12	5;3	5;3	5;3	ER membrane protein complex subunit 8	2	5	5	5	62075000
O43422	FIBP	3;1	3;1	3;1	52 kDa repressor of the inhibitor of the protein kinase	2	3	3	3	3739400
O43427-2	EIF4G3	10;10	10;10	10;10	Acidic fibroblast growth factor intracellular-binding protein	2	10	10	10	70297000
O43432	PPIH	11;11;9;2	8;8;6;2	8;8;6;2	Eukaryotic translation initiation factor 4 gamma 3	4	11	8	8	52895000
O43447	HTRA2	4;3	4;3	4;3	Peptidyl-prolyl cis-trans isomerase H	2	4	4	4	84673000
O43464-3	AKR7A2	4;4;3;3	4;4;3;3	4;4;3;3	Serine protease HTRA2, mitochondrial	4	4	4	4	45866000
O43488	EPB41L2	8;3;1	8;3;1	8;3;1	Aflatoxin B1 aldehyde reductase member 2	3	8	8	8	166160000
O43491	EPB41L2	20	20	2	Band 4.1-like protein 2	1	20	20	2	222700000
O43491-4	ATP8B1	19;17;15	1;0;0	1;0;0	Band 4.1-like protein 2	3	19	1	1	6220300
O43520	XRCC3	3	3	3	Phospholipid-transporting ATPase IC	1	3	3	3	5252100
O43542	AKAP10	2	2	2	DNA repair protein XRCC3	1	2	2	2	7059100
O43572	XPOT	3	3	3	A-kinase anchor protein 10, mitochondrial	1	3	3	3	12011000
O43592	DNPH1	13	13	13	Exportin-T	1	13	13	13	127010000
O43598-2	TIMM44	1;1	1;1	1;1	2-deoxynucleoside 5-phosphate N-hydrolase 1	2	1	1	1	18728000
O43615	PLRG1	23	23	23	Mitochondrial import inner membrane translocase subunit TIM44	1	23	23	23	472810000
O43660	PRC1	12;11	12;11	12;11	Pleiotropic regulator 1	2	12	12	12	133110000
O43663-4	ZNF207	15;14	15;14	1;1	Protein regulator of cytokinesis 1	2	15	15	1	158500000
O43670-2	NDUFB5	8;8;8;7	8;8;8;7	8;8;8;7	BUB3-interacting and GLEBS motif-containing protein ZNF207	4	8	8	8	425590000
O43674-2	GET3	3;3	3;3	3;3	NADH dehydrogenase [ubiquinone] 1 beta subcomplex subunit 5, mitochondrial	2	3	3	3	45018000
O43681	BUB3	6	6	6	ATPase ASNA1	1	6	6	6	50087000
O43684-2	ACTN4	14;14	14;14	14;14	Mitotic checkpoint protein BUB3	2	14	14	14	1614600000
O43707	BUD23	50;34;25;1	31;23;18;1	30;23;18;0	Alpha-actinin-4	4	50	31	30	699270000
O43709	KDELR3	3;3	3;3	3;3	Probable 18S rRNA (guanine-N(7))-methyltransferase	2	3	3	3	31658000
O43731	AP1G1	2;2	2;2	2;2	ER lumen protein-retaining receptor 3	2	2	2	2	11521000
O43747	NARS1	18;18	18;18	18;18	AP-1 complex subunit gamma-1	2	18	18	18	434450000
O43776	MYO1B	19;6	19;6	19;6	Asparagine--tRNA ligase, cytoplasmic	2	19	19	19	1047800000
O43795-2	SLC25A17	36;35	36;35	33;32	Unconventional myosin-Ib	2	36	36	33	1107800000
O43808	NUDT21	3	3	3	Peroxisomal membrane protein PMP34	1	3	3	3	4109100
O43809	LANCL1	10	10	10	Cleavage and polyadenylation specificity factor subunit 5	1	10	10	10	361710000
O43813	STRN	3	3	3	LanC-like protein 1	1	3	3	3	11908000
O43815	RRP9	9;8	9;8	9;8	Striatin	2	9	9	9	63761000
O43818	GTPBP6	6	6	6	U3 small nucleolar RNA-interacting protein 2	1	6	6	6	41305000
O43824	IDH3B	3	3	3	Putative GTP-binding protein 6	1	3	3	3	6011400
O43837	NRDC	16;13;9	16;13;9	16;13;9	Isocitrate dehydrogenase [NAD] subunit beta, mitochondrial	3	16	16	16	351290000
O43847	CALU	25;25	25;25	25;25	Nardilysin	2	25	25	25	434700000
O43852	CALU	19;19;14;14;13;10;10;10;10;9;4	19;19;14;14;13;10;10;10;10;9;4	6;6;6;6;6;6;6;2;6;0;0	Calumenin	11	19	19	6	1188100000
O43852-2	EDIL3	15;15;8;6	2;2;2;2	2;2;2;2	Calumenin	4	15	2	2	58090000
O43854-2	AHCYL1	4;4	4;4	4;4	EGF-like repeat and discoidin I-like domain-containing protein 3	2	4	4	4	27203000
O43865-2	KIF1C	9;9;7;7;7;7	9;9;7;7;7;7	9;9;7;7;7;7	Putative adenosylhomocysteinase 2;Putative adenosylhomocysteinase 3	6	9	9	9	169940000
O43896	ORC5	9	7	6	Kinesin-like protein KIF1C	1	9	7	6	29102000
O43913	NDUFS5	4;3	4;3	4;3	Origin recognition complex subunit 5	2	4	4	4	45351000
O43920	ORC4	4	4	4	NADH dehydrogenase [ubiquinone] iron-sulfur protein 5	1	4	4	4	41737000
O43929-2	RAD21	4;4;4;2	4;4;4;2	4;4;4;2	Origin recognition complex subunit 4	4	4	4	4	16239000
O60216	DHX16	11;1	11;1	9;0	Double-strand-break repair protein rad21 homolog	2	11	11	9	72653000
O60231	ZNRD2	28	27	27	Putative pre-mRNA-splicing factor ATP-dependent RNA helicase DHX16	1	28	27	27	350850000
O60232	MED14	1	1	1	Sjoegren syndrome/scleroderma autoantigen 1	1	1	1	1	31265000
O60244	PRPSAP2	11	11	11	Mediator of RNA polymerase II transcription subunit 14	1	11	11	11	59175000
O60256-3	SMARCA5	6;6;4;4	5;5;3;3	5;5;3;3	Phosphoribosyl pyrophosphate synthase-associated protein 2	4	6	5	5	21327000
O60264	SPAG9	32	32	20	SWI/SNF-related matrix-associated actin-dependent regulator of chromatin subfamily A member 5	1	32	32	20	889070000
O60271-4	KIF5C	4;4;3;3;3;3;1;1	4;4;3;3;3;3;1;1	4;4;3;3;3;3;1;1	C-Jun-amino-terminal kinase-interacting protein 4	8	4	4	4	20503000
O60282	ZFC3H1	15;8	1;1	1;1	Kinesin heavy chain isoform 5C	2	15	1	1	11863000
O60293	LCMT2	6;6;2	6;6;2	6;6;2	Zinc finger C3H1 domain-containing protein	3	6	6	6	8351300
O60294	AQR	3	3	3	tRNA wybutosine-synthesizing protein 4	1	3	3	3	8902100
O60306	OPA1	11	10	10	Intron-binding protein aquarius	1	11	10	10	41750000
O60313	ZEB2	16;16;15;15;15;15	16;16;15;15;15;15	16;16;15;15;15;15	Dynamin-like 120 kDa protein, mitochondrial;Dynamin-like 120 kDa protein, form S1	6	16	16	16	100580000
O60315-2	KIF1B	9;9	9;9	9;9	Zinc finger E-box-binding homeobox 2	2	9	9	9	37780000
O60333-3	KDM1A	15;4;4;4	15;4;4;4	5;0;0;0	Kinesin-like protein KIF1B	4	15	15	5	123490000
O60341	TBC1D4	7;7	7;7	7;7	Lysine-specific histone demethylase 1A	2	7	7	7	14135000
O60343-2	ACSL4	9;9;9;5;4	9;9;9;5;4	9;9;9;5;4	TBC1 domain family member 4	5	9	9	9	43661000
O60488-2	SNX3	20;20	18;18	18;18	Long-chain-fatty-acid--CoA ligase 4	2	20	18	18	281640000
O60493	OGA	5;3;3;3	5;3;3;3	3;2;2;2	Sorting nexin-3	4	5	5	3	96429000
O60502-4	SYNCRIP	13;13;11;6	13;13;11;6	13;13;11;6	Protein O-GlcNAcase	4	13	13	13	153080000
O60506	SYNCRIP	29;28	29;28	1;1	Heterogeneous nuclear ribonucleoprotein Q	2	29	29	1	3770400000
O60506-3	CDC40	29;28;20	1;1;1	1;1;1	Heterogeneous nuclear ribonucleoprotein Q	3	29	1	1	50653000
O60508	NEMF	3	3	3	Pre-mRNA-processing factor 17	1	3	3	3	12506000
O60524-4	GMDS	18;18;18;17;1	18;18;18;17;1	18;18;18;17;1	Nuclear export mediator factor NEMF	5	18	18	18	249720000
O60547-2	CCNT1	10;10	10;10	10;10	GDP-mannose 4,6 dehydratase	2	10	10	10	81357000
O60563	GREM1	3;1	3;1	3;1	Cyclin-T1	2	3	3	3	24561000
O60565	BUB1B	4;3;1	4;3;1	4;3;1	Gremlin-1	3	4	4	4	108800000
O60566-2	PLOD3	9;9;9	9;9;9	9;9;9	Mitotic checkpoint serine/threonine-protein kinase BUB1 beta	3	9	9	9	34993000
O60568	EIF4E2	16	16	16	Procollagen-lysine,2-oxoglutarate 5-dioxygenase 3	1	16	16	16	164960000
O60573	CCNT2	2;1	2;1	2;1	Eukaryotic translation initiation factor 4E type 2	2	2	2	2	18411000
O60583-2	DIAPH1	1;1	1;1	1;1	Cyclin-T2	2	1	1	1	13022000
O60610-2	SELENOF	35;35;35	35;35;35	35;35;35	Protein diaphanous homolog 1	3	35	35	35	625590000
O60613	EXOC3	1	1	1	15 kDa selenoprotein	1	1	1	1	13719000
O60645	PRMT3	7	7	7	Exocyst complex component 3	1	7	7	7	43323000
O60678-2	KPNA6	4;4	4;4	4;4	Protein arginine N-methyltransferase 3	2	4	4	4	22465000
O60684	UGDH	9	4	2	Importin subunit alpha-7	1	9	4	2	94066000
O60701	LPXN	18;16;14	18;16;14	18;16;14	UDP-glucose 6-dehydrogenase	3	18	18	18	321740000
O60711	CTNND1	8;8	8;8	8;8	Leupaxin	2	8	8	8	170280000
O60716	ICMT	32;32;32;32;31;31;31;31;30;30;30;30;30;30;30;30;29;29;29;29;29;29;29;29;24;24;24;24;23;23;23;23	32;32;32;32;31;31;31;31;30;30;30;30;30;30;30;30;29;29;29;29;29;29;29;29;24;24;24;24;23;23;23;23	32;32;32;32;31;31;31;31;30;30;30;30;30;30;30;30;29;29;29;29;29;29;29;29;24;24;24;24;23;23;23;23	Catenin delta-1	32	32	32	32	555480000
O60725	SNX2	3	3	3	Protein-S-isoprenylcysteine O-methyltransferase	1	3	3	3	17821000
O60749	DPM1	14;13	14;13	12;11	Sorting nexin-2	2	14	14	12	153550000
O60762	USO1	8	8	8	Dolichol-phosphate mannosyltransferase subunit 1	1	8	8	8	250940000
O60763	MRPS14	11;11;1;1;1;1	11;11;1;1;1;1	11;11;1;1;1;1	General vesicular transport factor p115	6	11	11	11	38288000
O60783	TOM1	3	3	3	28S ribosomal protein S14, mitochondrial	1	3	3	3	70432000
O60784-4	PFKFB2	2;2;2;1	2;2;2;1	2;2;2;1	Target of Myb protein 1	4	2	2	2	7297400
O60825-2	CCDC22	5;5	5;5	3;3	6-phosphofructo-2-kinase/fructose-2,6-bisphosphatase 2;6-phosphofructo-2-kinase;Fructose-2,6-bisphosphatase	2	5	5	3	11897000
O60826	PQBP1	14	14	14	Coiled-coil domain-containing protein 22	1	14	14	14	72399000
O60828-5	DKC1	2;2;2;2;1;1;1;1;1;1	2;2;2;2;1;1;1;1;1;1	2;2;2;2;1;1;1;1;1;1	Polyglutamine-binding protein 1	10	2	2	2	26813000
O60832	EIF5B	16;12	16;12	16;12	H/ACA ribonucleoprotein complex subunit 4	2	16	16	16	271660000
O60841	KIN	44	44	44	Eukaryotic translation initiation factor 5B	1	44	44	44	1912500000
O60870-2	DIAPH2	3;3	3;3	3;3	DNA/RNA-binding protein KIN17	2	3	3	3	22666000
O60879-2	DNAJA2	4;4;4	4;4;4	4;4;4	Protein diaphanous homolog 2	3	4	4	4	77181000
O60884	CUTA	15	15	15	DnaJ homolog subfamily A member 2	1	15	15	15	1180100000
O60888-3	CTSV	1;1;1	1;1;1	1;1;1	Protein CutA	3	1	1	1	25292000
O60911	HUS1	3;1;1	3;1;1	2;0;0	Cathepsin L2	3	3	3	2	5617100
O60921-2	RNASEH1	3;3	3;3	3;3	Checkpoint protein HUS1	2	3	3	3	6236200
O60930	NBN	2	2	2	Ribonuclease H1	1	2	2	2	12959000
O60934	RNGTT	10	10	10	Nibrin	1	10	10	10	41698000
O60942-3	ABCB7	7;7;7;7	7;7;7;7	7;7;7;7	mRNA-capping enzyme;Polynucleotide 5-triphosphatase;mRNA guanylyltransferase	4	7	7	7	7740900
O75027-2	WDR1	7;7;6	7;7;6	7;7;6	ATP-binding cassette sub-family B member 7, mitochondrial	3	7	7	7	7126100
O75083	ROCK2	33;19	33;19	33;19	WD repeat-containing protein 1	2	33	33	33	3810000000
O75116	PTCD1	58	58	50	Rho-associated protein kinase 2	1	58	58	50	1014800000
O75127	CPNE3	2	2	2	Pentatricopeptide repeat-containing protein 1, mitochondrial	1	2	2	2	6933100
O75131	OBSL1	7;1;1;1;1;1;1;1;1;1;1;1	7;1;1;1;1;1;1;1;1;1;1;1	6;0;0;0;0;0;0;0;0;0;0;0	Copine-3	12	7	7	6	50592000
O75147	RNF40	10;9;9;9	10;9;9;9	10;9;9;9	Obscurin-like protein 1	4	10	10	10	48667000
O75150	PHF2	21;20;16	19;18;14	19;18;14	E3 ubiquitin-protein ligase BRE1B	3	21	19	19	162270000
O75151	CLUH	2	2	2	Lysine-specific demethylase PHF2	1	2	2	2	37234000
O75153	DNAJC13	28;1;1	28;1;1	28;1;1	Clustered mitochondria protein homolog	3	28	28	28	277070000
O75165	PPP6R2	47	47	47	DnaJ homolog subfamily C member 13	1	47	47	47	317150000
O75170-6	CNOT3	5;5;5;5;5;5	5;5;5;5;5;5	5;5;5;5;5;5	Serine/threonine-protein phosphatase 6 regulatory subunit 2	6	5	5	5	4248800
O75175	ANKRD17	5	5	5	CCR4-NOT transcription complex subunit 3	1	5	5	5	81277000
O75179-7	DNAJB6	21;21;21;20;11;10;8	9;9;9;8;5;4;2	9;9;9;8;5;4;2	Ankyrin repeat domain-containing protein 17	7	21	9	9	39491000
O75190	GGCT	6;5;4;4;1;1	6;5;4;4;1;1	5;4;3;3;1;0	DnaJ homolog subfamily B member 6	6	6	6	5	234160000
O75223	NDUFS7	7;4;1;1	7;4;1;1	7;4;1;1	Gamma-glutamylcyclotransferase	4	7	7	7	8673600
O75251-2	NDUFS2	3;3	3;3	3;3	NADH dehydrogenase [ubiquinone] iron-sulfur protein 7, mitochondrial	2	3	3	3	86739000
O75306-2	ZPR1	14;14	14;14	14;14	NADH dehydrogenase [ubiquinone] iron-sulfur protein 2, mitochondrial	2	14	14	14	206960000
O75312	NIPSNAP2	4	4	4	Zinc finger protein ZPR1	1	4	4	4	5104800
O75323	HMMR	4;2	4;2	4;2	Protein NipSnap homolog 2	2	4	4	4	105360000
O75330-2	PDCD6	22;22;22;20	22;22;22;20	22;22;22;20	Hyaluronan mediated motility receptor	4	22	22	22	207740000
O75340	VPS4B	5;4;1	5;4;1	5;4;1	Programmed cell death protein 6	3	5	5	5	120750000
O75351	MPDU1	9	6	6	Vacuolar protein sorting-associated protein 4B	1	9	6	6	94356000
O75352-2	MACROH2A1	2;2	2;2	2;2	Mannose-P-dolichol utilization defect 1 protein	2	2	2	2	17732000
O75367-2	FLNB	7;7;7	7;7;7	6;6;6	Core histone macro-H2A.1	3	7	7	6	30503000
O75369-2	NCOR1	98;98;98;98;95;95;83;80;80	82;82;82;82;79;79;79;66;66	82;82;82;82;79;79;79;66;66	Filamin-B	9	98	82	82	1779300000
O75376	NDUFS6	12;12;6	12;12;6	11;11;5	Nuclear receptor corepressor 1	3	12	12	11	28416000
O75380	TRIM3	2	2	2	NADH dehydrogenase [ubiquinone] iron-sulfur protein 6, mitochondrial	1	2	2	2	12668000
O75382-2	CS	8;8;7;5;1;1	8;8;7;5;1;1	8;8;7;5;1;1	Tripartite motif-containing protein 3	6	8	8	8	40598000
O75390	MRPL33	15	15	15	Citrate synthase, mitochondrial	1	15	15	15	553220000
O75394	SEC22B	1	1	1	39S ribosomal protein L33, mitochondrial	1	1	1	1	45006000
O75396	PRPF40A	10	10	10	Vesicle-trafficking protein SEC22b	1	10	10	10	99927000
O75400-2	CDC45	8;8;8	8;8;8	8;8;8	Pre-mRNA-processing factor 40 homolog A	3	8	8	8	68427000
O75419-2	VPS26A	4;4;4	4;4;4	4;4;4	Cell division control protein 45 homolog	3	4	4	4	28400000
O75436	PMPCB	16;10	16;10	14;9	Vacuolar protein sorting-associated protein 26A	2	16	16	14	331520000
O75439	SAP30	14	13	13	Mitochondrial-processing peptidase subunit beta	1	14	13	13	179940000
O75446	KATNA1	5	5	5	Histone deacetylase complex subunit SAP30	1	5	5	5	42153000
O75449	PSIP1	2;1	2;1	2;1	Katanin p60 ATPase-containing subunit A1	2	2	2	2	5068500
O75475	ERLIN1	16;12;12;1;1;1	16;12;12;1;1;1	15;11;11;0;0;0	PC4 and SFRS1-interacting protein	6	16	16	15	599600000
O75477	NDUFS3	14	11	11	Erlin-1	1	14	11	11	376960000
O75489	SRSF10	12;3	12;3	12;3	NADH dehydrogenase [ubiquinone] iron-sulfur protein 3, mitochondrial	2	12	12	12	354100000
O75494-5	ECI2	6;6;6;6;6;6;3	6;6;6;6;6;6;3	6;6;6;6;6;6;3	Serine/arginine-rich splicing factor 10;Serine/arginine-rich splicing factor 12	7	6	6	6	99539000
O75521-2	KHDRBS3	7;7	7;7	7;7	Enoyl-CoA delta isomerase 2, mitochondrial	2	7	7	7	93193000
O75525-2	EED	7;7	6;6	6;6	KH domain-containing, RNA-binding, signal transduction-associated protein 3	2	7	6	6	36914000
O75530-3	BANF1	7;7;7	7;7;7	7;7;7	Polycomb protein EED	3	7	7	7	69029000
O75531	SF3B1	3	3	3	Barrier-to-autointegration factor;Barrier-to-autointegration factor, N-terminally processed	1	3	3	3	31435000
O75533	CSDE1	47;1	47;1	47;1	Splicing factor 3B subunit 1	2	47	47	47	1154400000
O75534-2	PRKRA	45;45;44;44	45;45;44;44	45;45;44;44	Cold shock domain-containing protein E1	4	45	45	45	2369600000
O75569	MYCBP2	12;9;9	12;9;9	12;9;9	Interferon-inducible double-stranded RNA-dependent protein kinase activator A	3	12	12	12	377080000
O75592-2	NPM3	23;23	23;23	23;23	E3 ubiquitin-protein ligase MYCBP2	2	23	23	23	66341000
O75607	LYPLA1	3	3	3	Nucleoplasmin-3	1	3	3	3	93035000
O75608-2	ERAL1	4;4	4;4	4;4	Acyl-protein thioesterase 1	2	4	4	4	42911000
O75616	SNRNP200	8;4	8;4	8;4	GTPase Era, mitochondrial	2	8	8	8	77283000
O75643	TIPRL	82;22	82;22	82;22	U5 small nuclear ribonucleoprotein 200 kDa helicase	2	82	82	82	1421600000
O75663	RPS6KA4	10;7	10;7	10;7	TIP41-like protein	2	10	10	10	150930000
O75676-2	UTP20	13;13;2;1;1	13;13;2;1;1	13;13;2;1;1	Ribosomal protein S6 kinase alpha-4	5	13	13	13	81466000
O75691	NUP155	21	21	21	Small subunit processome component 20 homolog	1	21	21	21	73134000
O75694	RP2	27;26	27;26	27;26	Nuclear pore complex protein Nup155	2	27	27	27	224790000
O75695	WDHD1	2	2	2	Protein XRP2	1	2	2	2	12714000
O75717	CRTAP	29;24	29;24	29;24	WD repeat and HMG-box DNA-binding protein 1	2	29	29	29	323440000
O75718	SLC25A12	15	15	15	Cartilage-associated protein	1	15	15	15	464710000
O75746	ATP6AP2	20;16	14;10	14;10	Calcium-binding mitochondrial carrier protein Aralar1	2	20	14	14	166050000
O75787-2	RNASEH2A	5;5	5;5	5;5	Renin receptor	2	5	5	5	51203000
O75792	CDC123	5	5	5	Ribonuclease H2 subunit A	1	5	5	5	17511000
O75794	POP7	3	3	3	Cell division cycle protein 123 homolog	1	3	3	3	7174200
O75817	RPP40	2	2	2	Ribonuclease P protein subunit p20	1	2	2	2	49487000
O75818-2	EIF3G	6;6	6;6	6;6	Ribonuclease P protein subunit p40	2	6	6	6	73700000
O75821	EIF3J	12	12	12	Eukaryotic translation initiation factor 3 subunit G	1	12	12	12	472110000
O75822	CBR3	3;3;2	3;3;2	3;3;2	Eukaryotic translation initiation factor 3 subunit J	3	3	3	3	7058500
O75828	PSMD10	14	12	12	Carbonyl reductase [NADPH] 3	1	14	12	12	123410000
O75832	AP1G2	7;3	7;3	7;3	26S proteasome non-ATPase regulatory subunit 10	2	7	7	7	36544000
O75843	ZMPSTE24	2	2	2	AP-1 complex subunit gamma-like 2	1	2	2	2	8577400
O75844	IDH1	4	4	4	CAAX prenyl protease 1 homolog	1	4	4	4	4944400
O75874	SCO1	17	16	16	Isocitrate dehydrogenase [NADP] cytoplasmic	1	17	16	16	543400000
O75880	STAM2	6	6	6	Protein SCO1 homolog, mitochondrial	1	6	6	6	100170000
O75886	TUSC2	5;3	3;2	3;2	Signal transducing adapter molecule 2	2	5	3	3	18238000
O75896	DGKI	2	2	2	Tumor suppressor candidate 2	1	2	2	2	25913000
O75912	BCAS2	4	4	2	Diacylglycerol kinase iota	1	4	4	2	14086000
O75934	RAD17	2	2	2	Pre-mRNA-splicing factor SPF27	1	2	2	2	22826000
O75943-3	ATP5PD	6;6;6;6	6;6;6;6	6;6;6;6	Cell cycle checkpoint protein RAD17	4	6	6	6	20137000
O75947-2	FLOT1	3;3	3;3	3;3	ATP synthase subunit d, mitochondrial	2	3	3	3	1144000000
O75955	TRIO	13;12	13;12	13;12	Flotillin-1	2	13	13	13	70238000
O75962	ATP5MG	34;33;33;28;6;5;5	34;33;33;28;6;5;5	34;33;33;28;6;5;5	Triple functional domain protein	7	34	34	34	193800000
O75964	GLRX3	4	4	4	ATP synthase subunit g, mitochondrial	1	4	4	4	207590000
O76003	KRT37	8	8	8	Glutaredoxin-3	1	8	8	8	76152000
O76014	RSL1D1	15;14	2;2	2;2	Keratin, type I cuticular Ha7	2	15	2	2	18012000
O76021	CLPX	19;6	19;6	19;6	Ribosomal L1 domain-containing protein 1	2	19	19	19	479980000
O76031	CIAO1	16	16	16	ATP-dependent Clp protease ATP-binding subunit clpX-like, mitochondrial	1	16	16	16	198910000
O76071	DFFB	8	8	8	Probable cytosolic iron-sulfur protein assembly protein CIAO1	1	8	8	8	105460000
O76075-2	SRP72	1;1	1;1	1;1	DNA fragmentation factor subunit beta	2	1	1	1	12988000
O76094	DDAH1	33;30	33;30	33;30	Signal recognition particle subunit SRP72	2	33	33	33	2435600000
O94760	RECQL4	10;6	10;6	9;5	N(G),N(G)-dimethylarginine dimethylaminohydrolase 1	2	10	10	9	44892000
O94761	STK17B	3	3	3	ATP-dependent DNA helicase Q4	1	3	3	3	11130000
O94768	MTA2	1	1	1	Serine/threonine-protein kinase 17B	1	1	1	1	9746300
O94776	STK10	31;22	31;22	26;17	Metastasis-associated protein MTA2	2	31	31	26	1228400000
O94804	GFPT2	23	21	21	Serine/threonine-protein kinase 10	1	23	21	21	231800000
O94808	SLIT2	25	19	19	Glutamine--fructose-6-phosphate aminotransferase [isomerizing] 2	1	25	19	19	155050000
O94813-3	LTN1	2;2;2	2;2;2	2;2;2	Slit homolog 2 protein;Slit homolog 2 protein N-product;Slit homolog 2 protein C-product	3	2	2	2	19948000
O94822-3	TOMM70	8;8;2	8;8;2	8;8;2	E3 ubiquitin-protein ligase listerin	3	8	8	8	39979000
O94826	MICAL2	3	3	3	Mitochondrial import receptor subunit TOM70	1	3	3	3	6620600
O94851-6	SEC24D	21;21;19;19;19;19;15	21;21;19;19;19;19;15	19;19;17;17;17;17;13	Protein-methionine sulfoxide oxidase MICAL2	7	21	21	19	159990000
O94855	UFL1	25;25	25;25	25;25	Protein transport protein Sec24D	2	25	25	25	437350000
O94874	PHF14	19;16;14	19;16;14	19;16;14	E3 UFM1-protein ligase 1	3	19	19	19	136510000
O94880-2	ERLIN2	2;2	2;2	2;2	PHD finger protein 14	2	2	2	2	8295700
O94905	PRPF6	15;4;4	15;4;4	12;3;3	Erlin-2	3	15	15	12	825360000
O94906-2	PCF11	23;23	23;23	23;23	Pre-mRNA-processing factor 6	2	23	23	23	237780000
O94913	FRYL	10	10	10	Pre-mRNA cleavage complex 2 protein Pcf11	1	10	10	10	52886000
O94915	GLS	18;2	18;2	16;2	Protein furry homolog-like	2	18	18	16	58991000
O94925-3	HAUS5	12;10;2	12;10;2	12;10;2	Glutaminase kidney isoform, mitochondrial	3	12	12	12	207400000
O94927	SOGA1	9;2	9;2	9;2	HAUS augmin-like complex subunit 5	2	9	9	9	38666000
O94964	USP19	19;19;16;3	19;19;16;3	19;19;16;3	Protein SOGA1;N-terminal form;C-terminal 80 kDa form	4	19	19	19	104680000
O94966-4	AP2A2	2;2;2;2;2;2	2;2;2;2;2;2	2;2;2;2;2;2	Ubiquitin carboxyl-terminal hydrolase 19	6	2	2	2	9722400
O94973	SEC31A	23;22;19	14;13;10	14;13;10	AP-2 complex subunit alpha-2	3	23	14	14	125280000
O94979-6	HEXIM1	23;23;23;23;23;23;23;23;17;15	23;23;23;23;23;23;23;23;17;15	23;23;23;23;23;23;23;23;17;15	Protein transport protein Sec31A	10	23	23	23	318410000
O94992	RPP14	2	2	2	Protein HEXIM1	1	2	2	2	49157000
O95059	CCNB2	5	5	5	Ribonuclease P protein subunit p14	1	5	5	5	16761000
O95067	UBR5	6	6	6	G2/mitotic-specific cyclin-B2	1	6	6	6	47305000
O95071-2	SNUPN	25;25	25;25	25;25	E3 ubiquitin-protein ligase UBR5	2	25	25	25	76349000
O95149	UBE4B	2	2	2	Snurportin-1	1	2	2	2	5918200
O95155-3	ZFPL1	4;4;4;4	4;4;4;4	4;4;4;4	Ubiquitin conjugation factor E4 B	4	4	4	4	6080100
O95159	ELP1	5	5	5	Zinc finger protein-like 1	1	5	5	5	42153000
O95163	NDUFB4	31	31	31	Elongator complex protein 1	1	31	31	31	398990000
O95168-2	NDUFA7	6;6	6;6	6;6	NADH dehydrogenase [ubiquinone] 1 beta subcomplex subunit 4	2	6	6	6	282950000
O95182	ZRANB2	3	3	3	NADH dehydrogenase [ubiquinone] 1 alpha subcomplex subunit 7	1	3	3	3	20353000
O95218-2	SNX4	2;2	2;2	2;2	Zinc finger Ran-binding domain-containing protein 2	2	2	2	2	12114000
O95219-2	LUC7L3	2;2	2;2	2;2	Sorting nexin-4	2	2	2	2	10674000
O95232	KIF20A	7;2	7;2	7;2	Luc7-like protein 3	2	7	7	7	172770000
O95235	KIF4A	18;17	18;17	18;17	Kinesin-like protein KIF20A	2	18	18	18	163180000
O95239	MBD4	34;30;12;1;1	34;30;12;1;1	33;29;11;0;0	Chromosome-associated kinesin KIF4A	5	34	34	33	344040000
O95243-6	SBF1	1;1;1;1;1	1;1;1;1;1	1;1;1;1;1	Methyl-CpG-binding domain protein 4	5	1	1	1	8347300
O95248	KAT7	14;14;14	14;14;14	13;13;13	Myotubularin-related protein 5	3	14	14	13	12908000
O95251-2	ATE1	7;7;7;6;6	7;7;7;6;6	6;6;6;5;5	Histone acetyltransferase KAT7	5	7	7	6	25556000
O95260-2	VAPB	7;6	7;6	7;6	Arginyl-tRNA--protein transferase 1	2	7	7	7	9966500
O95292	NDUFC2	3;1	3;1	3;1	Vesicle-associated membrane protein-associated protein B/C	2	3	3	3	37383000
O95298-2	NDUFA10	2;2	2;2	2;2	NADH dehydrogenase [ubiquinone] 1 subunit C2	2	2	2	2	13747000
O95299	FKBP9	12;10	12;10	12;10	NADH dehydrogenase [ubiquinone] 1 alpha subcomplex subunit 10, mitochondrial	2	12	12	12	294170000
O95302	PGLS	9;7;4;2	8;7;4;2	8;7;4;2	Peptidyl-prolyl cis-trans isomerase FKBP9	4	9	8	8	66948000
O95336	PAPSS2	12	12	12	6-phosphogluconolactonase	1	12	12	12	404600000
O95340	SMC2	22;22	22;22	21;21	Bifunctional 3-phosphoadenosine 5-phosphosulfate synthase 2;Sulfate adenylyltransferase;Adenylyl-sulfate kinase	2	22	22	21	685240000
O95347	ATG7	57;54	57;54	57;54	Structural maintenance of chromosomes protein 2	2	57	57	57	2453200000
O95352	FARS2	14;13;13	14;13;13	14;13;13	Ubiquitin-like modifier-activating enzyme ATG7	3	14	14	14	109170000
O95363	ZBTB7A	7	7	7	Phenylalanine--tRNA ligase, mitochondrial	1	7	7	7	52703000
O95365	IPO7	3	3	3	Zinc finger and BTB domain-containing protein 7A	1	3	3	3	33658000
O95373	ARIH2	16	16	15	Importin-7	1	16	16	15	183910000
O95376	SLU7	6	6	6	E3 ubiquitin-protein ligase ARIH2	1	6	6	6	80902000
O95391	PGM3	3	3	3	Pre-mRNA-splicing factor SLU7	1	3	3	3	18013000
O95394	UTS2	18;18;18	18;18;18	18;18;18	Phosphoacetylglucosamine mutase	3	18	18	18	554660000
O95399	AHSA1	1;1	1;1	1;1	Urotensin-2	2	1	1	1	437460000
O95433	PSMG1	17;13	17;13	17;13	Activator of 90 kDa heat shock protein ATPase homolog 1	2	17	17	17	840080000
O95456-2	SGPL1	4;4	4;4	4;4	Proteasome assembly chaperone 1	2	4	4	4	67748000
O95470	CTDNEP1	11	11	11	Sphingosine-1-phosphate lyase 1	1	11	11	11	135870000
O95476	NSA2	2	2	2	CTD nuclear envelope phosphatase 1	1	2	2	2	9252700
O95478	H6PD	3	3	3	Ribosome biogenesis protein NSA2 homolog	1	3	3	3	10573000
O95479	SEC24A	18;18	18;18	18;18	GDH/6PGL endoplasmic bifunctional protein;Glucose 1-dehydrogenase;6-phosphogluconolactonase	2	18	18	18	191760000
O95486	SEC24B	25;7	25;7	24;7	Protein transport protein Sec24A	2	25	25	24	347450000
O95487-2	ETHE1	16;16;16	15;15;15	15;15;15	Protein transport protein Sec24B	3	16	15	15	138580000
O95571	ACSL3	6	6	6	Persulfide dioxygenase ETHE1, mitochondrial	1	6	6	6	182730000
O95573	POLR1A	26	26	24	Long-chain-fatty-acid--CoA ligase 3	1	26	26	24	704280000
O95602	PCNT	11	10	10	DNA-directed RNA polymerase I subunit RPA1	1	11	10	10	29807000
O95613-2	YEATS4	5;5	5;5	5;5	Pericentrin	2	5	5	5	6913700
O95619	CNOT4	3	3	3	YEATS domain-containing protein 4	1	3	3	3	32359000
O95628-5	STAMBP	3;3;3;3;3;3;3;3;3;3	3;3;3;3;3;3;3;3;3;3	3;3;3;3;3;3;3;3;3;3	CCR4-NOT transcription complex subunit 4	10	3	3	3	6341300
O95630	ASMTL	5;3	5;3	5;3	STAM-binding protein	2	5	5	5	7452100
O95671	POP4	8;8;7	8;8;7	8;8;7	N-acetylserotonin O-methyltransferase-like protein	3	8	8	8	65697000
O95707	HERC2	5	5	5	Ribonuclease P protein subunit p29	1	5	5	5	36560000
O95714	RAB3D	8;2	8;2	8;2	E3 ubiquitin-protein ligase HERC2	2	8	8	8	9511000
O95716	OXSR1	2	1	1	Ras-related protein Rab-3D	1	2	1	1	53661000
O95747	HSPA4L	14	14	12	Serine/threonine-protein kinase OSR1	1	14	14	12	337440000
O95757	PTBP3	14	10	10	Heat shock 70 kDa protein 4L	1	14	10	10	32520000
O95758-1	AP2A1	11;11;11;11;11;11;10	8;8;8;8;8;8;8	8;8;8;8;8;8;8	Polypyrimidine tract-binding protein 3	7	11	8	8	95722000
O95782-2	WIZ	35;35	35;35	26;26	AP-2 complex subunit alpha-1	2	35	35	26	589130000
O95785-2	DDX58	6;6;6;6	6;6;6;6	6;6;6;6	Protein Wiz	4	6	6	6	21693000
O95786-2	STAU1	8;8	8;8	8;8	Probable ATP-dependent RNA helicase DDX58	2	8	8	8	19077000
O95793-3	TTC4	29;28;28	29;28;28	27;26;26	Double-stranded RNA-binding protein Staufen homolog 1	3	29	29	27	1933900000
O95801	CAVIN2	8	8	8	Tetratricopeptide repeat protein 4	1	8	8	8	57064000
O95810	BAG2	2	2	2	Serum deprivation-response protein	1	2	2	2	14950000
O95816	MAP4K4	9;8	9;8	9;8	BAG family molecular chaperone regulator 2	2	9	9	9	451590000
O95819	MAP4K4	34;33;32;32;32;10;10;10;10;10;10;10;10	1;1;0;0;0;0;0;0;0;0;0;0;0	1;1;0;0;0;0;0;0;0;0;0;0;0	Mitogen-activated protein kinase kinase kinase kinase 4	13	34	1	1	13106000
O95819-6	AIFM1	34	34	1	Mitogen-activated protein kinase kinase kinase kinase 4	1	34	34	1	499070000
O95831-3	EML2	19;19;11;9;8	19;19;11;9;8	19;19;11;9;8	Apoptosis-inducing factor 1, mitochondrial	5	19	19	19	327910000
O95834	BPNT1	4;4;4	4;4;4	4;4;4	Echinoderm microtubule-associated protein-like 2	3	4	4	4	11481000
O95861	FADS2	14;13;12;9	14;13;12;9	14;13;12;9	3(2),5-bisphosphate nucleotidase 1	4	14	14	14	252940000
O95864	DDAH2	11;8;8;8	11;8;8;8	11;8;8;8	Fatty acid desaturase 2	4	11	11	11	294970000
O95865	ABHD16A	9	8	8	N(G),N(G)-dimethylarginine dimethylaminohydrolase 2	1	9	8	8	143690000
O95870	TRUB2	5;4	5;4	5;4	Abhydrolase domain-containing protein 16A	2	5	5	5	19476000
O95900-2	ECD	2;2	2;2	2;2	Probable tRNA pseudouridine synthase 2	2	2	2	2	36756000
O95905-3	MBD3	4;4;2	4;4;2	4;4;2	Protein SGT1	3	4	4	4	16484000
O95983-2	TOP3B	7;7	7;7	7;7	Methyl-CpG-binding domain protein 3	2	7	7	7	73373000
O95985-3	NDUFB10	11;11;11	11;11;11	10;10;10	DNA topoisomerase 3-beta-1	3	11	11	10	70058000
O96000	CLPTM1	6;5	6;5	6;5	NADH dehydrogenase [ubiquinone] 1 beta subcomplex subunit 10	2	6	6	6	247940000
O96005	MOCS2	7;5;3	7;5;3	7;5;3	Cleft lip and palate transmembrane protein 1	3	7	7	7	33759000
O96007	TOMM40	2	2	2	Molybdopterin synthase catalytic subunit	1	2	2	2	14243000
O96008	PEX11B	7;6	7;6	7;6	Mitochondrial import receptor subunit TOM40 homolog	2	7	7	7	85649000
O96011-2	PAK4	4;4	4;4	4;4	Peroxisomal membrane protein 11B	2	4	4	4	18225000
O96013	ACTL6A	15;13;13;13;2;1;1	15;13;13;13;2;1;1	15;13;13;13;2;1;1	Serine/threonine-protein kinase PAK 4	7	15	15	15	123340000
O96019	NSD2	8;7;2	8;7;2	8;7;2	Actin-like protein 6A	3	8	8	8	103080000
O96028	LDHA	14;9;9;6;5;5;2	14;9;9;6;5;5;2	14;9;9;6;5;5;2	Histone-lysine N-methyltransferase NSD2	7	14	14	14	108860000
P00338	GLUD1	26;24;22;17;17;1;1	26;24;22;17;17;1;1	25;23;21;16;16;0;0	L-lactate dehydrogenase A chain	7	26	26	25	17812000000
P00367	DHFR	12;8;8;6	12;8;8;6	12;8;8;6	Glutamate dehydrogenase 1, mitochondrial;Glutamate dehydrogenase 2, mitochondrial	4	12	12	12	97998000
P00374	CYB5R3	10;7;4	10;7;4	10;7;4	Dihydrofolate reductase	3	10	10	10	391560000
P00387-2	GSR	5;5;5	5;5;5	5;5;5	NADH-cytochrome b5 reductase 3;NADH-cytochrome b5 reductase 3 membrane-bound form;NADH-cytochrome b5 reductase 3 soluble form	3	5	5	5	44707000
P00390-5	MT-CO2	5;5;5;5;5	5;5;5;5;5	5;5;5;5;5	Glutathione reductase, mitochondrial	5	5	5	5	22025000
P00403	SOD1	6	6	6	Cytochrome c oxidase subunit 2	1	6	6	6	1092200000
P00441	PNP	2	2	2	Superoxide dismutase [Cu-Zn]	1	2	2	2	6989700
P00491	HPRT1	18	18	18	Purine nucleoside phosphorylase	1	18	18	18	1168500000
P00492	GOT2	9	9	9	Hypoxanthine-guanine phosphoribosyltransferase	1	9	9	9	157940000
P00505	EGFR	24;21	24;21	24;21	Aspartate aminotransferase, mitochondrial	2	24	24	24	2017400000
P00533	PGK1	11;9;9;7	11;9;9;7	11;9;9;7	Epidermal growth factor receptor	4	11	11	11	53218000
P00558	AK1	25;23;5	25;23;5	25;23;5	Phosphoglycerate kinase 1	3	25	25	25	3150000000
P00568	HP	6;1	6;1	5;0	Adenylate kinase isoenzyme 1	2	6	6	5	121760000
P00738-2	PLAT	6;6;3;3	6;6;3;3	6;6;3;3	Haptoglobin;Haptoglobin alpha chain;Haptoglobin beta chain;Haptoglobin-related protein	4	6	6	6	25646000
P00750	MT-ATP6	10;8;7;5	10;8;7;5	10;8;7;5	Tissue-type plasminogen activator;Tissue-type plasminogen activator chain A;Tissue-type plasminogen activator chain B	4	10	10	10	195190000
P00846	SERPINA1	1	1	1	ATP synthase subunit a	1	1	1	1	24998000
P01009	A2M	7;6;2	7;6;2	7;6;2	Alpha-1-antitrypsin;Short peptide from AAT	3	7	7	7	26878000
P01023	C3	15	9	9	Alpha-2-macroglobulin	1	15	9	9	52354000
P01024	CSTA	15	7	7	Complement C3;Complement C3 beta chain;C3-beta-c;Complement C3 alpha chain;C3a anaphylatoxin;Acylation stimulating protein;Complement C3b alpha chain;Complement C3c alpha chain fragment 1;Complement C3dg fragment;Complement C3g fragment;Complement C3d fragment;Complement C3f fragment;Complement C3c alpha chain fragment 2	1	15	7	7	7416700
P01040	IL1B	6	6	6	Cystatin-A;Cystatin-A, N-terminally processed	1	6	6	6	37585000
P01584	IGKC	4	4	4	Interleukin-1 beta	1	4	4	4	37356000
P01834	IGHG2	6;5	6;5	6;5	Ig kappa chain C region	2	6	6	6	210000000
P01859	IGHA1	7	3	2	Ig gamma-2 chain C region	1	7	3	2	64260000
P01876	HLA-B	9	9	5	Ig alpha-1 chain C region	1	9	9	5	77085000
P01889	HLA-H	7	4	2	HLA class I histocompatibility antigen, B-7 alpha chain	1	7	4	2	190850000
P01893	COL1A1	6	2	2	Putative HLA class I histocompatibility antigen, alpha chain H	1	6	2	2	49997000
P02452	COL4A1	21;1	21;1	20;1	Collagen alpha-1(I) chain	2	21	21	20	554850000
P02462	KRT6A	3;1;1	3;1;1	3;1;1	Collagen alpha-1(IV) chain;Arresten	3	3	3	3	9698000
P02538	LMNA	43;43;3	24;24;1	2;2;0	Keratin, type II cytoskeletal 6A	3	43	24	2	951890000
P02545	APOA1	27;26;26;26;20;20	27;26;26;26;20;20	27;26;26;26;20;20	Prelamin-A/C;Lamin-A/C	6	27	27	27	285640000
P02647	FN1	9	8	8	Apolipoprotein A-I;Proapolipoprotein A-I;Truncated apolipoprotein A-I	1	9	8	8	63768000
P02751-1	TFRC	64;64;64;63;63;62;62;62;62;62;61;60;60;58;54;12;10	64;64;64;63;63;62;62;62;62;62;61;60;60;58;54;12;10	64;64;64;63;63;62;62;62;62;62;61;60;60;58;54;12;10	Fibronectin;Anastellin;Ugl-Y1;Ugl-Y2;Ugl-Y3	17	64	64	64	2515300000
P02786	TF	28	28	27	Transferrin receptor protein 1;Transferrin receptor protein 1, serum form	1	28	28	27	1050600000
P02787	LTF	14	14	14	Serotransferrin	1	14	14	14	60327000
P02788	FTL	37;36	37;36	35;34	Lactotransferrin;Lactoferricin-H;Kaliocin-1;Lactoferroxin-A;Lactoferroxin-B;Lactoferroxin-C	2	37	37	35	72328000
P02792	FTH1	3	3	3	Ferritin light chain	1	3	3	3	20915000
P02794	CAT	3	3	3	Ferritin heavy chain;Ferritin heavy chain, N-terminally processed	1	3	3	3	13826000
P04040	RAF1	13	13	13	Catalase	1	13	13	13	18042000
P04049	GBA	6;6	6;6	3;3	RAF proto-oncogene serine/threonine-protein kinase	2	6	6	3	43088000
P04062-4	ALDOA	5;5;5;4;3	5;5;5;4;3	5;5;5;4;3	Glucosylceramidase	5	5	5	5	8011200
P04075	CSTB	21;19;2;1	21;19;2;1	21;19;2;1	Fructose-bisphosphate aldolase A	4	21	21	21	1004700000
P04080	ANXA1	5	5	5	Cystatin-B	1	5	5	5	18251000
P04083	APOB	18	18	18	Annexin A1	1	18	18	18	324540000
P04114	NR3C1	6	3	3	Apolipoprotein B-100;Apolipoprotein B-48	1	6	3	3	28897000
P04150-8	SOD2	7;7;7;7;6;6;6;6;6;6;6;5;4;4;4	7;7;7;7;6;6;6;6;6;6;6;5;4;4;4	7;7;7;7;6;6;6;6;6;6;6;5;4;4;4	Glucocorticoid receptor	15	7	7	7	32930000
P04179-4	OAT	4;4;3;3	4;4;3;3	4;4;3;3	Superoxide dismutase [Mn], mitochondrial	4	4	4	4	205120000
P04181	TK1	17;10	17;10	17;10	Ornithine aminotransferase, mitochondrial;Ornithine aminotransferase, hepatic form;Ornithine aminotransferase, renal form	2	17	17	17	461210000
P04183	KRT1	13	13	13	Thymidine kinase, cytosolic	1	13	13	13	276890000
P04264	GAPDH	58;55	54;51	41;38	Keratin, type II cytoskeletal 1	2	58	54	41	46593000000
P04406	ASL	31;28;1	31;28;1	31;28;1	Glyceraldehyde-3-phosphate dehydrogenase	3	31	31	31	90772000000
P04424	HLA-A	12;12;11	12;12;11	12;12;11	Argininosuccinate lyase	3	12	12	12	129320000
P04439	CAPNS1	10;10;1;1;1;1;1	10;10;1;1;1;1;1	4;4;0;0;0;0;0	HLA class I histocompatibility antigen, A-3 alpha chain	7	10	10	4	629750000
P04632	TP53	6	6	4	Calpain small subunit 1	1	6	6	4	79878000
P04637	HSPB1	17;16;12;12;12;11;11;7;7	17;16;12;12;12;11;11;7;7	17;16;12;12;12;11;11;7;7	Cellular tumor antigen p53	9	17	17	17	965590000
P04792	TYMS	19	19	19	Heat shock protein beta-1	1	19	19	19	1834100000
P04818	RPN1	10;8;5	10;8;5	10;8;5	Thymidylate synthase	3	10	10	10	292290000
P04843	RPN2	34	34	34	Dolichyl-diphosphooligosaccharide--protein glycosyltransferase subunit 1	1	34	34	34	2392700000
P04844	GNAI2	20;19	20;19	20;19	Dolichyl-diphosphooligosaccharide--protein glycosyltransferase subunit 2	2	20	20	20	1247600000
P04899	ATP1A1	16;16;15;15;15;15;3;2;2;2;2;1	16;16;15;15;15;15;3;2;2;2;2;1	11;11;11;11;11;11;0;0;0;0;0;0	Guanine nucleotide-binding protein G(i) subunit alpha-2	12	16	16	11	723680000
P05023-4	APP	35;35;33;21;15;15;15;14;8;4;4;4	35;35;33;21;15;15;15;14;8;4;4;4	35;35;33;21;15;15;15;14;8;4;4;4	Sodium/potassium-transporting ATPase subunit alpha-1	12	35	35	35	749860000
P05067-7	ARG1	5;5;5;5;5;3;3;3;3;3;1	5;5;5;5;5;3;3;3;3;3;1	5;5;5;5;5;3;3;3;3;3;1	Amyloid beta A4 protein;N-APP;Soluble APP-alpha;Soluble APP-beta;C99;Beta-amyloid protein 42;Beta-amyloid protein 40;C83;P3(42);P3(40);C80;Gamma-secretase C-terminal fragment 59;Gamma-secretase C-terminal fragment 57;Gamma-secretase C-terminal fragment 50;C31	11	5	5	5	49282000
P05089-2	ALDH2	12;12;8	12;12;8	12;12;8	Arginase-1	3	12	12	12	22148000
P05091	S100A8	12;10;2	11;9;1	10;8;1	Aldehyde dehydrogenase, mitochondrial	3	12	11	10	17464000
P05109	SERPINB2	8	8	8	Protein S100-A8;Protein S100-A8, N-terminally processed	1	8	8	8	278370000
P05120	SERPINE1	20	20	20	Plasminogen activator inhibitor 2	1	20	20	20	1099800000
P05121	SLC25A5	12;11	12;11	12;11	Plasminogen activator inhibitor 1	2	12	12	12	394300000
P05141	ISG15	16;4	6;0	6;0	ADP/ATP translocase 2;ADP/ATP translocase 2, N-terminally processed	2	16	6	6	2428600000
P05161	PCCB	4	4	4	Ubiquitin-like protein ISG15	1	4	4	4	109700000
P05166	EIF2S1	5;5	5;5	5;5	Propionyl-CoA carboxylase beta chain, mitochondrial	2	5	5	5	12928000
P05198	ICAM1	25	25	25	Eukaryotic translation initiation factor 2 subunit 1	1	25	25	25	2307300000
P05362	RPLP1	6	6	6	Intercellular adhesion molecule 1	1	6	6	6	10703000
P05386	RPLP2	2	2	2	60S acidic ribosomal protein P1	1	2	2	2	407020000
P05387	RPLP0	6	6	6	60S acidic ribosomal protein P2	1	6	6	6	557660000
P05388	JUN	17;16;11	17;16;11	17;16;11	60S acidic ribosomal protein P0;60S acidic ribosomal protein P0-like	3	17	17	17	7706300000
P05412	POLR3D	4;1	4;1	4;1	Transcription factor AP-1	2	4	4	4	36534000
P05423	SSB	5	5	5	DNA-directed RNA polymerase III subunit RPC4	1	5	5	5	49547000
P05455	ITGB1	15	15	15	Lupus La protein	1	15	15	15	270850000
P05556	KRT18	11;10;10;10;10	11;10;10;10;10	11;10;10;10;10	Integrin beta-1	5	11	11	11	29790000
P05783	MYL1	5	3	2	Keratin, type I cytoskeletal 18	1	5	3	2	13853000
P05976-2	COL5A2	2;2;2	2;2;2	2;2;2	Myosin light chain 1/3, skeletal muscle isoform;Myosin light chain 3	3	2	2	2	47985000
P05997	GSN	3	3	3	Collagen alpha-2(V) chain	1	3	3	3	20333000
P06396-2	PTMA	20;19;19;19;1;1;1;1	20;19;19;19;1;1;1;1	7;6;6;6;1;1;1;1	Gelsolin	8	20	20	7	371650000
P06454-2	CDK1	1;1	1;1	1;1	Prothymosin alpha;Prothymosin alpha, N-terminally processed;Thymosin alpha-1	2	1	1	1	8451800
P06493	ATP5F1B	20;14;1;1;1;1;1	20;14;1;1;1;1;1	18;13;0;0;0;0;0	Cyclin-dependent kinase 1	7	20	20	18	3070300000
P06576	S100A9	25	25	25	ATP synthase subunit beta, mitochondrial	1	25	25	25	9456700000
P06702	S100A6	9	9	9	Protein S100-A9	1	9	9	9	285220000
P06703	EIF4E	2	2	2	Protein S100-A6	1	2	2	2	79823000
P06730	ENO1	7;7;7;1	7;7;7;1	7;7;7;1	Eukaryotic translation initiation factor 4E	4	7	7	7	625040000
P06733	PYGL	26;18;2;2;2	26;18;2;2;2	24;17;0;0;0	Alpha-enolase	5	26	26	24	995290000
P06737-2	GPI	45;45	45;45	39;39	Glycogen phosphorylase, liver form	2	45	45	39	1909800000
P06744	NPM1	24;23;1	24;23;1	19;18;1	Glucose-6-phosphate isomerase	3	24	24	19	2878600000
P06748	TPM3	11;11;10	11;11;10	11;11;10	Nucleophosmin	3	11	11	11	5582500000
P06753-5	SERPINE2	14;14;13;13;13;7;5	14;14;13;13;13;7;5	11;11;10;10;10;4;5	Tropomyosin alpha-3 chain	7	14	14	11	406130000
P07093-2	EPHX1	3;3;3	3;3;3	3;3;3	Glia-derived nexin	3	3	3	3	15641000
P07099	LDHB	7	7	7	Epoxide hydrolase 1	1	7	7	7	26660000
P07195	CENPB	20	19	19	L-lactate dehydrogenase B chain	1	20	19	19	6845300000
P07199	P4HB	2	2	2	Major centromere autoantigen B	1	2	2	2	14924000
P07237	H1-0	32	32	32	Protein disulfide-isomerase	1	32	32	32	2571900000
P07305	CTSD	5;4	5;4	5;4	Histone H1.0;Histone H1.0, N-terminally processed	2	5	5	5	246660000
P07339	ANXA2	13	13	13	Cathepsin D;Cathepsin D light chain;Cathepsin D heavy chain	1	13	13	13	167490000
P07355	CAPN1	29;28;22	29;28;22	29;28;22	Annexin A2;Putative annexin A2-like protein	3	29	29	29	2105400000
P07384	TUBB	26	26	26	Calpain-1 catalytic subunit	1	26	26	26	2332400000
P07437	HEXB	28;8	5;0	5;0	Tubulin beta chain	2	28	5	5	8311100000
P07686	PFN1	13	13	13	Beta-hexosaminidase subunit beta;Beta-hexosaminidase subunit beta chain B;Beta-hexosaminidase subunit beta chain A	1	13	13	13	75353000
P07737	APRT	13;5	13;5	13;5	Profilin-1	2	13	13	13	4156000000
P07741	EPRS1	12;11	12;11	12;11	Adenine phosphoribosyltransferase	2	12	12	12	735240000
P07814	CTSB	69	69	68	Bifunctional glutamate/proline--tRNA ligase;Glutamate--tRNA ligase;Proline--tRNA ligase	1	69	69	68	2655900000
P07858	HSP90AA1	7	7	7	Cathepsin B;Cathepsin B light chain;Cathepsin B heavy chain	1	7	7	7	10282000
P07900	HNRNPC	47;47;5;1	29;29;3;0	27;27;3;0	Heat shock protein HSP 90-alpha	4	47	29	27	9360100000
P07910-2	LAMB1	13;12;11;8;6;6;6;6	13;12;11;8;6;6;6;6	13;12;11;8;6;6;6;6	Heterogeneous nuclear ribonucleoproteins C1/C2	8	13	13	13	1334000000
P07942	TPM2	1	1	1	Laminin subunit beta-1	1	1	1	1	810230000
P07951-2	FH	11;9;9;8	6;4;6;3	4;2;4;1	Tropomyosin beta chain	4	11	6	4	104040000
P07954-2	ERCC1	19;19	19;19	19;19	Fumarate hydratase, mitochondrial	2	19	19	19	341120000
P07992-4	THBS1	2;2;2;2	2;2;2;2	2;2;2;2	DNA excision repair protein ERCC-1	4	2	2	2	6943300
P07996	SP1	29;24	29;24	8;6	Thrombospondin-1	2	29	29	8	336130000
P08047-3	COL1A2	2;2;2	2;2;2	2;2;2	Transcription factor Sp1	3	2	2	2	18996000
P08123	ANXA6	9	9	9	Collagen alpha-2(I) chain	1	9	9	9	56354000
P08133	RHOC	18;17	18;17	18;17	Annexin A6	2	18	18	18	52433000
P08134	SLC3A2	6;5;2	6;5;2	6;5;2	Rho-related GTP-binding protein RhoC;Transforming protein RhoA	3	6	6	6	92501000
P08195-2	PFKM	11;11;11;11	11;11;11;11	11;11;11;11	4F2 cell-surface antigen heavy chain	4	11	11	11	107850000
P08237-3	HSP90AB1	24;24;22	21;21;21	21;21;21	ATP-dependent 6-phosphofructokinase, muscle type	3	24	21	21	251940000
P08238	SRPRA	48	48	17	Heat shock protein HSP 90-beta	1	48	48	17	31630000000
P08240	ASNS	22;20	22;20	22;20	Signal recognition particle receptor subunit alpha	2	22	22	22	413040000
P08243	HMBS	20;20;18	20;20;18	20;20;18	Asparagine synthetase [glutamine-hydrolyzing]	3	20	20	20	328230000
P08397-4	PDHA1	6;6;6;6	6;6;6;6	6;6;6;6	Porphobilinogen deaminase	4	6	6	6	11808000
P08559-3	CYC1	5;5;5;5	5;5;5;5	4;4;4;4	Pyruvate dehydrogenase E1 component subunit alpha, somatic form, mitochondrial	4	5	5	4	12140000
P08574	SNRPB2	7	7	7	Cytochrome c1, heme protein, mitochondrial	1	7	7	7	129960000
P08579	SNRNP70	5	3	3	U2 small nuclear ribonucleoprotein B	1	5	3	3	18531000
P08621	ITGA5	11;10;7;4	11;10;7;4	11;10;7;4	U1 small nuclear ribonucleoprotein 70 kDa	4	11	11	11	274130000
P08648	NFIC	4	4	4	Integrin alpha-5;Integrin alpha-5 heavy chain;Integrin alpha-5 light chain	1	4	4	4	6778400
P08651-4	VIM	11;11;11;10;10;10	11;11;11;10;10;10	8;8;8;8;8;8	Nuclear factor 1 C-type	6	11	11	8	300710000
P08670	RPS17	49;5;4;4;1	48;5;4;4;1	44;2;2;2;0	Vimentin	5	49	48	44	22994000000
P08708	GNAI3	12	12	12	40S ribosomal protein S17	1	12	12	12	4019800000
P08754	ANXA5	12	7	7	Guanine nucleotide-binding protein G(k) subunit alpha	1	12	7	7	75056000
P08758	RPSA	17	17	17	Annexin A5	1	17	17	17	134520000
P08865	MRPL3	14	14	14	40S ribosomal protein SA	1	14	14	14	3873900000
P09001	SNRPA	9	9	9	39S ribosomal protein L3, mitochondrial	1	9	9	9	176250000
P09012	FGF2	6	6	4	U1 small nuclear ribonucleoprotein A	1	6	6	4	142650000
P09038-2	ACAA1	5;5;5;5	5;5;5;5	5;5;5;5	Fibroblast growth factor 2	4	5	5	5	55043000
P09110	SRP19	2;1	2;1	2;1	3-ketoacyl-CoA thiolase, peroxisomal	2	2	2	2	2404100
P09132	GSTP1	6;3	6;3	6;3	Signal recognition particle 19 kDa protein	2	6	6	6	174830000
P09211	LGALS1	10	10	10	Glutathione S-transferase P	1	10	10	10	327770000
P09382	HMGB1	9	9	9	Galectin-1	1	9	9	9	2283100000
P09429	FBP1	5;3	3;2	3;2	High mobility group protein B1;Putative high mobility group protein B1-like 1	2	5	3	3	93731000
P09467	GSTM1	2	2	2	Fructose-1,6-bisphosphatase 1	1	2	2	2	59252000
P09488	TPM1	11;10;6;6;4	11;10;6;6;4	4;3;1;1;0	Glutathione S-transferase Mu 1;Glutathione S-transferase Mu 4	5	11	11	4	147130000
P09493-3	CLTA	12;11;11;10;9;8;7;6;5;5	9;8;8;7;6;5;4;3;2;2	7;6;6;5;4;5;4;3;2;2	Tropomyosin alpha-1 chain	10	12	9	7	204590000
P09496-2	CLTB	8;7;7;7;5	8;7;7;7;5	8;7;7;7;5	Clathrin light chain A	5	8	8	8	353070000
P09497-2	CNP	4;4	4;4	4;4	Clathrin light chain B	2	4	4	4	6408400
P09543-2	DLD	26;26	26;26	26;26	2,3-cyclic-nucleotide 3-phosphodiesterase	2	26	26	26	812190000
P09622	HNRNPA1	12;11;10	12;11;10	12;11;10	Dihydrolipoyl dehydrogenase, mitochondrial	3	12	12	12	539090000
P09651-3	SNRPA1	18;18;18;11;10	18;18;18;11;10	17;17;17;10;9	Heterogeneous nuclear ribonucleoprotein A1;Heterogeneous nuclear ribonucleoprotein A1, N-terminally processed;Heterogeneous nuclear ribonucleoprotein A1-like 2	5	18	18	17	2314700000
P09661	COX6C	11	11	11	U2 small nuclear ribonucleoprotein A	1	11	11	11	290520000
P09669	PARP1	2	2	2	Cytochrome c oxidase subunit 6C	1	2	2	2	205920000
P09874	POLA1	58	58	58	Poly [ADP-ribose] polymerase 1	1	58	58	58	5813300000
P09884	IFIT2	23	23	23	DNA polymerase alpha catalytic subunit	1	23	23	23	156390000
P09913	IFIT1	2	2	2	Interferon-induced protein with tetratricopeptide repeats 2	1	2	2	2	16374000
P09914-2	LTA4H	13;13	13;13	13;13	Interferon-induced protein with tetratricopeptide repeats 1	2	13	13	13	144600000
P09960	UQCRFS1P1	25;22;22;19	25;22;22;19	25;22;22;19	Leukotriene A-4 hydrolase	4	25	25	25	419800000
P0C7P4	GSTT2	7	1	1	Putative cytochrome b-c1 complex subunit Rieske-like protein 1	1	7	1	1	60364000
P0CG29	HSPA1A	6;6;1	6;6;1	6;6;1	Glutathione S-transferase theta-2;Glutathione S-transferase theta-2B	3	6	6	6	36833000
P0DMV8		31;31;26	29;29;24	17;17;13	Heat shock 70 kDa protein 1A;Heat shock 70 kDa protein 1B	3	31	29	17	3411100000
P0DOX5		13;13	13;13	5;5	Ig gamma-1 chain C region	2	13	13	5	1333800000
P0DOX8	CALM3	4;3;2;2;1;1;1	4;3;2;2;1;1;1	2;1;0;0;0;1;1	Immunoglobulin lambda-like polypeptide 5;Ig lambda-1 chain C regions;Ig lambda-6 chain C region	7	4	4	2	254680000
P0DP25	VSIG10L2	4;4;4;1	2;2;2;0	2;2;2;0		4	4	2	2	62900000
P0DP72	GATD3	1	1	1		1	1	1	1	7072400
P0DPI2	RO60	4;4;3;3	4;4;3;3	4;4;3;3		4	4	4	4	38112000
P10155-3	RRAS	17;17;17;17;8	17;17;17;17;8	17;17;17;17;8	60 kDa SS-A/Ro ribonucleoprotein	5	17	17	17	334110000
P10301	HLA-C	4	2	2	Ras-related protein R-Ras	1	4	2	2	16493000
P10321	ARAF	6;5	2;2	2;2	HLA class I histocompatibility antigen, Cw-7 alpha chain	2	6	2	2	15312000
P10398	DLAT	5	3	2	Serine/threonine-protein kinase A-Raf	1	5	3	2	23921000
P10515	PTPRF	11	11	11	Dihydrolipoyllysine-residue acetyltransferase component of pyruvate dehydrogenase complex, mitochondrial	1	11	11	11	23752000
P10586-2	TXN	19;19	19;19	15;15	Receptor-type tyrosine-protein phosphatase F	2	19	19	15	122210000
P10599	COX5B	6;5	6;5	6;5	Thioredoxin	2	6	6	6	122400000
P10606	CTSA	3	3	3	Cytochrome c oxidase subunit 5B, mitochondrial	1	3	3	3	32332000
P10619-2	MGST1	3;3	3;3	3;3	Lysosomal protective protein;Lysosomal protective protein 32 kDa chain;Lysosomal protective protein 20 kDa chain	2	3	3	3	6284200
P10620	PRKAR1A	4;3	4;3	4;3	Microsomal glutathione S-transferase 1	2	4	4	4	283930000
P10644	TFPI	17;13;2	17;13;2	17;13;2	cAMP-dependent protein kinase type I-alpha regulatory subunit;cAMP-dependent protein kinase type I-alpha regulatory subunit, N-terminally processed	3	17	17	17	611700000
P10646	ESD	3;1	3;1	3;1	Tissue factor pathway inhibitor	2	3	3	3	18597000
P10768	HSPD1	12	12	12	S-formylglutathione hydrolase	1	12	12	12	385430000
P10809	HSPA5	25;4	25;4	25;4	60 kDa heat shock protein, mitochondrial	2	25	25	25	1156400000
P11021	HSPA8	37	37	36	78 kDa glucose-regulated protein	1	37	37	36	6226800000
P11142	SLC2A1	36;29	34;27	24;18	Heat shock cognate 71 kDa protein	2	36	34	24	4560500000
P11166	EPB41	4	4	4	Solute carrier family 2, facilitated glucose transporter member 1	1	4	4	4	46710000
P11171-2	UMPS	3;3;2;2;2;2;1	3;3;2;2;2;2;1	3;3;2;2;2;2;1	Protein 4.1	7	3	3	3	100120000
P11172	PDHB	17;14;12;10	17;14;12;10	17;14;12;10	Uridine 5-monophosphate synthase;Orotate phosphoribosyltransferase;Orotidine 5-phosphate decarboxylase	4	17	17	17	222310000
P11177	DBT	11;11;10	11;11;10	11;11;10	Pyruvate dehydrogenase E1 component subunit beta, mitochondrial	3	11	11	11	369760000
P11182	PYGB	12	12	12	Lipoamide acyltransferase component of branched-chain alpha-keto acid dehydrogenase complex, mitochondrial	1	12	12	12	119550000
P11216	RALA	33	28	26	Glycogen phosphorylase, brain form	1	33	28	26	523850000
P11233	BCR	2	2	2	Ras-related protein Ral-A	1	2	2	2	9477900
P11274-2	LAMP1	6;6	5;5	5;5	Breakpoint cluster region protein	2	6	5	5	23102000
P11279	ACADM	4;3	4;3	4;3	Lysosome-associated membrane glycoprotein 1	2	4	4	4	5762100
P11310	TOP1	12;12	12;12	12;12	Medium-chain specific acyl-CoA dehydrogenase, mitochondrial	2	12	12	12	360040000
P11387	TOP2A	32;4;4	32;4;4	32;4;4	DNA topoisomerase 1	3	32	32	32	1734400000
P11388	G6PD	73;73;73;73	73;73;73;73	55;55;55;55	DNA topoisomerase 2-alpha	4	73	73	55	3097000000
P11413	MTHFD1	39;39;38	39;39;38	39;39;38	Glucose-6-phosphate 1-dehydrogenase	3	39	39	39	2187200000
P11586	IGF2R	50	50	50	C-1-tetrahydrofolate synthase, cytoplasmic;Methylenetetrahydrofolate dehydrogenase;Methenyltetrahydrofolate cyclohydrolase;Formyltetrahydrofolate synthetase;C-1-tetrahydrofolate synthase, cytoplasmic, N-terminally processed	1	50	50	50	2333900000
P11717	ADH5	21	21	21	Cation-independent mannose-6-phosphate receptor	1	21	21	21	57069000
P11766	CDK4	13	13	13	Alcohol dehydrogenase class-3	1	13	13	13	471830000
P11802	PRPS2	16;8	15;7	15;7	Cyclin-dependent kinase 4	2	16	15	15	550900000
P11908	PABPC1	14;14	8;8	7;7	Ribose-phosphate pyrophosphokinase 2	2	14	8	7	134740000
P11940	PCNA	29;28;13;5;4;2;2	29;28;13;5;4;2;2	19;18;11;3;3;2;2	Polyadenylate-binding protein 1	7	29	29	19	6086000000
P12004	HARS1	13	13	13	Proliferating cell nuclear antigen	1	13	13	13	1196000000
P12081-4	COL6A1	28;28;26;26	28;28;26;26	21;21;19;19	Histidine--tRNA ligase, cytoplasmic	4	28	28	21	1518900000
P12109	COL6A2	10	10	10	Collagen alpha-1(VI) chain	1	10	10	10	169760000
P12110	COL6A3	12;9;9	12;9;9	12;9;9	Collagen alpha-2(VI) chain	3	12	12	12	166210000
P12111-2	SLC25A4	89;89;74;50;42	89;89;74;50;42	89;89;74;50;42	Collagen alpha-3(VI) chain	5	89	89	89	1871700000
P12235	SLC25A6	16	5	5	ADP/ATP translocase 1	1	16	5	5	308010000
P12236	IMPDH2	18	18	4	ADP/ATP translocase 3;ADP/ATP translocase 3, N-terminally processed	1	18	18	4	8824300000
P12268	PIP	16;1;1;1;1;1;1;1	16;1;1;1;1;1;1;1	16;1;1;1;1;1;1;1	Inosine-5-monophosphate dehydrogenase 2	8	16	16	16	174750000
P12273	CKB	6	6	6	Prolactin-inducible protein	1	6	6	6	44833000
P12277	BCKDHA	2	2	2	Creatine kinase B-type	1	2	2	2	5038300
P12694	ACTN1	5;5	5;5	5;5	2-oxoisovalerate dehydrogenase subunit alpha, mitochondrial	2	5	5	5	16841000
P12814	MYH7	51;50;49;47;16;16;12	51;50;49;47;16;16;12	32;31;30;28;4;4;2	Alpha-actinin-1	7	51	51	32	2984200000
P12883	SRC	4;1	3;1	2;1	Myosin-7	2	4	3	2	30171000
P12931	PEPD	9;9;1;1;1;1;1;1;1;1	9;9;1;1;1;1;1;1;1;1	4;4;1;1;1;1;1;1;1;1	Proto-oncogene tyrosine-protein kinase Src	10	9	9	4	49455000
P12955-3	XRCC6	6;6;5	6;6;5	6;6;5	Xaa-Pro dipeptidase	3	6	6	6	27509000
P12956	XRCC5	39;34	39;34	39;34	X-ray repair cross-complementing protein 6	2	39	39	39	8040900000
P13010	UNG	40	40	40	X-ray repair cross-complementing protein 5	1	40	40	40	4450100000
P13051	RNH1	4;3	4;3	4;3	Uracil-DNA glycosylase	2	4	4	4	27630000
P13489	EEF2	26	26	26	Ribonuclease inhibitor	1	26	26	26	2138500000
P13639	PDIA4	54	54	53	Elongation factor 2	1	54	54	53	11388000000
P13667	P4HA1	28	28	28	Protein disulfide-isomerase A4	1	28	28	28	645240000
P13674	P4HA1	28	1	1	Prolyl 4-hydroxylase subunit alpha-1	1	28	1	1	35943000
P13674-2	TPT1	28;26	28;26	1;1	Prolyl 4-hydroxylase subunit alpha-1	2	28	28	1	1158500000
P13693	ALAD	9;6;2	9;6;2	9;6;2	Translationally-controlled tumor protein	3	9	9	9	954710000
P13716	PLS3	2;2	2;2	2;2	Delta-aminolevulinic acid dehydratase	2	2	2	2	6428000
P13797	APEH	21;20;20;3	21;20;20;3	16;15;15;2	Plastin-3	4	21	21	16	195250000
P13798	ETFA	18	18	18	Acylamino-acid-releasing enzyme	1	18	18	18	611420000
P13804	GYS1	10;9	10;9	10;9	Electron transfer flavoprotein subunit alpha, mitochondrial	2	10	10	10	350810000
P13807-2	PRKAR2A	11;11;1	11;11;1	11;11;1	Glycogen [starch] synthase, muscle	3	11	11	11	114130000
P13861-2	GTF2F2	5;5;1	5;5;1	5;5;1	cAMP-dependent protein kinase type II-alpha regulatory subunit	3	5	5	5	12414000
P13984	MTHFD2	2	2	2	General transcription factor IIF subunit 2	1	2	2	2	6232900
P13995	MIF	6;5	6;5	6;5	Bifunctional methylenetetrahydrofolate dehydrogenase/cyclohydrolase, mitochondrial;NAD-dependent methylenetetrahydrofolate dehydrogenase;Methenyltetrahydrofolate cyclohydrolase	2	6	6	6	79684000
P14174	PRKCSH	5	5	5	Macrophage migration inhibitory factor	1	5	5	5	1293800000
P14314-2	FDPS	3;3	3;3	3;3	Glucosidase 2 subunit beta	2	3	3	3	10948000
P14324-2	COX7A2	9;9	9;9	9;9	Farnesyl pyrophosphate synthase	2	9	9	9	963370000
P14406	AKR1A1	2	2	2	Cytochrome c oxidase subunit 7A2, mitochondrial	1	2	2	2	44002000
P14550	PKM	14	14	14	Alcohol dehydrogenase [NADP(+)]	1	14	14	14	212390000
P14618	PKM	49;44;1;1	49;44;1;1	5;5;0;0	Pyruvate kinase PKM	4	49	49	5	23984000000
P14618-2	HSP90B1	45	1	1	Pyruvate kinase PKM	1	45	1	1	18359000
P14625	CCNB1	43;6	41;6	41;6	Endoplasmin	2	43	41	41	5695000000
P14635-2	MYL6B	2;2	2;2	2;2	G2/mitotic-specific cyclin-B1	2	2	2	2	13579000
P14649	SNRPB	5	3	3	Myosin light chain 6B	1	5	3	3	29752000
P14678-2	IDE	6;6;6;6;6	6;6;6;6;6	6;6;6;6;6	Small nuclear ribonucleoprotein-associated proteins B and B;Small nuclear ribonucleoprotein-associated protein N	5	6	6	6	285420000
P14735	HNRNPL	24;11	24;11	24;11	Insulin-degrading enzyme	2	24	24	24	197060000
P14866	DARS1	15;12	14;11	14;11	Heterogeneous nuclear ribonucleoprotein L	2	15	14	14	820130000
P14868	ETS1	30;25	30;25	30;25	Aspartate--tRNA ligase, cytoplasmic	2	30	30	30	1968900000
P14921	JUP	4;3;3;3;2	4;3;3;3;2	4;3;3;3;2	Protein C-ets-1	5	4	4	4	26088000
P14923	AKR1B1	33	33	28	Junction plakoglobin	1	33	33	28	194720000
P15121	RAC2	9;1;1	9;1;1	9;1;1	Aldose reductase	3	9	9	9	25307000
P15153	GSPT1	7	6	3	Ras-related C3 botulinum toxin substrate 2	1	7	6	3	139630000
P15170-2	B4GALT1	17;17;15;9	17;17;15;9	17;17;15;9	Eukaryotic peptide chain release factor GTP-binding subunit ERF3A;Eukaryotic peptide chain release factor GTP-binding subunit ERF3B	4	17	17	17	201730000
P15291-2	EZR	4;4	4;4	4;4	Beta-1,4-galactosyltransferase 1;Lactose synthase A protein;N-acetyllactosamine synthase;Beta-N-acetylglucosaminylglycopeptide beta-1,4-galactosyltransferase;Beta-N-acetylglucosaminyl-glycolipid beta-1,4-galactosyltransferase;Processed beta-1,4-galactosyltransferase 1	2	4	4	4	4785000
P15311	UCHL3	24	15	13	Ezrin	1	24	15	13	301960000
P15374	FOSL1	7	7	7	Ubiquitin carboxyl-terminal hydrolase isozyme L3	1	7	7	7	74202000
P15407	NQO1	2;1	2;1	2;1	Fos-related antigen 1	2	2	2	2	20847000
P15559	GNS	14;14;13	14;14;13	14;14;13	NAD(P)H dehydrogenase [quinone] 1	3	14	14	14	3042700000
P15586-2	PHKG2	4;4	4;4	4;4	N-acetylglucosamine-6-sulfatase	2	4	4	4	6174600
P15735-2	RPS2	5;5	5;5	5;5	Phosphorylase b kinase gamma catalytic chain, liver/testis isoform	2	5	5	5	8485000
P15880	DSP	20	20	20	40S ribosomal protein S2	1	20	20	20	17620000000
P15924	RPA2	119;96;87	119;96;87	119;96;87	Desmoplakin	3	119	119	119	724040000
P15927	CBR1	2;2;2	2;2;2	2;2;2	Replication protein A 32 kDa subunit	3	2	2	2	10205000
P16152	PPP3CB	17;9	17;9	15;7	Carbonyl reductase [NADPH] 1	2	17	17	15	1764800000
P16298-2	H1-5	5;5;5;5	1;1;1;1	1;1;1;1	Serine/threonine-protein phosphatase 2B catalytic subunit beta isoform	4	5	1	1	5107900
P16401	H1-3	12	12	10	Histone H1.5	1	12	12	10	4649700000
P16402	H1-2	10	1	1	Histone H1.3	1	10	1	1	44352000
P16403	POR	10	8	1	Histone H1.2	1	10	8	1	5581400000
P16435	ATP2A2	16	16	16	NADPH--cytochrome P450 reductase	1	16	16	16	180420000
P16615	STMN1	35;34;34;34;31;11;11;10;6;6;6;6;6;6;6	35;34;34;34;31;11;11;10;6;6;6;6;6;6;6	35;34;34;34;31;11;11;10;6;6;6;6;6;6;6	Sarcoplasmic/endoplasmic reticulum calcium ATPase 2	15	35	35	35	533200000
P16949	YBX3	3;3	3;3	2;2	Stathmin	2	3	3	2	165240000
P16989-2	ZNF22	11;11;10	5;5;4	5;5;4	Y-box-binding protein 3	3	11	5	5	185480000
P17026	ZNF24	4	4	4	Zinc finger protein 22	1	4	4	4	56959000
P17028	HSPA6	6;2	6;2	6;2	Zinc finger protein 24	2	6	6	6	45924000
P17066	HMGA1	11;6	1;1	1;1	Heat shock 70 kDa protein 6;Putative heat shock 70 kDa protein 7	2	11	1	1	1033700000
P17096	HMGA1	4;4	4;4	3;3	High mobility group protein HMG-I/HMG-Y	2	4	4	3	399330000
P17096-2	TMEM11	2	1	1	High mobility group protein HMG-I/HMG-Y	1	2	1	1	44518000
P17152	GOT1	4	4	4	Transmembrane protein 11, mitochondrial	1	4	4	4	36333000
P17174	PRKCA	21;17	21;17	21;17	Aspartate aminotransferase, cytoplasmic	2	21	21	21	1008200000
P17252	UBTF	14;6;6;1;1	14;6;6;1;1	14;6;6;1;1	Protein kinase C alpha type	5	14	14	14	289010000
P17480-2	NDUFB7	15;15	15;15	15;15	Nucleolar transcription factor 1	2	15	15	15	250410000
P17568	PRKACA	3	3	3	NADH dehydrogenase [ubiquinone] 1 beta subcomplex subunit 7	1	3	3	3	35752000
P17612	CAPN2	13;11	13;11	5;3	cAMP-dependent protein kinase catalytic subunit alpha	2	13	13	5	476450000
P17655	PTPN2	28;23	28;23	28;23	Calpain-2 catalytic subunit	2	28	28	28	2514300000
P17706-3	CTPS1	9;9;9;8	9;9;9;8	9;9;9;8	Tyrosine-protein phosphatase non-receptor type 2	4	9	9	9	23830000
P17812	DDX5	26;18	26;18	24;17	CTP synthase 1	2	26	26	24	2097200000
P17844	PFKL	42;39	42;39	33;30	Probable ATP-dependent RNA helicase DDX5	2	42	42	33	9043700000
P17858	LGALS3	25;23	21;20	20;19	ATP-dependent 6-phosphofructokinase, liver type	2	25	21	20	382900000
P17931	FLT1	7	7	7	Galectin-3	1	7	7	7	148230000
P17948-4	PSMC3	1;1;1;1	1;1;1;1	1;1;1;1	Vascular endothelial growth factor receptor 1	4	1	1	1	33309000
P17980	TCP1	23	23	23	26S protease regulatory subunit 6A	1	23	23	23	807900000
P17987	PTPN1	32	32	32	T-complex protein 1 subunit alpha	1	32	32	32	3235800000
P18031	ERCC2	10	10	10	Tyrosine-protein phosphatase non-receptor type 1	1	10	10	10	163940000
P18074	RPL35A	13;10	13;10	13;10	TFIIH basal transcription factor complex helicase XPD subunit	2	13	13	13	76693000
P18077	ARF4	8	8	8	60S ribosomal protein L35a	1	8	8	8	3388600000
P18085	RPL7	10	10	6	ADP-ribosylation factor 4	1	10	10	6	2031800000
P18124	VCL	23	23	23	60S ribosomal protein L7	1	23	23	23	19474000000
P18206	NAT1	23;23;4	23;23;4	23;23;4	Vinculin	3	23	23	23	31283000
P18440	SON	2	2	2	Arylamine N-acetyltransferase 1	1	2	2	2	12998000
P18583-6	RPL17	6;6;6;6;6;6;6;6;6;5	6;6;6;6;6;6;6;6;6;5	6;6;6;6;6;6;6;6;6;5	Protein SON	10	6	6	6	46402000
P18621-3	PGAM1	12;12;11	12;12;11	12;12;11	60S ribosomal protein L17	3	12	12	12	6108300000
P18669	RCC1	15;5;4	15;5;4	15;5;4	Phosphoglycerate mutase 1	3	15	15	15	3184000000
P18754	ATF6	12;12	12;12	12;12	Regulator of chromosome condensation	2	12	12	12	290630000
P18850	LIG1	3	3	3	Cyclic AMP-dependent transcription factor ATF-6 alpha;Processed cyclic AMP-dependent transcription factor ATF-6 alpha	1	3	3	3	10725000
P18858	XRCC1	19;19;17	19;19;17	19;19;17	DNA ligase 1	3	19	19	19	164200000
P18887	MYL12A	9	9	9	DNA repair protein XRCC1	1	9	9	9	131130000
P19105	PLCG1	11;11	11;11	5;5	Myosin regulatory light chain 12A;Myosin regulatory light chain 12B	2	11	11	5	10289000000
P19174	NCL	31;31	31;31	31;31	1-phosphatidylinositol 4,5-bisphosphate phosphodiesterase gamma-1	2	31	31	31	344860000
P19338	HK1	30	30	30	Nucleolin	1	30	30	30	5464700000
P19367	POLR2C	43;42;42;42;3;1;1	43;42;42;42;3;1;1	39;38;38;38;2;0;0	Hexokinase-1	7	43	43	39	2676100000
P19387	POLR2E	9	9	9	DNA-directed RNA polymerase II subunit RPB3	1	9	9	9	207400000
P19388	NDUFV2	4	4	4	DNA-directed RNA polymerases I, II, and III subunit RPABC1	1	4	4	4	89890000
P19404	ERCC3	2	2	2	NADH dehydrogenase [ubiquinone] flavoprotein 2, mitochondrial	1	2	2	2	14721000
P19447	TRIM21	12	12	12	TFIIH basal transcription factor complex helicase XPB subunit	1	12	12	12	129340000
P19474	EIF2AK2	20;15	20;15	20;15	E3 ubiquitin-protein ligase TRIM21	2	20	20	20	159300000
P19525	SRM	23;22	23;22	23;22	Interferon-induced, double-stranded RNA-activated protein kinase	2	23	23	23	1637200000
P19623	CSNK2A2	16	16	16	Spermidine synthase	1	16	16	16	561390000
P19784	NFKB1	18	18	18	Casein kinase II subunit alpha	1	18	18	18	876030000
P19838-2	ATP2B1	10;10;7	10;10;7	10;10;7	Nuclear factor NF-kappa-B p105 subunit;Nuclear factor NF-kappa-B p50 subunit	3	10	10	10	48185000
P20020-1	EIF2S2	18;18;18;18;17;17;4;4;4;4;4;4;4;4;4;4;4;4;3;3;3;3	18;18;18;18;17;17;4;4;4;4;4;4;4;4;4;4;4;4;3;3;3;3	10;10;10;10;9;9;1;1;1;0;1;0;0;0;0;0;0;0;0;0;0;0	Plasma membrane calcium-transporting ATPase 1	22	18	18	10	150910000
P20042	ANXA7	16	16	16	Eukaryotic translation initiation factor 2 subunit 2	1	16	16	16	1623400000
P20073-2	BTF3	10;10	10;10	10;10	Annexin A7	2	10	10	10	18650000
P20290	RAB3B	4;3	4;3	4;3	Transcription factor BTF3	2	4	4	4	150460000
P20337	MSH3	6	5	5	Ras-related protein Rab-3B	1	6	5	5	167060000
P20585	MX1	19	19	19	DNA mismatch repair protein Msh3	1	19	19	19	136020000
P20591	PSMB1	16;12;3;3	16;12;3;3	16;12;3;3	Interferon-induced GTP-binding protein Mx1;Interferon-induced GTP-binding protein Mx1, N-terminally processed	4	16	16	16	202400000
P20618	LMNB1	9	9	9	Proteasome subunit beta type-1	1	9	9	9	224630000
P20700	COL5A1	5	5	5	Lamin-B1	1	5	5	5	9932900
P20908	RASA1	5;3	5;3	5;3	Collagen alpha-1(V) chain	2	5	5	5	41205000
P20936-2	CDK11B	33;33;33;12	33;33;33;12	33;33;33;12	Ras GTPase-activating protein 1	4	33	33	33	311440000
P21127	GSTM3	19;19;19;19;18;18;18;17;17;17;16;16;16;16;14;14;11;3	19;19;19;19;18;18;18;17;17;17;16;16;16;16;14;14;11;3	19;19;19;19;18;18;18;17;17;17;16;16;16;16;14;14;11;3	Cyclin-dependent kinase 11B;Cyclin-dependent kinase 11A	18	19	19	19	196620000
P21266	ATP6V1B2	15	15	14	Glutathione S-transferase Mu 3	1	15	15	14	578430000
P21281	ATP6V1C1	23;5	23;5	23;5	V-type proton ATPase subunit B, brain isoform	2	23	23	23	550280000
P21283	CSRP1	11;1;1	11;1;1	11;1;1	V-type proton ATPase subunit C 1	3	11	11	11	81215000
P21291	FLNA	11	11	11	Cysteine and glycine-rich protein 1	1	11	11	11	4578900000
P21333-2	NF1	137;137	137;137	122;122	Filamin-A	2	137	137	122	28265000000
P21359-2	ACO1	4;4;4;3	4;4;4;3	4;4;4;3	Neurofibromin;Neurofibromin truncated	4	4	4	4	5962200
P21399	NT5E	32;1;1;1;1	32;1;1;1;1	32;1;1;1;1	Cytoplasmic aconitate hydratase	5	32	32	32	727990000
P21589-2	VDAC1	7;7	7;7	7;7	5-nucleotidase	2	7	7	7	73500000
P21796	BGN	11	11	11	Voltage-dependent anion-selective channel protein 1	1	11	11	11	168420000
P21810	SDHB	4	4	4	Biglycan	1	4	4	4	29687000
P21912	COMT	6	6	6	Succinate dehydrogenase [ubiquinone] iron-sulfur subunit, mitochondrial	1	6	6	6	149790000
P21964-2	TGM2	9;9	9;9	9;9	Catechol O-methyltransferase	2	9	9	9	173500000
P21980	MMUT	34;22;10;1	34;22;10;1	33;21;10;1	Protein-glutamine gamma-glutamyltransferase 2	4	34	34	33	1858300000
P22033	OSBP	8	8	8	Methylmalonyl-CoA mutase, mitochondrial	1	8	8	8	88527000
P22059	PCMT1	16	16	16	Oxysterol-binding protein 1	1	16	16	16	154730000
P22061	FBL	11;11	11;11	11;11	Protein-L-isoaspartate(D-aspartate) O-methyltransferase	2	11	11	11	273360000
P22087	RPS4Y1	13	13	12	rRNA 2-O-methyltransferase fibrillarin	1	13	13	12	429220000
P22090	GART	20	12	7	40S ribosomal protein S4, Y isoform 1	1	20	12	7	283680000
P22102	PAICS	42;21	42;21	42;21	Trifunctional purine biosynthetic protein adenosine-3;Phosphoribosylamine--glycine ligase;Phosphoribosylformylglycinamidine cyclo-ligase;Phosphoribosylglycinamide formyltransferase	2	42	42	42	1496800000
P22234	UBA1	18;17	18;17	18;17	Multifunctional protein ADE2;Phosphoribosylaminoimidazole-succinocarboxamide synthase;Phosphoribosylaminoimidazole carboxylase	2	18	18	18	200980000
P22314-2	NME2	30;30	30;30	30;30	Ubiquitin-like modifier-activating enzyme 1	2	30	30	30	978800000
P22392-2	SPRR2E	7;7;5	7;7;5	3;3;3	Nucleoside diphosphate kinase B;Putative nucleoside diphosphate kinase	3	7	7	3	102060000
P22531	FDXR	3;2;2;2	3;2;2;2	1;1;0;0	Small proline-rich protein 2E;Small proline-rich protein 2F;Small proline-rich protein 2A;Small proline-rich protein 2G	4	3	3	1	12087000
P22570	PRKACG	15;15;14;14;14;14;11	15;15;14;14;14;14;11	15;15;14;14;14;14;11	NADPH:adrenodoxin oxidoreductase, mitochondrial	7	15	15	15	110270000
P22612	HNRNPA2B1	2	1	1	cAMP-dependent protein kinase catalytic subunit gamma	1	2	1	1	40974000
P22626	CBL	17;16	16;15	16;15	Heterogeneous nuclear ribonucleoproteins A2/B1	2	17	16	16	1363000000
P22681	PRKACB	9;1;1	9;1;1	8;0;0	E3 ubiquitin-protein ligase CBL	3	9	9	8	39663000
P22694-4	UQCRC2	10;10;10;10;10;10;10;10;7;5	2;2;2;2;2;2;2;2;1;2	2;2;2;2;2;2;2;2;1;2	cAMP-dependent protein kinase catalytic subunit beta	10	10	2	2	53225000
P22695	TGM1	17	17	17	Cytochrome b-c1 complex subunit 2, mitochondrial	1	17	17	17	1019100000
P22735	FECH	19;10	19;10	19;10	Protein-glutamine gamma-glutamyltransferase K	2	19	19	19	29124000
P22830	TCEA1	11;11	11;11	11;11	Ferrochelatase, mitochondrial	2	11	11	11	123680000
P23193	SFPQ	7;5;2;2	7;5;2;2	7;5;2;2	Transcription elongation factor A protein 1	4	7	7	7	45970000
P23246	TUBG1	18;17	17;16	17;16	Splicing factor, proline- and glutamine-rich	2	18	17	17	1707200000
P23258	PPIB	21;15	21;15	21;15	Tubulin gamma-1 chain;Tubulin gamma-2 chain	2	21	21	21	758310000
P23284	ME2	12	12	12	Peptidyl-prolyl cis-trans isomerase B	1	12	12	12	479870000
P23368	WARS1	8;6	8;6	8;6	NAD-dependent malic enzyme, mitochondrial	2	8	8	8	35971000
P23381	RPS3	20;19	20;19	20;19	Tryptophan--tRNA ligase, cytoplasmic;T1-TrpRS;T2-TrpRS	2	20	20	20	862670000
P23396	RPS6KB1	22;20	22;20	22;20	40S ribosomal protein S3	2	22	22	22	9061600000
P23443-4	JAK1	3;3;3;3;3	3;3;3;3;3	2;2;2;2;2	Ribosomal protein S6 kinase beta-1	5	3	3	2	36713000
P23458	AHCY	13;1	13;1	13;1	Tyrosine-protein kinase JAK1	2	13	13	13	108490000
P23526	CFL1	21;18	21;18	21;18	Adenosylhomocysteinase	2	21	21	21	1773900000
P23528	DGKA	16	16	11	Cofilin-1	1	16	16	11	6530200000
P23743	CPT2	14;3;2	14;3;2	14;3;2	Diacylglycerol kinase alpha	3	14	14	14	132570000
P23786	DTYMK	4	4	4	Carnitine O-palmitoyltransferase 2, mitochondrial	1	4	4	4	8712300
P23919	RRM1	15;14	15;14	15;14	Thymidylate kinase	2	15	15	15	284110000
P23921	NR2F2	18	18	18	Ribonucleoside-diphosphate reductase large subunit	1	18	18	18	251850000
P24468	EEF1B2	8;6;6;5;2	8;6;6;5;2	8;6;6;5;2	COUP transcription factor 2;COUP transcription factor 1	5	8	8	8	79843000
P24534	ATP5PB	7	6	6	Elongation factor 1-beta	1	7	6	6	902490000
P24539	ACP1	9	9	9	ATP synthase F(0) complex subunit B1, mitochondrial	1	9	9	9	194930000
P24666	ACAT1	8;5;5;5	8;5;5;5	8;5;5;5	Low molecular weight phosphotyrosine protein phosphatase	4	8	8	8	332840000
P24752	TNC	14;5	14;5	14;5	Acetyl-CoA acetyltransferase, mitochondrial	2	14	14	14	555940000
P24821-4	MYL9	11;11;10;10;10;9	11;11;10;10;10;9	11;11;10;10;10;9	Tenascin	6	11	11	11	26677000
P24844	POLR2A	9;5	3;2	3;2	Myosin regulatory light polypeptide 9	2	9	3	3	856340000
P24928	CDK2	34;8	34;8	34;8	DNA-directed RNA polymerase II subunit RPB1	2	34	34	34	213580000
P24941	GRK2	13;12	11;10	9;8	Cyclin-dependent kinase 2	2	13	11	9	217520000
P25098	MCM3	5;2	5;2	5;2	Beta-adrenergic receptor kinase 1	2	5	5	5	22275000
P25205	AZGP1	42;41	42;41	42;41	DNA replication licensing factor MCM3	2	42	42	42	2283700000
P25311	MPST	13	13	13	Zinc-alpha-2-glycoprotein	1	13	13	13	43990000
P25325	RPS12	4;4	4;4	4;4	3-mercaptopyruvate sulfurtransferase	2	4	4	4	35503000
P25398	YY1	8	8	8	40S ribosomal protein S12	1	8	8	8	1143900000
P25490	DNAJB1	8	8	5	Transcriptional repressor protein YY1	1	8	8	5	186790000
P25685	ATP5F1A	13;12	13;12	12;11	DnaJ homolog subfamily B member 1	2	13	13	12	358070000
P25705	PSMA1	30;29;26	30;29;26	30;29;26	ATP synthase subunit alpha, mitochondrial	3	30	30	30	8203400000
P25786	PSMA2	12;12	12;12	12;12	Proteasome subunit alpha type-1	2	12	12	12	476780000
P25787	PSMA3	9	9	9	Proteasome subunit alpha type-2	1	9	9	9	264320000
P25788-2	PSMA4	9;9	9;9	9;9	Proteasome subunit alpha type-3	2	9	9	9	258430000
P25789	PTX3	10;8	10;8	10;8	Proteasome subunit alpha type-4	2	10	10	10	218630000
P26022	MSN	3	3	3	Pentraxin-related protein PTX3	1	3	3	3	3638300
P26038	DDX6	46	46	36	Moesin	1	46	46	36	5330200000
P26196	DNMT1	19	19	19	Probable ATP-dependent RNA helicase DDX6	1	19	19	19	1049300000
P26358-2	U2AF2	63	63	2	DNA (cytosine-5)-methyltransferase 1	1	63	63	2	2860000000
P26368-2	RPL13	9;9	9;9	9;9	Splicing factor U2AF 65 kDa subunit	2	9	9	9	305980000
P26373	IVD	14;12	14;12	14;12	60S ribosomal protein L13	2	14	14	14	9384200000
P26440	MGAT1	10;9	10;9	10;9	Isovaleryl-CoA dehydrogenase, mitochondrial	2	10	10	10	29873000
P26572	HMGB2	7	7	7	Alpha-1,3-mannosyl-glycoprotein 2-beta-N-acetylglucosaminyltransferase	1	7	7	7	77567000
P26583	PTBP1	6	6	4	High mobility group protein B2	1	6	6	4	83590000
P26599	TARS1	18;18;18	18;18;18	15;15;15	Polypyrimidine tract-binding protein 1	3	18	18	15	2249300000
P26639	VARS1	38;37;4;4	38;37;4;4	38;37;4;4	Threonine--tRNA ligase, cytoplasmic	4	38	38	38	2492700000
P26640	EEF1G	49;9	49;9	49;9	Valine--tRNA ligase	2	49	49	49	1632900000
P26641	STOM	24;23	24;23	24;23	Elongation factor 1-gamma	2	24	24	24	3913000000
P27105	AK4	3;1	3;1	3;1	Erythrocyte band 7 integral membrane protein	2	3	3	3	9623000
P27144	YWHAQ	6	6	6	Adenylate kinase 4, mitochondrial	1	6	6	6	43649000
P27348	MAPK3	13	9	9	14-3-3 protein theta	1	13	9	9	207970000
P27361	MARK3	9;8;7;1;1	5;4;3;0;0	5;4;3;0;0	Mitogen-activated protein kinase 3	5	9	5	5	153160000
P27448-3	RPL10	10;10;10;9;9;9;8;5;4;2	7;7;7;7;6;7;6;3;3;1	7;7;7;7;6;7;6;3;3;1	MAP/microtubule affinity-regulating kinase 3;Serine/threonine-protein kinase MARK1	10	10	7	7	15205000
P27635	COL8A1	14;4	14;4	14;4	60S ribosomal protein L10	2	14	14	14	3046000000
P27658	RPA1	2	2	2	Collagen alpha-1(VIII) chain;Vastatin	1	2	2	2	62892000
P27694	APEX1	19	19	19	Replication protein A 70 kDa DNA-binding subunit;Replication protein A 70 kDa DNA-binding subunit, N-terminally processed	1	19	19	19	108390000
P27695	DCK	13	13	13	DNA-(apurinic or apyrimidinic site) lyase;DNA-(apurinic or apyrimidinic site) lyase, mitochondrial	1	13	13	13	248010000
P27707	CAD	10	10	10	Deoxycytidine kinase	1	10	10	10	159000000
P27708	CALR	86	86	83	CAD protein;Glutamine-dependent carbamoyl-phosphate synthase;Aspartate carbamoyltransferase;Dihydroorotase	1	86	86	83	4624100000
P27797	MAP4	12	12	12	Calreticulin	1	12	12	12	144960000
P27816	CANX	22;21;18;10;10;2	22;21;18;10;10;2	22;21;18;10;10;2	Microtubule-associated protein 4	6	22	22	22	371720000
P27824-2	PSMB8	15;15;13	15;15;13	15;15;13	Calnexin	3	15	15	15	366970000
P28062-2	PSMB9	4;4	4;4	4;4	Proteasome subunit beta type-8	2	4	4	4	140800000
P28065-2	PSMA5	3;3	3;3	3;3	Proteasome subunit beta type-9	2	3	3	3	13110000
P28066	PSMB4	8;5	8;5	8;5	Proteasome subunit alpha type-5	2	8	8	8	372650000
P28070	PSMB6	5	5	5	Proteasome subunit beta type-4	1	5	5	5	137170000
P28072	PSMB5	4	4	4	Proteasome subunit beta type-6	1	4	4	4	38334000
P28074	GSTM2	13;8;6	13;8;6	13;8;6	Proteasome subunit beta type-5	3	13	13	13	243940000
P28161-2	ABCD3	8;8	3;3	2;2	Glutathione S-transferase Mu 2	2	8	3	2	51592000
P28288	LOX	17;14;2	17;14;2	17;14;2	ATP-binding cassette sub-family D member 3	3	17	17	17	245640000
P28300	NDUFS1	13	13	13	Protein-lysine 6-oxidase	1	13	13	13	749500000
P28331-4	POLD1	26;26;26;23;22	26;26;26;23;22	26;26;26;23;22	NADH-ubiquinone oxidoreductase 75 kDa subunit, mitochondrial	5	26	26	26	491060000
P28340	TEAD1	40	40	40	DNA polymerase delta catalytic subunit	1	40	40	40	475090000
P28347	SMARCA1	3;2;2;2;2;2;2;2	3;2;2;2;2;2;2;2	3;2;2;2;2;2;2;2	Transcriptional enhancer factor TEF-1;Transcriptional enhancer factor TEF-3;Transcriptional enhancer factor TEF-5;Transcriptional enhancer factor TEF-4	8	3	3	3	22868000
P28370	MAPK1	24	12	1	Probable global transcription activator SNF2L1	1	24	12	1	162340000
P28482	RXRB	14;11	14;11	10;7	Mitogen-activated protein kinase 1	2	14	14	10	615720000
P28702	ERCC5	4;4	4;4	2;2	Retinoic acid receptor RXR-beta	2	4	4	2	5852100
P28715	GRN	3;1	3;1	3;1	DNA repair protein complementing XP-G cells	2	3	3	3	4654200
P28799	LAP3	5;4;3	5;4;3	5;4;3	Granulins;Acrogranin;Paragranulin;Granulin-1;Granulin-2;Granulin-3;Granulin-4;Granulin-5;Granulin-6;Granulin-7	3	5	5	5	34346000
P28838-2	GTF2E1	23;23	23;23	23;23	Cytosol aminopeptidase	2	23	23	23	823530000
P29083	GTF2E2	1	1	1	General transcription factor IIE subunit 1	1	1	1	1	11416000
P29084	TPP2	9	9	9	Transcription initiation factor IIE subunit beta	1	9	9	9	94496000
P29144	IMPA1	24	24	24	Tripeptidyl-peptidase 2	1	24	24	24	92387000
P29218-3	CCN2	4;4;1	4;4;1	4;4;1	Inositol monophosphatase 1	3	4	4	4	6287400
P29279	EPHA2	3;2	3;2	3;2	Connective tissue growth factor	2	3	3	3	8395500
P29317	EPHB2	18;4;2;2;2;2;1;1;1;1;1;1;1	18;4;2;2;2;2;1;1;1;1;1;1;1	16;4;0;0;0;0;0;0;0;0;0;0;0	Ephrin type-A receptor 2	13	18	18	16	290460000
P29323-2	SHC1	8;8;8;3;3;3;3;3	6;6;6;1;1;1;1;1	6;6;6;1;1;1;1;1	Ephrin type-B receptor 2	8	8	6	6	15818000
P29353-2	MPG	12;12;12;12;10;7;1	12;12;12;12;10;7;1	12;12;12;12;10;7;1	SHC-transforming protein 1	7	12	12	12	70848000
P29372-5	TKT	7;7;7;7	7;7;7;7	7;7;7;7	DNA-3-methyladenine glycosylase	4	7	7	7	46701000
P29401	SERPINB3	31;31	31;31	31;31	Transketolase	2	31	31	31	4151400000
P29508	RBMS1	17;13	17;13	8;7	Serpin B3	2	17	17	8	86059000
P29558-2	PML	5;5;2;2;2;2;2	3;3;1;1;1;1;1	3;3;1;1;1;1;1	RNA-binding motif, single-stranded-interacting protein 1	7	5	3	3	77187000
P29590-14	TYK2	5;5;5;5;5;5;5;5;5;5;5;5	5;5;5;5;5;5;5;5;5;5;5;5	5;5;5;5;5;5;5;5;5;5;5;5	Protein PML	12	5	5	5	22873000
P29597	EEF1D	6	6	6	Non-receptor tyrosine-protein kinase TYK2	1	6	6	6	9952800
P29692-3	OAS2	12	1	1	Elongation factor 1-delta	1	12	1	1	28824000
P29728-2	MARCKS	3;3	3;3	3;3	2-5-oligoadenylate synthase 2	2	3	3	3	17757000
P29966	GNA11	2	2	2	Myristoylated alanine-rich C-kinase substrate	1	2	2	2	13378000
P29992	ALDH4A1	12	12	7	Guanine nucleotide-binding protein subunit alpha-11	1	12	12	7	254920000
P30038	ERP29	9;9;8	9;9;8	9;9;8	Delta-1-pyrroline-5-carboxylate dehydrogenase, mitochondrial	3	9	9	9	52560000
P30040	PRDX6	6;1	6;1	6;1	Endoplasmic reticulum resident protein 29	2	6	6	6	6978900
P30041	BLVRB	15	15	15	Peroxiredoxin-6	1	15	15	15	1665900000
P30043	PRDX5	4	4	4	Flavin reductase (NADPH)	1	4	4	4	46346000
P30044-2	DDT	4;4;3;1	4;4;3;1	4;4;3;1	Peroxiredoxin-5, mitochondrial	4	4	4	4	13044000
P30046	PRDX3	4;3;3	4;3;3	4;3;3	D-dopachrome decarboxylase;D-dopachrome decarboxylase-like protein	3	4	4	4	31858000
P30048-2	RPL12	11;11	11;11	11;11	Thioredoxin-dependent peroxide reductase, mitochondrial	2	11	11	11	955120000
P30050	ECHS1	6;4	6;4	6;4	60S ribosomal protein L12	2	6	6	6	3301600000
P30084	CMPK1	10	10	10	Enoyl-CoA hydratase, mitochondrial	1	10	10	10	180990000
P30085-3	PDIA3	6;6;2	6;6;2	6;6;2	UMP-CMP kinase	3	6	6	6	235180000
P30101	PPP2R1A	32	32	32	Protein disulfide-isomerase A3	1	32	32	32	2698300000
P30153	CDC27	17;4;4;4;3;3	17;4;4;4;3;3	17;4;4;4;3;3	Serine/threonine-protein phosphatase 2A 65 kDa regulatory subunit A alpha isoform	6	17	17	17	101000000
P30260	PPIF	15;15	15;15	15;15	Cell division cycle protein 27 homolog	2	15	15	15	78081000
P30405	NMT1	7;3	7;3	6;3	Peptidyl-prolyl cis-trans isomerase F, mitochondrial	2	7	7	6	99349000
P30419-2	ADSS2	4;4	4;4	3;3	Glycylpeptide N-tetradecanoyltransferase 1	2	4	4	3	10770000
P30520	AXL	14;1	14;1	14;1	Adenylosuccinate synthetase isozyme 2	2	14	14	14	245160000
P30530-2	TSPO	8;8;1	8;8;1	8;8;1	Tyrosine-protein kinase receptor UFO	3	8	8	8	82678000
P30536	ADSL	3	3	3	Translocator protein	1	3	3	3	14266000
P30566	CLIP1	8;7	8;7	8;7	Adenylosuccinate lyase	2	8	8	8	290860000
P30622-2	SERPINB1	9;9;9	9;9;9	9;9;9	CAP-Gly domain-containing linker protein 1	3	9	9	9	6621900
P30740	ALDH1B1	10;7	9;6	9;6	Leukocyte elastase inhibitor	2	10	9	9	88152000
P30837	POLR2B	15	15	13	Aldehyde dehydrogenase X, mitochondrial	1	15	15	13	246520000
P30876	LCN1	34	34	34	DNA-directed RNA polymerase II subunit RPB2	1	34	34	34	410970000
P31025	SDHA	4;2	4;2	4;2	Lipocalin-1;Putative lipocalin 1-like protein 1	2	4	4	4	26764000
P31040	CORO1A	23;22;17	23;22;17	23;22;17	Succinate dehydrogenase [ubiquinone] flavoprotein subunit, mitochondrial	3	23	23	23	698500000
P31146	GDI1	5	5	5	Coronin-1A	1	5	5	5	41475000
P31150	S100A7	19	11	11	Rab GDP dissociation inhibitor alpha	1	19	11	11	254950000
P31151	MAT2A	6	6	3	Protein S100-A7	1	6	6	3	19824000
P31153	CPS1	19;12;2	19;12;2	19;12;2	S-adenosylmethionine synthase isoform type-2	3	19	19	19	1479200000
P31327-3	RRM2	15;15;12	12;12;9	12;12;9	Carbamoyl-phosphate synthase [ammonia], mitochondrial	3	15	12	12	67765000
P31350-2	TIA1	14;14;1	14;14;1	12;12;0	Ribonucleoside-diphosphate reductase subunit M2	3	14	14	12	445470000
P31483	DNAJA1	10;7	6;4	2;2	Nucleolysin TIA-1 isoform p40	2	10	6	2	92952000
P31689	AKT1	17;14	17;14	17;14	DnaJ homolog subfamily A member 1	2	17	17	17	1617900000
P31749	AKT2	11;10;2;2	11;10;2;2	9;8;1;1	RAC-alpha serine/threonine-protein kinase	4	11	11	9	146810000
P31751	UQCRC1	9;8	7;7	7;7	RAC-beta serine/threonine-protein kinase	2	9	7	7	41535000
P31930	ATIC	19	19	18	Cytochrome b-c1 complex subunit 1, mitochondrial	1	19	19	18	779490000
P31939	HNRNPH3	31;30	31;30	31;30	Bifunctional purine biosynthesis protein PURH;Phosphoribosylaminoimidazolecarboxamide formyltransferase;IMP cyclohydrolase	2	31	31	31	1525400000
P31942-2	HNRNPH1	6;6;5;3;2;2	5;5;5;3;2;2	5;5;5;3;2;2	Heterogeneous nuclear ribonucleoprotein H3	6	6	5	5	149740000
P31943	CASP14	17	17	10	Heterogeneous nuclear ribonucleoprotein H;Heterogeneous nuclear ribonucleoprotein H, N-terminally processed	1	17	17	10	5145500000
P31944	YWHAB	13	13	13	Caspase-14;Caspase-14 subunit p17, mature form;Caspase-14 subunit p10, mature form;Caspase-14 subunit p20, intermediate form;Caspase-14 subunit p8, intermediate form	1	13	13	13	24735000
P31946-2	SFN	10;10	6;6	6;6	14-3-3 protein beta/alpha;14-3-3 protein beta/alpha, N-terminally processed	2	10	6	6	183330000
P31947	STIP1	13;12	10;9	10;9	14-3-3 protein sigma	2	13	10	10	93649000
P31948-2	S100A11	10;10;7	10;10;7	10;10;7	Stress-induced-phosphoprotein 1	3	10	10	10	32830000
P31949	PRDX2	4	4	4	Protein S100-A11;Protein S100-A11, N-terminally processed	1	4	4	4	22810000
P32119	PYCR1	9;1	8;1	8;1	Peroxiredoxin-2	2	9	8	8	84562000
P32322	GBP1	9;8;7	9;8;7	8;7;6	Pyrroline-5-carboxylate reductase 1, mitochondrial	3	9	9	8	197850000
P32455	GTF2H1	12;3;2	12;3;2	12;3;2	Interferon-induced guanylate-binding protein 1	3	12	12	12	120580000
P32780	RPL9; RPL9P7; RPL9P8; RPL9P9	3;2	3;2	3;2	General transcription factor IIH subunit 1	2	3	3	3	11361000
P32969	KIF5B	12	12	12	60S ribosomal protein L9	1	12	12	12	5875400000
P33176	DUT	59	59	44	Kinesin-1 heavy chain	1	59	59	44	3704700000
P33316-2	KDELR2	4;4	4;4	4;4	Deoxyuridine 5-triphosphate nucleotidohydrolase, mitochondrial	2	4	4	4	24255000
P33947	MCM4	3;2	3;2	2;1	ER lumen protein-retaining receptor 2	2	3	3	2	87953000
P33991	MCM5	41	41	40	DNA replication licensing factor MCM4	1	41	41	40	2503500000
P33992	MCM7	46	46	46	DNA replication licensing factor MCM5	1	46	46	46	2963600000
P33993	SHMT1	37;27;17	37;27;17	37;27;17	DNA replication licensing factor MCM7	3	37	37	37	2378300000
P34896-2	SHMT2	11;11;9;8	10;10;8;7	10;10;8;7	Serine hydroxymethyltransferase, cytosolic	4	11	10	10	74923000
P34897-3	HSPA4	26;26;25	26;26;25	25;25;24	Serine hydroxymethyltransferase, mitochondrial	3	26	26	25	2004700000
P34932	PFN2	38;5	38;5	34;5	Heat shock 70 kDa protein 4	2	38	38	34	1554300000
P35080	PFN2	6	1	1	Profilin-2	1	6	1	1	21586000
P35080-2	CTNNB1	8	8	3	Profilin-2	1	8	8	3	439030000
P35222	PHB1	13	8	8	Catenin beta-1	1	13	8	8	102780000
P35232	SERPINB6	19;10	19;10	19;10	Prohibitin	2	19	19	19	3737900000
P35237	NF2	13	13	12	Serpin B6	1	13	13	12	362210000
P35240-8	RDX	10;10;10;10;9;8;8;4;2;1	10;10;10;10;9;8;8;4;2;1	9;9;9;9;8;7;7;4;2;1	Merlin	10	10	10	9	79826000
P35241	RPA3	21;21;11;7;4	9;9;4;3;4	9;9;4;3;4	Radixin	5	21	9	9	55322000
P35244	RFC4	2	2	2	Replication protein A 14 kDa subunit	1	2	2	2	29967000
P35249	RFC2	6;5	6;5	6;5	Replication factor C subunit 4	2	6	6	6	53204000
P35250-2	RFC1	9;9	9;9	9;9	Replication factor C subunit 2	2	9	9	9	75053000
P35251-2	RPL22	28;28	28;28	28;28	Replication factor C subunit 1	2	28	28	28	576010000
P35268	GTF2F1	5	5	5	60S ribosomal protein L22	1	5	5	5	4089400000
P35269	SPRR1A	2	2	2	General transcription factor IIF subunit 1	1	2	2	2	6879500
P35321	THBS2	3;3	3;3	3;3	Cornifin-A;Cornifin-B	2	3	3	3	3970100
P35442	CBS	4	2	2	Thrombospondin-2	1	4	2	2	7461300
P35520	KRT9	11;11	11;11	11;11	Cystathionine beta-synthase	2	11	11	11	83099000
P35527	AGL	38;37	37;36	37;36	Keratin, type I cytoskeletal 9	2	38	37	37	14287000000
P35573-2	MYH9	3;3;3	3;3;3	3;3;3	Glycogen debranching enzyme;4-alpha-glucanotransferase;Amylo-alpha-1,6-glucosidase	3	3	3	3	10991000
P35579	MYH10	193;121;1;1;1;1;1;1	193;121;1;1;1;1;1;1	162;94;0;1;1;0;0;0	Myosin-9	8	193	193	162	167370000000
P35580	COPB2	130;129;128;128;127;1	108;107;106;106;105;1	101;100;99;99;98;1	Myosin-10	6	130	108	101	7615700000
P35606-2	SOAT1	24;24	24;24	24;24	Coatomer subunit beta	2	24	24	24	411660000
P35610	ADD1	6;5;5	6;5;5	6;5;5	Sterol O-acyltransferase 1	3	6	6	6	81510000
P35611-2	TIMP3	13;13;13;13;12;9;1;1;1;1;1;1	13;13;13;13;12;9;1;1;1;1;1;1	13;13;13;13;12;9;1;1;1;1;1;1	Alpha-adducin	12	13	13	13	132350000
P35625	FUS	6	6	6	Metalloproteinase inhibitor 3	1	6	6	6	149350000
P35637-2	NUP214	9;9	9;9	7;7	RNA-binding protein FUS	2	9	9	7	2246900000
P35658-2	DEK	22;22;22;21;21	22;22;22;21;21	22;22;22;21;21	Nuclear pore complex protein Nup214	5	22	22	22	218410000
P35659	AHR	13;11	13;11	13;11	Protein DEK	2	13	13	13	1772100000
P35869	HMGCL	6;1;1;1	6;1;1;1	6;1;1;1	Aryl hydrocarbon receptor	4	6	6	6	17213000
P35914	PSMC2	5;3;3;1;1;1	5;3;3;1;1;1	5;3;3;1;1;1	Hydroxymethylglutaryl-CoA lyase, mitochondrial	6	5	5	5	7414100
P35998	ARL2	34;21	34;21	34;21	26S protease regulatory subunit 7	2	34	34	34	1486200000
P36404	ARL3	8;5	8;5	8;5	ADP-ribosylation factor-like protein 2	2	8	8	8	271420000
P36405	TRIM23	6	6	6	ADP-ribosylation factor-like protein 3	1	6	6	6	247040000
P36406-3	MAP2K2	1;1;1	1;1;1	1;1;1	E3 ubiquitin-protein ligase TRIM23	3	1	1	1	39137000
P36507	ATP5F1C	19	19	13	Dual specificity mitogen-activated protein kinase kinase 2	1	19	19	13	509070000
P36542	CPOX	9;8	9;8	9;8	ATP synthase subunit gamma, mitochondrial	2	9	9	9	2198200000
P36551	RPL4	14;5	14;5	14;5	Oxygen-dependent coproporphyrinogen-III oxidase, mitochondrial	2	14	14	14	290850000
P36578	NUDT1	23	23	23	60S ribosomal protein L4	1	23	23	23	17031000000
P36639	LONP1	4;4;4;4	4;4;4;4	4;4;4;4	7,8-dihydro-8-oxoguanine triphosphatase	4	4	4	4	57731000
P36776	PGM1	23;23;22	23;23;22	23;23;22	Lon protease homolog, mitochondrial	3	23	23	23	425020000
P36871	PPP1CC	25;22;17	25;22;17	25;22;17	Phosphoglucomutase-1	3	25	25	25	603670000
P36873	GNL1	17;17	3;3	3;3	Serine/threonine-protein phosphatase PP1-gamma catalytic subunit	2	17	3	3	226730000
P36915	DLST	24;16	24;16	24;16	Guanine nucleotide-binding protein-like 1	2	24	24	24	854750000
P36957	SRP14	14;11	14;11	14;11	Dihydrolipoyllysine-residue succinyltransferase component of 2-oxoglutarate dehydrogenase complex, mitochondrial	2	14	14	14	626450000
P37108	NUP62	9	9	9	Signal recognition particle 14 kDa protein	1	9	9	9	1822900000
P37198	HPCAL1	6	6	6	Nuclear pore glycoprotein p62	1	6	6	6	92977000
P37235	TAGLN2	2;1;1	2;1;1	2;1;1	Hippocalcin-like protein 1;Neuron-specific calcium-binding protein hippocalcin;Neurocalcin-delta	3	2	2	2	3354100
P37802-2	TALDO1	11;11;1	11;11;1	11;11;1	Transgelin-2	3	11	11	11	58001000
P37837	ETFB	9	9	9	Transaldolase	1	9	9	9	13549000
P38117	RBMX	13;12	13;12	13;12	Electron transfer flavoprotein subunit beta	2	13	13	13	214940000
P38159-2	GGCX	6;6;3;3	6;6;3;3	5;5;2;3	RNA-binding motif protein, X chromosome;RNA-binding motif protein, X chromosome, N-terminally processed;RNA binding motif protein, X-linked-like-1	4	6	6	5	90416000
P38435-2	LIPA	4;4	4;4	4;4	Vitamin K-dependent gamma-carboxylase	2	4	4	4	106910000
P38571-2	ATP6V1A	2;2	2;2	2;2	Lysosomal acid lipase/cholesteryl ester hydrolase	2	2	2	2	52845000
P38606-2	HSPA9	13;13	13;13	13;13	V-type proton ATPase catalytic subunit A	2	13	13	13	68118000
P38646	EIF4A3	38	38	37	Stress-70 protein, mitochondrial	1	38	38	37	3720500000
P38919	IGHMBP2	26	21	21	Eukaryotic initiation factor 4A-III;Eukaryotic initiation factor 4A-III, N-terminally processed	1	26	21	21	637960000
P38935	CDKN1A	9	9	9	DNA-binding protein SMUBP-2	1	9	9	9	15187000
P38936	RPS19	2	2	2	Cyclin-dependent kinase inhibitor 1	1	2	2	2	26180000
P39019	RPL3	13	13	13	40S ribosomal protein S19	1	13	13	13	5599300000
P39023	DDOST	25;3	25;3	25;3	60S ribosomal protein L3	2	25	25	25	10643000000
P39656	FEN1	15;14;13	15;14;13	15;14;13	Dolichyl-diphosphooligosaccharide--protein glycosyltransferase 48 kDa subunit	3	15	15	15	1421800000
P39748	CAPG	18;15	18;15	17;14	Flap endonuclease 1	2	18	18	17	1463800000
P40121-2	TXLNA	5;5	5;5	5;5	Macrophage-capping protein	2	5	5	5	18191000
P40222	CCT6A	12	12	12	Alpha-taxilin	1	12	12	12	346940000
P40227	NNMT	23;20	23;20	18;16	T-complex protein 1 subunit zeta	2	23	23	18	1350800000
P40261	PSMB10	4	4	4	Nicotinamide N-methyltransferase	1	4	4	4	59174000
P40306	RPL13A	1	1	1	Proteasome subunit beta type-10	1	1	1	1	15513000
P40429	ARL1	13;6	13;6	13;6	60S ribosomal protein L13a	2	13	13	13	6859500000
P40616-2	MLH1	7;7	7;7	7;7	ADP-ribosylation factor-like protein 1	2	7	7	7	171560000
P40692	STAT3	5;2;2	5;2;2	5;2;2	DNA mismatch repair protein Mlh1	3	5	5	5	22376000
P40763-3	USP8	13;13;13	13;13;13	13;13;13	Signal transducer and activator of transcription 3	3	13	13	13	80142000
P40818	MDH1	17;15	17;15	17;15	Ubiquitin carboxyl-terminal hydrolase 8	2	17	17	17	142700000
P40925-3	MDH2	12;12;10	12;12;10	12;12;10	Malate dehydrogenase, cytoplasmic	3	12	12	12	2031700000
P40926	RFC5	12;10	12;10	12;10	Malate dehydrogenase, mitochondrial	2	12	12	12	87952000
P40937-2	RFC3	16;16	16;16	16;16	Replication factor C subunit 5	2	16	16	16	219370000
P40938	HADHA	16;15	16;15	16;15	Replication factor C subunit 3	2	16	16	16	257390000
P40939	EIF2S3	37;1	37;1	37;1	Trifunctional enzyme subunit alpha, mitochondrial;Long-chain enoyl-CoA hydratase;Long chain 3-hydroxyacyl-CoA dehydrogenase	2	37	37	37	2488000000
P41091	CETN2	23;18;14	23;18;14	23;18;14	Eukaryotic translation initiation factor 2 subunit 3;Putative eukaryotic translation initiation factor 2 subunit 3-like protein	3	23	23	23	3714900000
P41208	EIF2D	3;1	3;1	3;1	Centrin-2	2	3	3	3	66269000
P41214	WNT5A	13;11	13;11	13;11	Eukaryotic translation initiation factor 2D	2	13	13	13	126760000
P41221-2	BUD31	3;3	2;2	2;2	Protein Wnt-5a	2	3	2	2	8697200
P41223	UBA7	8;8	8;8	8;8	Protein BUD31 homolog	2	8	8	8	227760000
P41226	NAA10	7	7	7	Ubiquitin-like modifier-activating enzyme 7	1	7	7	7	25327000
P41227	CSK	8;7;3	8;7;3	8;7;3	N-alpha-acetyltransferase 10	3	8	8	8	147950000
P41240	GARS1	18;1;1;1	18;1;1;1	18;1;1;1	Tyrosine-protein kinase CSK	4	18	18	18	367890000
P41250-2	IARS1	28;27	28;27	28;27	Glycine--tRNA ligase	2	28	28	28	1962400000
P41252	EIF1	57	57	57	Isoleucine--tRNA ligase, cytoplasmic	1	57	57	57	2215100000
P41567	PRKCI	4;2	4;2	4;2	Eukaryotic translation initiation factor 1;Eukaryotic translation initiation factor 1b	2	4	4	4	58647000
P41743	ACTR1B	5	5	5	Protein kinase C iota type	1	5	5	5	85140000
P42025	ECI1	13	5	5	Beta-centractin	1	13	5	5	35715000
P42126-2	TMPO	2;2	2;2	2;2	Enoyl-CoA delta isomerase 1, mitochondrial	2	2	2	2	8370600
P42166	TMPO	24;8	24;8	16;0	Lamina-associated polypeptide 2, isoform alpha;Thymopoietin;Thymopentin	2	24	24	16	419770000
P42167	STAT1	16;12	8;4	8;4	Lamina-associated polypeptide 2, isoforms beta/gamma;Thymopoietin;Thymopentin	2	16	8	8	236150000
P42224	STAT6	34;32	34;32	34;32	Signal transducer and activator of transcription 1-alpha/beta	2	34	34	34	1231300000
P42226	MTREX	5;4;4	5;4;4	5;4;4	Signal transducer and activator of transcription 6	3	5	5	5	21018000
P42285	MTOR	21	21	21	Superkiller viralicidic activity 2-like 2	1	21	21	21	233020000
P42345	EPS15	3	3	3	Serine/threonine-protein kinase mTOR	1	3	3	3	3091300
P42566	CASP3	11;4	11;4	11;4	Epidermal growth factor receptor substrate 15	2	11	11	11	37838000
P42574	RPS27	2	2	2	Caspase-3;Caspase-3 subunit p17;Caspase-3 subunit p12	1	2	2	2	46214000
P42677	HELZ	6	6	3	40S ribosomal protein S27	1	6	6	3	2251000000
P42694	NCAPD3	6;4	6;4	6;4	Probable helicase with zinc finger domain	2	6	6	6	27831000
P42695	RBM34	20	20	20	Condensin-2 complex subunit D3	1	20	20	20	97107000
P42696	LRPPRC	6;3	6;3	6;3	RNA-binding protein 34	2	6	6	6	22596000
P42704	ACAA2	50;1	50;1	49;0	Leucine-rich PPR motif-containing protein, mitochondrial	2	50	50	49	856870000
P42765	RPL35	16	16	16	3-ketoacyl-CoA thiolase, mitochondrial	1	16	16	16	317590000
P42766	CDKN2A	6	6	6	60S ribosomal protein L35	1	6	6	6	6032000000
P42771	PAFAH1B1	3;3;2;1;1	3;3;2;1;1	3;3;2;1;1	Cyclin-dependent kinase inhibitor 2A	5	3	3	3	79251000
P43034	CRAT	21;5	21;5	21;5	Platelet-activating factor acetylhydrolase IB subunit alpha	2	21	21	21	1005000000
P43155-3	MATR3	8;8;8	8;8;8	8;8;8	Carnitine O-acetyltransferase	3	8	8	8	14711000
P43243	MSH2	20;8	20;8	20;8	Matrin-3	2	20	20	20	494580000
P43246	GPD2	30;27	30;27	30;27	DNA mismatch repair protein Msh2	2	30	30	30	774220000
P43304	SSR1	17;16	17;16	17;16	Glycerol-3-phosphate dehydrogenase, mitochondrial	2	17	17	17	167710000
P43307	PTPN9	3;2	3;2	3;2	Translocon-associated protein subunit alpha	2	3	3	3	393370000
P43378	RANBP1	10	10	10	Tyrosine-protein phosphatase non-receptor type 9	1	10	10	10	54242000
P43487-2	NAMPT	5;5;1;1	5;5;1;1	5;5;1;1	Ran-specific GTPase-activating protein	4	5	5	5	119440000
P43490	PSMC4	26	26	26	Nicotinamide phosphoribosyltransferase	1	26	26	26	1268800000
P43686	TSFM	31;28	31;28	31;28	26S protease regulatory subunit 6B	2	31	31	31	1459200000
P43897	PPIC	10;10;3;3	10;10;3;3	10;10;3;3	Elongation factor Ts, mitochondrial	4	10	10	10	155780000
P45877	VDAC2	3	3	3	Peptidyl-prolyl cis-trans isomerase C	1	3	3	3	39394000
P45880-2	ACADSB	11;11;11	11;11;11	11;11;11	Voltage-dependent anion-selective channel protein 2	3	11	11	11	155960000
P45954-2	CBX5	5;5	5;5	5;5	Short/branched chain specific acyl-CoA dehydrogenase, mitochondrial	2	5	5	5	19198000
P45973	USP5	4	3	3	Chromobox protein homolog 5	1	4	3	3	25036000
P45974-2	MAP2K4	11;11	11;11	10;10	Ubiquitin carboxyl-terminal hydrolase 5	2	11	11	10	152330000
P45985	MKI67	3;3	3;3	3;3	Dual specificity mitogen-activated protein kinase kinase 4	2	3	3	3	16772000
P46013	RANGAP1	41;35	41;35	41;35	Antigen KI-67	2	41	41	41	392460000
P46060	RECQL	20	20	20	Ran GTPase-activating protein 1	1	20	20	20	227320000
P46063	NOP2	27	27	27	ATP-dependent DNA helicase Q1	1	27	27	27	1250500000
P46087	CRKL	10;10;9;9	10;10;9;9	10;10;9;9	Probable 28S rRNA (cytosine(4447)-C(5))-methyltransferase	4	10	10	10	80363000
P46109	MTIF2	4	4	4	Crk-like protein	1	4	4	4	11706000
P46199	BAG6	4	4	4	Translation initiation factor IF-2, mitochondrial	1	4	4	4	27187000
P46379-4	NSF	3;3;3;3;3	3;3;3;3;3	3;3;3;3;3	Large proline-rich protein BAG6	5	3	3	3	8133200
P46459	MAP2K3	29;27	29;27	29;27	Vesicle-fusing ATPase	2	29	29	29	416060000
P46734	BRCC3	14;13;12;3;3	14;13;12;3;3	14;13;12;3;3	Dual specificity mitogen-activated protein kinase kinase 3	5	14	14	14	244850000
P46736-2	RPL27A	5;5;5;4;1	5;5;5;4;1	5;5;5;4;1	Lys-63-specific deubiquitinase BRCC36	5	5	5	5	20287000
P46776	RPL5	8	8	8	60S ribosomal protein L27a	1	8	8	8	6711100000
P46777	RPL21	18	18	18	60S ribosomal protein L5	1	18	18	18	3755900000
P46778	RPL28	10	10	10	60S ribosomal protein L21	1	10	10	10	4968200000
P46779	RPS9	10;10;10;9;9	10;10;10;9;9	10;10;10;9;9	60S ribosomal protein L28	5	10	10	10	4494500000
P46781	RPS5	19	19	19	40S ribosomal protein S9	1	19	19	19	10574000000
P46782	RPS10	15	15	15	40S ribosomal protein S5;40S ribosomal protein S5, N-terminally processed	1	15	15	15	3921200000
P46783	MAP1B	6;4	6;4	6;4	40S ribosomal protein S10;Putative 40S ribosomal protein S10-like	2	6	6	6	1641400000
P46821	GNPDA1	58	58	56	Microtubule-associated protein 1B;MAP1B heavy chain;MAP1 light chain LC1	1	58	58	56	1033000000
P46926	NEDD4	11;9	11;9	7;6	Glucosamine-6-phosphate isomerase 1	2	11	11	7	8105200
P46934-4	UTRN	23;18;18;16	23;18;18;16	17;13;13;11	E3 ubiquitin-protein ligase NEDD4	4	23	23	17	485420000
P46939	IQGAP1	40;40;14;3	40;40;14;3	39;39;14;3	Utrophin	4	40	40	39	170060000
P46940	STT3A	83	83	79	Ras GTPase-activating-like protein IQGAP1	1	83	83	79	4629100000
P46977	CAPZA2	15;11	14;11	14;11	Dolichyl-diphosphooligosaccharide--protein glycosyltransferase subunit STT3A	2	15	14	14	365810000
P47755	CAPZB	14;8	12;7	12;7	F-actin-capping protein subunit alpha-2	2	14	12	12	408680000
P47756-2	ALDH1A3	26;20	26;20	26;20	F-actin-capping protein subunit beta	2	26	26	26	1766000000
P47895	QARS1	6	4	3	Aldehyde dehydrogenase family 1 member A3	1	6	4	3	7570400
P47897	RPL29	42;39	41;38	41;38	Glutamine--tRNA ligase	2	42	41	41	1610000000
P47914	LGALS7; LGALS7B	2	2	2	60S ribosomal protein L29	1	2	2	2	1879000000
P47929	UQCRFS1	7	7	7	Galectin-7	1	7	7	7	12167000
P47985	ATP5PO	9	9	3	Cytochrome b-c1 complex subunit Rieske, mitochondrial;Cytochrome b-c1 complex subunit 11	1	9	9	3	336330000
P48047	LIMS1	11	11	11	ATP synthase subunit O, mitochondrial	1	11	11	11	1401700000
P48059-2	PREP	16;15;15;15	16;15;15;15	1;0;0;0	LIM and senescent cell antigen-like-containing domain protein 1	4	16	16	1	653010000
P48147	ME1	20	20	20	Prolyl endopeptidase	1	20	20	20	127270000
P48163	TFPI2	5;3	5;3	5;3	NADP-dependent malic enzyme	2	5	5	5	8151200
P48307-2	PIP4K2A	5;5	5;5	5;5	Tissue factor pathway inhibitor 2	2	5	5	5	90315000
P48426	ARCN1	4;3	4;3	2;1	Phosphatidylinositol 5-phosphate 4-kinase type-2 alpha	2	4	4	2	9321600
P48444	LSS	32;23	32;23	32;23	Coatomer subunit delta	2	32	32	32	2169700000
P48449	PPP3CC	20;19;18	20;19;18	20;19;18	Lanosterol synthase	3	20	20	20	161030000
P48454-2	GCLC	5;5;5	3;3;3	3;3;3	Serine/threonine-protein phosphatase 2B catalytic subunit gamma isoform	3	5	3	3	14254000
P48506	GCLM	3	3	3	Glutamate--cysteine ligase catalytic subunit	1	3	3	3	8588400
P48507	PSMD8	7;5	7;5	7;5	Glutamate--cysteine ligase regulatory subunit	2	7	7	7	93312000
P48556	PRRC2A	7	7	7	26S proteasome non-ATPase regulatory subunit 8	1	7	7	7	44965000
P48634-2	CCT5	5;5;5;2	5;5;5;2	5;5;5;2	Protein PRRC2A	4	5	5	5	45020000
P48643	PTDSS1	28;23	28;23	28;23	T-complex protein 1 subunit epsilon	2	28	28	28	1373100000
P48651	HSPA13	6;4;4	6;4;4	6;4;4	Phosphatidylserine synthase 1	3	6	6	6	184060000
P48723	CSNK1A1	6	6	6	Heat shock 70 kDa protein 13	1	6	6	6	36843000
P48729	CSNK1D	14;13;13;8	14;13;13;8	14;13;13;8	Casein kinase I isoform alpha;Casein kinase I isoform alpha-like	4	14	14	14	354600000
P48730-2	IDH2	8;8	2;2	2;2	Casein kinase I isoform delta	2	8	2	2	34387000
P48735	PITPNB	23;22	23;22	22;21	Isocitrate dehydrogenase [NADP], mitochondrial	2	23	23	22	1195800000
P48739	POLD2	5;5;5;1	5;5;5;1	5;5;5;1	Phosphatidylinositol transfer protein beta isoform	4	5	5	5	23269000
P49005	PXN	12	12	12	DNA polymerase delta subunit 2	1	12	12	12	160170000
P49023	MAPKAPK2	15;14;14;10	15;14;14;10	15;14;14;10	Paxillin	4	15	15	15	211500000
P49137	ALDH9A1	9;6;2;1;1	9;6;2;1;1	8;5;1;0;0	MAP kinase-activated protein kinase 2	5	9	9	8	94650000
P49189	RPL34	10;9;6	10;9;6	10;9;6	4-trimethylaminobutyraldehyde dehydrogenase	3	10	10	10	95542000
P49207	LMAN1	7	7	7	60S ribosomal protein L34	1	7	7	7	3043900000
P49257	NASP	14	14	14	Protein ERGIC-53	1	14	14	14	394090000
P49321-2	FASN	5;5;5;4	5;5;5;4	5;5;5;4	Nuclear autoantigenic sperm protein	4	5	5	5	51054000
P49327	FNTA	109	109	109	Fatty acid synthase;[Acyl-carrier-protein] S-acetyltransferase;[Acyl-carrier-protein] S-malonyltransferase;3-oxoacyl-[acyl-carrier-protein] synthase;3-oxoacyl-[acyl-carrier-protein] reductase;3-hydroxyacyl-[acyl-carrier-protein] dehydratase;Enoyl-[acyl-carrier-protein] reductase;Oleoyl-[acyl-carrier-protein] hydrolase	1	109	109	109	12383000000
P49354	CCT3	5;4	5;4	5;4	Protein farnesyltransferase/geranylgeranyltransferase type-1 subunit alpha	2	5	5	5	20098000
P49368	MRPL19	32;30	32;30	32;30	T-complex protein 1 subunit gamma	2	32	32	32	2270100000
P49406	TUFM	9	9	9	39S ribosomal protein L19, mitochondrial	1	9	9	9	83809000
P49411	ALDH7A1	30	30	30	Elongation factor Tu, mitochondrial	1	30	30	30	4196700000
P49419-2	CDC34	8;7;6	8;7;6	8;7;6	Alpha-aminoadipic semialdehyde dehydrogenase	3	8	8	8	23290000
P49427	INPP1	4	4	3	Ubiquitin-conjugating enzyme E2 R1	1	4	4	3	13212000
P49441	CENPF	2	2	2	Inositol polyphosphate 1-phosphatase	1	2	2	2	33937000
P49454	SRP9	26	26	26	Centromere protein F	1	26	26	26	48758000
P49458	UBE2A	3;2	3;2	3;2	Signal recognition particle 9 kDa protein	2	3	3	3	37546000
P49459	PCYT1A	2;1;1	2;1;1	2;1;1	Ubiquitin-conjugating enzyme E2 A	3	2	2	2	46760000
P49585	AARS1	3;2;2;2;2	3;2;2;2;2	3;2;2;2;2	Choline-phosphate cytidylyltransferase A;Choline-phosphate cytidylyltransferase B	5	3	3	3	8133300
P49588	CARS1	34;32	34;32	34;32	Alanine--tRNA ligase, cytoplasmic	2	34	34	34	821310000
P49589-3	HARS2	26;23;22	26;23;22	26;23;22	Cysteine--tRNA ligase, cytoplasmic	3	26	26	26	366170000
P49590-2	SARS1	12;12	5;5	5;5	Probable histidine--tRNA ligase, mitochondrial	2	12	5	5	17156000
P49591	PPM1F	12	12	12	Serine--tRNA ligase, cytoplasmic	1	12	12	12	63656000
P49593	PRIM1	9;8	9;8	9;8	Protein phosphatase 1F	2	9	9	9	132800000
P49642	PRIM2	12	12	12	DNA primase small subunit	1	12	12	12	127860000
P49643	CASP4	15;2	15;2	15;2	DNA primase large subunit	2	15	15	15	230480000
P49662-2	CSNK1E	5;5;3;2;1;1;1;1;1	5;5;3;2;1;1;1;1;1	5;5;3;2;1;1;1;1;1	Caspase-4;Caspase-4 subunit 1;Caspase-4 subunit 2	9	5	5	5	5375500
P49674	CTCF	10	10	4	Casein kinase I isoform epsilon	1	10	10	4	123540000
P49711	PSMB3	6;5;1;1;1;1;1;1;1;1;1	6;5;1;1;1;1;1;1;1;1;1	6;5;1;1;1;1;1;1;1;1;1	Transcriptional repressor CTCF	11	6	6	6	51425000
P49720	PSMB2	5	5	5	Proteasome subunit beta type-3	1	5	5	5	160840000
P49721	MCM2	7	7	7	Proteasome subunit beta type-2	1	7	7	7	311660000
P49736	ACADVL	29	29	29	DNA replication licensing factor MCM2	1	29	29	29	1100000000
P49748-2	YLPM1	24;24;24	24;24;24	24;24;24	Very long-chain specific acyl-CoA dehydrogenase, mitochondrial	3	24	24	24	373980000
P49750	TMED10	3;3;2	3;3;2	3;3;2	YLP motif-containing protein 1	3	3	3	3	10565000
P49755	RBM25	6	6	6	Transmembrane emp24 domain-containing protein 10	1	6	6	6	319500000
P49756	NUMB	10;7;7	10;7;7	10;7;7	RNA-binding protein 25	3	10	10	10	87480000
P49757-8	EIF2B2	5;5;5;5;5;5;5;5;2;1	5;5;5;5;5;5;5;5;2;1	5;5;5;5;5;5;5;5;2;1	Protein numb homolog	10	5	5	5	44446000
P49770	HINT1	7	7	7	Translation initiation factor eIF-2B subunit beta	1	7	7	7	72943000
P49773	NUP153	4	4	4	Histidine triad nucleotide-binding protein 1	1	4	4	4	361240000
P49790-3	RANBP2	19;19;18	19;19;18	19;19;18	Nuclear pore complex protein Nup153	3	19	19	19	157760000
P49792	TSC2	27;8;8;7;7;3	27;8;8;7;7;3	15;0;0;0;0;0	E3 SUMO-protein ligase RanBP2	6	27	27	15	28558000
P49815-7	NDUFV1	4;4;4;4;4;4;4	4;4;4;4;4;4;4	4;4;4;4;4;4;4	Tuberin	7	4	4	4	8273500
P49821-2	GSK3A	14;14	14;14	14;14	NADH dehydrogenase [ubiquinone] flavoprotein 1, mitochondrial	2	14	14	14	148690000
P49840	GSK3B	11	7	7	Glycogen synthase kinase-3 alpha	1	11	7	7	109220000
P49841	NT5C2	13;13	13;13	9;9	Glycogen synthase kinase-3 beta	2	13	13	9	187430000
P49902	GMPS	12;11	12;11	12;11	Cytosolic purine 5-nucleotidase	2	12	12	12	96969000
P49915	LIG3	36;34	36;34	36;34	GMP synthase [glutamine-hydrolyzing]	2	36	36	36	977270000
P49916-3	LIG4	21;21;19;19	21;21;19;19	21;21;19;19	DNA ligase 3	4	21	21	21	212120000
P49917	MRE11	8	8	8	DNA ligase 4	1	8	8	8	44129000
P49959	GNAQ	21;20;19	21;20;19	21;20;19	Double-strand break repair protein MRE11A	3	21	21	21	457510000
P50148	IDH3A	7	3	3	Guanine nucleotide-binding protein G(q) subunit alpha	1	7	3	3	14578000
P50213	MMP14	8;6	8;6	8;6	Isocitrate dehydrogenase [NAD] subunit alpha, mitochondrial	2	8	8	8	106750000
P50281	PPOX	7	7	7	Matrix metalloproteinase-14	1	7	7	7	154540000
P50336	GDI2	6	6	6	Protoporphyrinogen oxidase	1	6	6	6	23693000
P50395	EMD	31;27	31;27	23;21	Rab GDP dissociation inhibitor beta	2	31	31	23	3220600000
P50402	CPT1A	13	13	13	Emerin	1	13	13	13	507680000
P50416-2	SERPINB8	9;9	9;9	9;9	Carnitine O-palmitoyltransferase 1, liver isoform	2	9	9	9	32850000
P50452	SERPINB9	11;6;5;1	10;5;5;1	8;4;4;0	Serpin B8	4	11	10	8	142090000
P50453	SERPINH1	4	2	2	Serpin B9	1	4	2	2	17282000
P50454	PDLIM4	23	23	23	Serpin H1	1	23	23	23	5011700000
P50479	ST13	10;6	10;6	10;6	PDZ and LIM domain protein 4	2	10	10	10	212820000
P50502	VASP	4;3;3	4;3;3	4;3;3	Hsc70-interacting protein;Putative protein FAM10A4;Putative protein FAM10A5	3	4	4	4	20648000
P50552	DNM2	13	13	13	Vasodilator-stimulated phosphoprotein	1	13	13	13	304360000
P50570-2	METAP2	37;35	37;35	1;1	Dynamin-2	2	37	37	1	1209500000
P50579	NUDT2	14;12;12	14;12;12	14;12;12	Methionine aminopeptidase 2	3	14	14	14	340510000
P50583	CDK7	7	7	7	Bis(5-nucleosyl)-tetraphosphatase [asymmetrical]	1	7	7	7	48195000
P50613	KNTC1	7;1	7;1	7;1	Cyclin-dependent kinase 7	2	7	7	7	97283000
P50748	CDK9	2	2	2	Kinetochore-associated protein 1	1	2	2	2	18912000
P50750	LRBA	10;10	9;9	9;9	Cyclin-dependent kinase 9	2	10	9	9	181670000
P50851-2	RPL14	18;17;2;1	18;17;2;1	18;17;2;1	Lipopolysaccharide-responsive and beige-like anchor protein	4	18	18	18	108470000
P50914	CCT8	6	6	6	60S ribosomal protein L14	1	6	6	6	6092700000
P50990	CCT4	20;19;17	20;19;17	20;19;17	T-complex protein 1 subunit theta	3	20	20	20	143240000
P50991	ANXA11	25;22	25;22	25;22	T-complex protein 1 subunit delta	2	25	25	25	1536000000
P50995-2	PAPOLA	12;12;1;1	12;12;1;1	12;12;1;1	Annexin A11	4	12	12	12	31143000
P51003	FXR1	16;8;5;2;2	16;8;5;2;2	16;8;5;2;2	Poly(A) polymerase alpha	5	16	16	16	162810000
P51114	FXR2	26;24;20	26;24;20	24;22;18	Fragile X mental retardation syndrome-related protein 1	3	26	26	24	1659900000
P51116	RAB5C	18	16	15	Fragile X mental retardation syndrome-related protein 2	1	18	16	15	254370000
P51148	RAB7A	7;7;3;3;3;3	7;7;3;3;3;3	7;7;3;3;3;3	Ras-related protein Rab-5C	6	7	7	7	65620000
P51149	RAB9A	8	8	8	Ras-related protein Rab-7a	1	8	8	8	22206000
P51151	RAB13	5;1	5;1	5;1	Ras-related protein Rab-9A	2	5	5	5	72753000
P51153	RAB27A	8	6	5	Ras-related protein Rab-13	1	8	6	5	151080000
P51159	DAP3	6;5;2	6;5;2	6;5;2	Ras-related protein Rab-27A	3	6	6	6	71563000
P51398-2	DUSP3	7;7;7	7;7;7	7;7;7	28S ribosomal protein S29, mitochondrial	3	7	7	7	28434000
P51452	SMARCA2	6;5	6;5	6;5	Dual specificity protein phosphatase 3	2	6	6	6	93455000
P51531-2	SMARCA4	23;23	9;9	9;9	Probable global transcription activator SNF2L2	2	23	9	9	57131000
P51532-5	IDH3G	31;31;31;31;31	31;31;31;31;31	17;17;17;17;17	Transcription activator BRG1	5	31	31	17	414150000
P51553-2	GALK1	8;8	8;8	8;8	Isocitrate dehydrogenase [NAD] subunit gamma, mitochondrial	2	8	8	8	125080000
P51570	SSR4	14	14	14	Galactokinase	1	14	14	14	296930000
P51571	TPMT	4	4	4	Translocon-associated protein subunit delta	1	4	4	4	288690000
P51580	MECP2	9	9	9	Thiopurine S-methyltransferase	1	9	9	9	62301000
P51608	HCFC1	8;8	8;8	8;8	Methyl-CpG-binding protein 2	2	8	8	8	54899000
P51610-2	ALDH3A2	19;19;19;9;1	19;19;19;9;1	19;19;19;9;1	Host cell factor 1;HCF N-terminal chain 1;HCF N-terminal chain 2;HCF N-terminal chain 3;HCF N-terminal chain 4;HCF N-terminal chain 5;HCF N-terminal chain 6;HCF C-terminal chain 1;HCF C-terminal chain 2;HCF C-terminal chain 3;HCF C-terminal chain 4;HCF C-terminal chain 5;HCF C-terminal chain 6	5	19	19	19	136890000
P51648	HSD17B4	9;9;1;1;1;1	9;9;1;1;1;1	9;9;1;1;1;1	Fatty aldehyde dehydrogenase	6	9	9	9	61076000
P51659	PSMD7	27;24;24	27;24;24	27;24;24	Peroxisomal multifunctional enzyme type 2;(3R)-hydroxyacyl-CoA dehydrogenase;Enoyl-CoA hydratase 2	3	27	27	27	650370000
P51665	STAT5B	3	3	3	26S proteasome non-ATPase regulatory subunit 7	1	3	3	3	7917000
P51692	USP11	4;2;2	4;2;2	4;2;2	Signal transducer and activator of transcription 5B;Signal transducer and activator of transcription 5A	3	4	4	4	11338000
P51784	CLCN7	10	8	8	Ubiquitin carboxyl-terminal hydrolase 11	1	10	8	8	45707000
P51798-2	RPS6KA3	3;3	3;3	3;3	H(+)/Cl(-) exchange transporter 7	2	3	3	3	16653000
P51812	MNAT1	23;7;7;7;5;5	23;7;7;7;5;5	15;1;1;1;1;1	Ribosomal protein S6 kinase alpha-3	6	23	23	15	338690000
P51948	NEK4	6;5	6;5	6;5	CDK-activating kinase assembly factor MAT1	2	6	6	6	47056000
P51957-3	UBE2E1	4;4;4	4;4;4	4;4;4	Serine/threonine-protein kinase Nek4	3	4	4	4	24749000
P51965-2	HNRNPA3	4;4;3	1;1;0	1;1;0	Ubiquitin-conjugating enzyme E2 E1	3	4	1	1	12250000
P51991	HNRNPA3	17	17	3	Heterogeneous nuclear ribonucleoprotein A3	1	17	17	3	1159600000
P51991-2	PGD	15	1	1	Heterogeneous nuclear ribonucleoprotein A3	1	15	1	1	9246700
P52209-2	HNRNPM	23;23	23;23	23;23	6-phosphogluconate dehydrogenase, decarboxylating	2	23	23	23	1692600000
P52272-2	KPNA2	44;44	44;44	44;44	Heterogeneous nuclear ribonucleoprotein M	2	44	44	44	3922900000
P52292	KPNA1	16	16	16	Importin subunit alpha-1	1	16	16	16	795610000
P52294	NCBP2	11	11	6	Importin subunit alpha-5;Importin subunit alpha-5, N-terminally processed	1	11	11	6	371080000
P52298-3	POLR2H	2;2;1	2;2;1	2;2;1	Nuclear cap-binding protein subunit 2	3	2	2	2	10458000
P52434	ARHGDIA	5;4;3;2;1	5;4;3;2;1	5;4;3;2;1	DNA-directed RNA polymerases I, II, and III subunit RPABC3	5	5	5	5	81036000
P52565	ARHGDIB	4;2	4;2	4;2	Rho GDP-dissociation inhibitor 1	2	4	4	4	33870000
P52566	AGFG1	1	1	1	Rho GDP-dissociation inhibitor 2	1	1	1	1	8995700
P52594-2	HNRNPF	8;8;8;8	8;8;8;8	8;8;8;8	Arf-GAP domain and FG repeat-containing protein 1	4	8	8	8	272680000
P52597	STAT2	15	13	13	Heterogeneous nuclear ribonucleoprotein F;Heterogeneous nuclear ribonucleoprotein F, N-terminally processed	1	15	13	13	2542000000
P52630-4	GTF2A2	16;16	16;16	16;16	Signal transducer and activator of transcription 2	2	16	16	16	95691000
P52657	MSH6	1	1	1	Transcription initiation factor IIA subunit 2	1	1	1	1	8755400
P52701	KIF11	46;43;40;37	46;43;40;37	46;43;40;37	DNA mismatch repair protein Msh6	4	46	46	46	872750000
P52732	VAV2	33	33	33	Kinesin-like protein KIF11	1	33	33	33	358800000
P52735-3	ZNF143	3;3;3	3;3;3	3;3;3	Guanine nucleotide exchange factor VAV2	3	3	3	3	10027000
P52747-2	RBM5	2;2;2;1;1	2;2;2;1;1	2;2;2;1;1	Zinc finger protein 143;Zinc finger protein 76	5	2	2	2	4313800
P52756	SMS	3	3	3	RNA-binding protein 5	1	3	3	3	12959000
P52788	HK2	13;11	13;11	13;11	Spermine synthase	2	13	13	13	402890000
P52789	MRPL12	26;3	22;1	22;1	Hexokinase-2	2	26	22	22	265050000
P52815	THOP1	4	4	4	39S ribosomal protein L12, mitochondrial	1	4	4	4	43243000
P52888	CAPZA1	27;8	27;8	27;8	Thimet oligopeptidase	2	27	27	27	377500000
P52907	HMGA2	14	14	12	F-actin-capping protein subunit alpha-1	1	14	14	12	2373500000
P52926	CRIP2	4;3;3;3;3;3	4;3;3;3;3;3	4;3;3;3;3;3	High mobility group protein HMGI-C	6	4	4	4	29401000
P52943	NUP98	4;3	4;3	4;3	Cysteine-rich protein 2	2	4	4	4	61408000
P52948-6	BLVRA	3;3;3;3;2;2	3;3;3;3;2;2	3;3;3;3;2;2	Nuclear pore complex protein Nup98-Nup96;Nuclear pore complex protein Nup98;Nuclear pore complex protein Nup96	6	3	3	3	17317000
P53004	SLC25A1	9	9	9	Biliverdin reductase A	1	9	9	9	197800000
P53007	PPP5C	8	8	8	Tricarboxylate transport protein, mitochondrial	1	8	8	8	460370000
P53041	PLK1	7	7	7	Serine/threonine-protein phosphatase 5	1	7	7	7	60481000
P53350	ACLY	12	12	12	Serine/threonine-protein kinase PLK1	1	12	12	12	124630000
P53396	METAP1	56;55;41	56;55;41	56;55;41	ATP-citrate synthase	3	56	56	56	4560100000
P53582	SUCLG1	11	11	11	Methionine aminopeptidase 1	1	11	11	11	109140000
P53597	MVD	10	10	10	Succinyl-CoA ligase [ADP/GDP-forming] subunit alpha, mitochondrial	1	10	10	10	515630000
P53602	RABGGTB	3	3	3	Diphosphomevalonate decarboxylase	1	3	3	3	13008000
P53611	COPB1	2	2	2	Geranylgeranyl transferase type-2 subunit beta	1	2	2	2	7614000
P53618	COPA	45	45	45	Coatomer subunit beta	1	45	45	45	1537400000
P53621	CTSC	71;70	71;70	71;70	Coatomer subunit alpha;Xenin;Proxenin	2	71	71	71	5580000000
P53634	CLTCL1	2	2	2	Dipeptidyl peptidase 1;Dipeptidyl peptidase 1 exclusion domain chain;Dipeptidyl peptidase 1 heavy chain;Dipeptidyl peptidase 1 light chain	1	2	2	2	21360000
P53675-2	AP3M2	21;21	1;1	1;1	Clathrin heavy chain 2	2	21	1	1	11334000
P53677	AP2S1	5;4	3;3	3;3	AP-3 complex subunit mu-2	2	5	3	3	25656000
P53680	SMTN	5;4	5;4	5;4	AP-2 complex subunit sigma	2	5	5	5	96854000
P53814-5	SLC16A1	23;22;22;12	23;22;22;12	23;22;22;12	Smoothelin	4	23	23	23	385200000
P53985	SEC24C	4;2	4;2	4;2	Monocarboxylate transporter 1	2	4	4	4	62059000
P53992	SUB1	26;9	26;9	26;9	Protein transport protein Sec24C	2	26	26	26	697540000
P53999	CLNS1A	5	5	5	Activated RNA polymerase II transcriptional coactivator p15	1	5	5	5	241030000
P54105	BLM	2	2	2	Methylosome subunit pICln	1	2	2	2	98785000
P54132	RARS1	3	3	3	Bloom syndrome protein	1	3	3	3	133430000
P54136	YARS1	37;32	37;32	37;32	Arginine--tRNA ligase, cytoplasmic	2	37	37	37	1479600000
P54577	USP14	27	27	27	Tyrosine--tRNA ligase, cytoplasmic;Tyrosine--tRNA ligase, cytoplasmic, N-terminally processed	1	27	27	27	471070000
P54578-2	PRKAG1	13;13;13	13;13;13	13;13;13	Ubiquitin carboxyl-terminal hydrolase 14	3	13	13	13	174860000
P54619-2	HSPA2	9;9;9	9;9;9	8;8;8	5-AMP-activated protein kinase subunit gamma-1	3	9	9	8	136410000
P54652	BCAT1	24	12	10	Heat shock-related 70 kDa protein 2	1	24	12	10	111460000
P54687-4	ATP1B3	10;10;10;8;8	10;10;10;8;8	10;10;10;8;8	Branched-chain-amino-acid aminotransferase, cytosolic	5	10	10	10	245460000
P54709	AK2	5;3	5;3	5;3	Sodium/potassium-transporting ATPase subunit beta-3	2	5	5	5	88783000
P54819-2	PRRX1	5;5;4;4;3;2	5;5;4;4;3;2	5;5;4;4;3;2	Adenylate kinase 2, mitochondrial;Adenylate kinase 2, mitochondrial, N-terminally processed	6	5	5	5	20406000
P54821-2	ALDH18A1	1;1;1	1;1;1	1;1;1	Paired mesoderm homeobox protein 1;Paired mesoderm homeobox protein 2	3	1	1	1	14223000
P54886-2	NAPA	31;31	31;31	31;31	Delta-1-pyrroline-5-carboxylate synthase;Glutamate 5-kinase;Gamma-glutamyl phosphate reductase	2	31	31	31	952740000
P54920	MFAP2	5	5	5	Alpha-soluble NSF attachment protein	1	5	5	5	14674000
P55001-3	EIF5	2;2;2	2;2;2	2;2;2	Microfibrillar-associated protein 2	3	2	2	2	522690000
P55010	PSMD4	10	10	10	Eukaryotic translation initiation factor 5	1	10	10	10	322730000
P55036	DRG2	12;9	12;9	9;6	26S proteasome non-ATPase regulatory subunit 4	2	12	12	9	217560000
P55039	CSE1L	14	13	13	Developmentally-regulated GTP-binding protein 2	1	14	13	13	151790000
P55060-3	VCP	23;23;20;7	23;23;20;7	23;23;20;7	Exportin-2	4	23	23	23	175430000
P55072	HADHB	50	50	50	Transitional endoplasmic reticulum ATPase	1	50	50	50	5947500000
P55084-2	NAP1L1	24;24	24;24	24;24	Trifunctional enzyme subunit beta, mitochondrial;3-ketoacyl-CoA thiolase	2	24	24	24	2683900000
P55209	CASP6	11;11;8	9;9;6	9;9;6	Nucleosome assembly protein 1-like 1	3	11	9	9	1146800000
P55212-2	ADK	1;1	1;1	1;1	Caspase-6;Caspase-6 subunit p18;Caspase-6 subunit p11	2	1	1	1	12793000
P55263	ADAR	12;11;11;10	12;11;11;10	12;11;11;10	Adenosine kinase	4	12	12	12	191710000
P55265	SEC13	25;25;24;24;23	25;25;24;24;23	25;25;24;24;23	Double-stranded RNA-specific adenosine deaminase	5	25	25	25	151920000
P55735-2	SNU13	7;7;7;7	7;7;7;7	7;7;7;7	Protein SEC13 homolog	4	7	7	7	169610000
P55769	NPEPPS	5	5	5	NHP2-like protein 1;NHP2-like protein 1, N-terminally processed	1	5	5	5	87947000
P55786	HNRNPH2	32;28;11;4;2	32;28;11;4;2	32;28;11;4;2	Puromycin-sensitive aminopeptidase	5	32	32	32	1121900000
P55795	OXCT1	11	5	5	Heterogeneous nuclear ribonucleoprotein H2	1	11	5	5	97632000
P55809	EIF3B	14;4;1	14;4;1	14;4;1	Succinyl-CoA:3-ketoacid coenzyme A transferase 1, mitochondrial	3	14	14	14	276680000
P55884	ATP5MF	38;38	38;38	38;38	Eukaryotic translation initiation factor 3 subunit B	2	38	38	38	2409200000
P56134-3	NDUFV3	3;3;2;2	3;3;2;2	3;3;2;2	ATP synthase subunit f, mitochondrial	4	3	3	3	294060000
P56181-2	RRP1	2	2	2		1	2	2	2	11549000
P56182	MARS1	10	10	10	Ribosomal RNA processing protein 1 homolog A	1	10	10	10	140700000
P56192	MAZ	32;20	32;20	32;20	Methionine--tRNA ligase, cytoplasmic	2	32	32	32	814320000
P56270-2	AP1S2	3;2;2	2;1;1	2;1;1	Myc-associated zinc finger protein	3	3	2	2	15126000
P56377	ATP5ME	5;4;1;1;1;1	3;2;0;0;0;0	3;2;0;0;0;0	AP-1 complex subunit sigma-2	6	5	3	3	11274000
P56385	EIF6	2	2	2	ATP synthase subunit e, mitochondrial	1	2	2	2	24614000
P56537	CTBP2	6;3	6;3	6;3	Eukaryotic translation initiation factor 6	2	6	6	6	18700000
P56545	NDUFA6	10;10;10	7;7;7	7;7;7	C-terminal-binding protein 2	3	10	7	7	91592000
P56556	WDR4	7	7	7	NADH dehydrogenase [ubiquinone] 1 alpha subcomplex subunit 6	1	7	7	7	215690000
P57081	TMEM33	7;7;4	7;7;4	7;7;4	tRNA (guanine-N(7)-)-methyltransferase non-catalytic subunit WDR4	3	7	7	7	39695000
P57088	GEMIN4	7	7	7	Transmembrane protein 33	1	7	7	7	321050000
P57678	CORO7	15	15	15	Gem-associated protein 4	1	15	15	15	93922000
P57737-3	NUP107	5;3;3;3;2	5;3;3;3;2	5;3;3;3;2	Coronin-7	5	5	5	5	26936000
P57740	GSDMD	6;5;4	6;5;4	6;5;4	Nuclear pore complex protein Nup107	3	6	6	6	7913100
P57764	EEFSEC	8	8	8	Gasdermin-D	1	8	8	8	161500000
P57772	FOXL2	15;12	15;12	15;12	Selenocysteine-specific elongation factor	2	15	15	15	161830000
P58012	ARPC4	2	2	2	Forkhead box protein L2	1	2	2	2	9523900
P59998	ELOF1	6;5;5;2	6;5;5;2	6;5;5;2	Actin-related protein 2/3 complex subunit 4	4	6	6	6	1065900000
P60002	TPI1	1	1	1	Transcription elongation factor 1 homolog	1	1	1	1	25382000
P60174-3	EIF3E	20;20;13	20;20;13	20;20;13	Triosephosphate isomerase	3	20	20	20	3647100000
P60228	SEC61B	13	13	13	Eukaryotic translation initiation factor 3 subunit E	1	13	13	13	210910000
P60468	PTEN	3	3	3	Protein transport protein Sec61 subunit beta	1	3	3	3	105910000
P60484-2	PPP4C	3;3;1	3;3;1	3;3;1	Phosphatidylinositol 3,4,5-trisphosphate 3-phosphatase and dual-specificity protein phosphatase PTEN	3	3	3	3	10073000
P60510	MYL6	8	6	6	Serine/threonine-protein phosphatase 4 catalytic subunit	1	8	6	6	55626000
P60660-2	ACTB	9;9	9;9	7;7	Myosin light polypeptide 6	2	9	9	7	5549800000
P60709	EIF4A1	27;4	1;0	1;0	Actin, cytoplasmic 1;Actin, cytoplasmic 1, N-terminally processed	2	27	1	1	1735000000
P60842	RPS20	27;23	27;23	14;12	Eukaryotic initiation factor 4A-I	2	27	27	14	15332000000
P60866	PRPS1	5;5	5;5	5;5	40S ribosomal protein S20	2	5	5	5	4523500000
P60891	PSMA6	14;11	14;11	6;4	Ribose-phosphate pyrophosphokinase 1	2	14	14	6	682640000
P60900	S100A10	9;7;4	9;7;4	9;7;4	Proteasome subunit alpha type-6	3	9	9	9	247420000
P60903	CDC42	1	1	1	Protein S100-A10	1	1	1	1	12953000
P60953	DSTN	8;6;1;1	7;5;0;0	7;5;0;0	Cell division control protein 42 homolog	4	8	7	7	355250000
P60981	GMFB	15;14	14;13	14;13	Destrin	2	15	14	14	888250000
P60983	RAB8A	3;1	3;1	3;1	Glia maturation factor beta	2	3	3	3	27122000
P61006	SPCS3	7;6;1	4;3;0	3;2;0	Ras-related protein Rab-8A	3	7	4	3	70307000
P61009	SRP54	4	4	4	Signal peptidase complex subunit 3	1	4	4	4	407410000
P61011-2	RAB10	7;7	7;7	7;7	Signal recognition particle 54 kDa protein	2	7	7	7	31286000
P61026	UBE2D3	10	9	8	Ras-related protein Rab-10	1	10	9	8	208550000
P61077	UBE2M	4;4;4	4;4;4	1;1;1	Ubiquitin-conjugating enzyme E2 D3	3	4	4	1	335460000
P61081	UBE2K	9	9	9	NEDD8-conjugating enzyme Ubc12	1	9	9	9	259630000
P61086	UBE2N	7;5;4	7;5;4	7;5;4	Ubiquitin-conjugating enzyme E2 K	3	7	7	7	87787000
P61088	ACTR3	7;4	7;4	7;4	Ubiquitin-conjugating enzyme E2 N;Putative ubiquitin-conjugating enzyme E2 N-like	2	7	7	7	131070000
P61158	ACTR2	22;4;4;3;2	22;4;4;3;2	22;4;4;3;2	Actin-related protein 3	5	22	22	22	1724000000
P61160	ACTR1A	15;13	15;13	15;13	Actin-related protein 2	2	15	15	15	1259200000
P61163	COPS2	16	16	8	Alpha-centractin	1	16	16	8	1096400000
P61201	ARF3	7;7	7;7	7;7	COP9 signalosome complex subunit 2	2	7	7	7	32045000
P61204	ABCE1	10;10;6	6;6;5	5;5;4	ADP-ribosylation factor 3;ADP-ribosylation factor 1	3	10	6	5	364220000
P61221	RAP1B	31	31	31	ATP-binding cassette sub-family E member 1	1	31	31	31	2435600000
P61224-2	RPS3A	5;5;5;4;3;3	5;5;5;4;3;3	5;5;5;4;3;3	Ras-related protein Rap-1b;Ras-related protein Rap-1A;Ras-related protein Rap-1b-like protein	6	5	5	5	24387000
P61247	RPL26	23	23	23	40S ribosomal protein S3a	1	23	23	23	17599000000
P61254	PSME3	14	14	3	60S ribosomal protein L26	1	14	14	3	4457700000
P61289	RPL15	4;4;4	4;4;4	4;4;4	Proteasome activator complex subunit 3	3	4	4	4	39448000
P61313	RPL27	13;6	13;6	13;6	60S ribosomal protein L15	2	13	13	13	7914300000
P61353	ATP6V0D1	8	8	8	60S ribosomal protein L27	1	8	8	8	7081100000
P61421	RPL37A	6	6	6	V-type proton ATPase subunit d 1	1	6	6	6	86243000
P61513	HSPE1	4;1	4;1	4;1	60S ribosomal protein L37a	2	4	4	4	1775200000
P61604	SEC61A1	5	5	5	10 kDa heat shock protein, mitochondrial	1	5	5	5	8169900
P61619	LYZ	8;4;4;4;4	8;4;4;4;4	8;4;4;4;4	Protein transport protein Sec61 subunit alpha isoform 1;Protein transport protein Sec61 subunit alpha isoform 2	5	8	8	8	335050000
P61626	VBP1	7	7	7	Lysozyme C	1	7	7	7	47348000
P61758-2	STXBP1	2;2	2;2	2;2	Prefoldin subunit 3	2	2	2	2	7300300
P61764	B2M	16;15	16;15	16;15	Syntaxin-binding protein 1	2	16	16	16	295550000
P61769	COPZ1	1	1	1	Beta-2-microglobulin;Beta-2-microglobulin form pI 5.3	1	1	1	1	13465000
P61923	UFM1	7;6;5;3;2	7;6;5;3;2	7;6;5;3;2	Coatomer subunit zeta-1	5	7	7	7	223260000
P61960	DCAF7	3;1	3;1	3;1	Ubiquitin-fold modifier 1	2	3	3	3	92810000
P61962	WDR5	8;1	8;1	8;1	DDB1- and CUL4-associated factor 7	2	8	8	8	114380000
P61964	AP1S1	10;1	10;1	10;1	WD repeat-containing protein 5	2	10	10	10	111090000
P61966	NUTF2	6;4	6;4	4;2	AP-1 complex subunit sigma-1A	2	6	6	4	52855000
P61970	HNRNPK	6	6	6	Nuclear transport factor 2	1	6	6	6	466070000
P61978	HNRNPK	24;24	1;1	1;1	Heterogeneous nuclear ribonucleoprotein K	2	24	1	1	94806000
P61978-3	YWHAG	24	24	1	Heterogeneous nuclear ribonucleoprotein K	1	24	24	1	5867400000
P61981	USP46	8	5	5	14-3-3 protein gamma;14-3-3 protein gamma, N-terminally processed	1	8	5	5	65431000
P62068-4	RRAS2	3;3;3;2;2	3;3;3;2;2	3;3;3;2;2	Ubiquitin carboxyl-terminal hydrolase 46;Ubiquitin carboxyl-terminal hydrolase 12	5	3	3	3	10727000
P62070	RPS7	5;5;4;3	5;5;4;3	3;3;3;3	Ras-related protein R-Ras2	4	5	5	3	57134000
P62081	PPP1CA	15	15	15	40S ribosomal protein S7	1	15	15	15	7297800000
P62136	PPP1CB	21;20;16	21;20;16	6;5;4	Serine/threonine-protein phosphatase PP1-alpha catalytic subunit	3	21	21	6	1328900000
P62140	PSMC1	19	6	6	Serine/threonine-protein phosphatase PP1-beta catalytic subunit	1	19	6	6	191690000
P62191	PSMC5	27;22	27;22	27;22	26S protease regulatory subunit 4	2	27	27	27	3211600000
P62195	RPS8	30;29	30;29	29;28	26S protease regulatory subunit 8	2	30	30	29	1795300000
P62241	RPS15A	16	16	16	40S ribosomal protein S8	1	16	16	16	16860000000
P62244	RPS16	9	9	9	40S ribosomal protein S15a	1	9	9	9	4545000000
P62249	UBE2H	16	16	16	40S ribosomal protein S16	1	16	16	16	12898000000
P62256-2	YWHAE	3;3	3;3	3;3	Ubiquitin-conjugating enzyme E2 H	2	3	3	3	16132000
P62258	RPS14	19;16	19;16	16;14	14-3-3 protein epsilon	2	19	19	16	1597100000
P62263	RPS23	11	11	11	40S ribosomal protein S14	1	11	11	11	5629100000
P62266	RPS18	7	7	7	40S ribosomal protein S23	1	7	7	7	2440300000
P62269	RPS29	12	12	12	40S ribosomal protein S18	1	12	12	12	11059000000
P62273	RPS13	3;2	3;2	3;2	40S ribosomal protein S29	2	3	3	3	203330000
P62277	RPS11	15	15	15	40S ribosomal protein S13	1	15	15	15	17218000000
P62280	SNRPE	14	14	14	40S ribosomal protein S11	1	14	14	14	9366700000
P62304	SNRPF	2	2	2	Small nuclear ribonucleoprotein E	1	2	2	2	163450000
P62306	SNRPG	2	2	2	Small nuclear ribonucleoprotein F	1	2	2	2	29224000
P62308	LSM3	3;3	3;3	3;3	Small nuclear ribonucleoprotein G;Putative small nuclear ribonucleoprotein G-like protein 15	2	3	3	3	30962000
P62310	LSM6	1	1	1	U6 snRNA-associated Sm-like protein LSm3	1	1	1	1	10286000
P62312	SNRPD1	2	2	2	U6 snRNA-associated Sm-like protein LSm6	1	2	2	2	4489200
P62314	SNRPD2	4	4	4	Small nuclear ribonucleoprotein Sm D1	1	4	4	4	611910000
P62316	SNRPD3	7;6	7;6	7;6	Small nuclear ribonucleoprotein Sm D2	2	7	7	7	449920000
P62318-2	ARF6	3;3	3;3	3;3	Small nuclear ribonucleoprotein Sm D3	2	3	3	3	592220000
P62330	PSMC6	6	6	6	ADP-ribosylation factor 6	1	6	6	6	220390000
P62333	TBPL1	20	20	20	26S protease regulatory subunit 10B	1	20	20	20	943240000
P62380	RPL7A	4	4	4	TATA box-binding protein-like protein 1	1	4	4	4	13068000
P62424	POLR2G	20	20	20	60S ribosomal protein L7a	1	20	20	20	14300000000
P62487	ETF1	4	4	4	DNA-directed RNA polymerase II subunit RPB7	1	4	4	4	63239000
P62495	CNBP	20;19	20;19	20;19	Eukaryotic peptide chain release factor subunit 1	2	20	20	20	1817800000
P62633-2	YPEL5	7;7;6;6;6;6;6;6	7;7;6;6;6;6;6;6	7;7;6;6;6;6;6;6	Cellular nucleic acid-binding protein	8	7	7	7	187610000
P62699	RPS4X	4	4	4	Protein yippee-like 5	1	4	4	4	67031000
P62701	PPP2CB	22	22	11	40S ribosomal protein S4, X isoform	1	22	22	11	19217000000
P62714	RPL23A	12	1	1	Serine/threonine-protein phosphatase 2A catalytic subunit beta isoform	1	12	1	1	7250000
P62750	RPS6	12	12	12	60S ribosomal protein L23a	1	12	12	12	6971900000
P62753	H4C1; H4C2; H4C3; H4C4; H4C5; H4C6; H4C8; H4C9; H4C11; H4C12; H4C13; H4C14; H4C15; H4-16	18	18	18	40S ribosomal protein S6	1	18	18	18	7182600000
P62805	RAB1A	10	10	10	Histone H4	1	10	10	10	1945400000
P62820	RAN	13;9;6;1;1	13;9;6;1;1	6;5;3;0;0	Ras-related protein Rab-1A	5	13	13	6	1114800000
P62826	RPL23	17	17	17	GTP-binding nuclear protein Ran	1	17	17	17	9399800000
P62829	UBE2D2	10	10	10	60S ribosomal protein L23	1	10	10	10	5232400000
P62837	RPS15	4;3	1;0	1;0	Ubiquitin-conjugating enzyme E2 D2	2	4	1	1	10240000
P62841	RPS24	6	6	6	40S ribosomal protein S15	1	6	6	6	1376000000
P62847-2	RPS25	6;6;6;6	6;6;6;6	6;6;6;6	40S ribosomal protein S24	4	6	6	6	5205400000
P62851	RPS26	7	7	7	40S ribosomal protein S25	1	7	7	7	9043500000
P62854	FAU	4;3	4;3	4;3	40S ribosomal protein S26;Putative 40S ribosomal protein S26-like 1	2	4	4	4	5917700000
P62861	GNB1	3	3	3	40S ribosomal protein S30	1	3	3	3	1263100000
P62873	RBX1	15;14;2;2	15;14;2;2	8;8;0;0	Guanine nucleotide-binding protein G(I)/G(S)/G(T) subunit beta-1	4	15	15	8	1462700000
P62877	GNB2	3	3	3	E3 ubiquitin-protein ligase RBX1;E3 ubiquitin-protein ligase RBX1, N-terminally processed	1	3	3	3	15782000
P62879	RPL30	13;6	7;4	5;3	Guanine nucleotide-binding protein G(I)/G(S)/G(T) subunit beta-2	2	13	7	5	423530000
P62888	RPL31	9	9	9	60S ribosomal protein L30	1	9	9	9	3457700000
P62899	RPL10A	9;8;8	9;8;8	9;8;8	60S ribosomal protein L31	3	9	9	9	4743000000
P62906	RPL32	12	12	12	60S ribosomal protein L10a	1	12	12	12	8684600000
P62910	RPL11	8	8	8	60S ribosomal protein L32	1	8	8	8	3912000000
P62913	RPL8	9	9	1	60S ribosomal protein L11	1	9	9	1	4236500000
P62917	PPIA	12	12	12	60S ribosomal protein L8	1	12	12	12	4484500000
P62937	FKBP1A	13;8;2;2;2;2;2;2;1	13;8;2;2;2;2;2;2;1	13;8;2;2;2;2;2;2;1	Peptidyl-prolyl cis-trans isomerase A;Peptidyl-prolyl cis-trans isomerase A, N-terminally processed	9	13	13	13	11805000000
P62942	RPS27A	3	3	3	Peptidyl-prolyl cis-trans isomerase FKBP1A	1	3	3	3	124680000
P62979	GRB2	7;5;5;5	7;5;5;5	7;5;5;5	Ubiquitin-40S ribosomal protein S27a;Ubiquitin;40S ribosomal protein S27a;Ubiquitin-60S ribosomal protein L40;Ubiquitin;60S ribosomal protein L40;Polyubiquitin-B;Ubiquitin;Polyubiquitin-C;Ubiquitin	4	7	7	7	3847600000
P62993	TRA2B	6;5	6;5	6;5	Growth factor receptor-bound protein 2	2	6	6	6	71076000
P62995-3	AP2B1	6;6	6;6	6;6	Transformer-2 protein homolog beta	2	6	6	6	136750000
P63010-3	GNAS	16;16;16	16;16;16	7;7;7	AP-2 complex subunit beta	3	16	16	7	97212000
P63092-3	GNAI1	12;12;12;12;12;12;2;2	11;11;11;11;11;11;1;1	11;11;11;11;11;11;1;1	Guanine nucleotide-binding protein G(s) subunit alpha isoforms short;Guanine nucleotide-binding protein G(s) subunit alpha isoforms XLas	8	12	11	11	81914000
P63096	YWHAZ	6;5	1;1	1;1	Guanine nucleotide-binding protein G(i) subunit alpha-1	2	6	1	1	4628000
P63104	PPP2R2A	16;9	13;8	12;7	14-3-3 protein zeta/delta	2	16	13	12	852890000
P63151	DYNLL1	12;11;3;3;3;3;3;3;3;3;3;3;3	12;11;3;3;3;3;3;3;3;3;3;3;3	9;8;2;1;2;1;1;2;2;1;1;1;1	Serine/threonine-protein phosphatase 2A 55 kDa regulatory subunit B alpha isoform	13	12	12	9	393750000
P63167	DYNLT1	4	4	1	Dynein light chain 1, cytoplasmic	1	4	4	1	318340000
P63172	RPL38	4	4	4	Dynein light chain Tctex-type 1	1	4	4	4	254570000
P63173	SKP1	6	6	6	60S ribosomal protein L38	1	6	6	6	1540100000
P63208	RPS21	3;2	3;2	3;2	S-phase kinase-associated protein 1	2	3	3	3	62319000
P63220	EIF5A	5	5	5	40S ribosomal protein S21	1	5	5	5	260560000
P63241	RACK1	12;11;7;5	12;11;7;5	12;11;7;5	Eukaryotic translation initiation factor 5A-1;Eukaryotic translation initiation factor 5A-1-like	4	12	12	12	339980000
P63244	ACTG1	20	20	20	Guanine nucleotide-binding protein subunit beta-2-like 1;Guanine nucleotide-binding protein subunit beta-2-like 1, N-terminally processed	1	20	20	20	10983000000
P63261	SUPT4H1	28	28	2	Actin, cytoplasmic 2;Actin, cytoplasmic 2, N-terminally processed	1	28	28	2	94377000000
P63272	UBE2I	3	3	3	Transcription elongation factor SPT4	1	3	3	3	48325000
P63279	PPP2CA	7	7	7	SUMO-conjugating enzyme UBC9	1	7	7	7	287420000
P67775	YBX1	13;10	13;10	2;2	Serine/threonine-protein phosphatase 2A catalytic subunit alpha isoform	2	13	13	2	363500000
P67809	SEC11A	19;4	19;4	13;0	Nuclease-sensitive element-binding protein 1	2	19	19	13	4235500000
P67812-4	CSNK2B	7;7;7;5	7;7;7;5	7;7;7;5	Signal peptidase complex catalytic subunit SEC11A	4	7	7	7	506000000
P67870	TPM4	6	6	6	Casein kinase II subunit beta	1	6	6	6	632040000
P67936	UBE2L3	10;6	5;1	5;1	Tropomyosin alpha-4 chain	2	10	5	5	50133000
P68036	EEF1A1	6;6;5;3	6;6;5;3	6;6;5;3	Ubiquitin-conjugating enzyme E2 L3	4	6	6	6	158940000
P68104	TUBA4A	26;24	26;24	16;15	Elongation factor 1-alpha 1;Putative elongation factor 1-alpha-like 3	2	26	26	16	17945000000
P68366-2	TUBB4B	27;27	4;4	4;4	Tubulin alpha-4A chain	2	27	4	4	177480000
P68371	CSNK2A1	30	30	1	Tubulin beta-4B chain	1	30	30	1	30916000000
P68400	PAFAH1B2	17;13;9	17;13;9	17;13;9	Casein kinase II subunit alpha;Casein kinase II subunit alpha 3	3	17	17	17	2469600000
P68402	NOP14	2;1;1;1	2;1;1;1	2;1;1;1	Platelet-activating factor acetylhydrolase IB subunit beta	4	2	2	2	43445000
P78316-2	EIF4G2	6;6	6;6	6;6	Nucleolar protein 14	2	6	6	6	14572000
P78344	RPP38	19;18	19;18	19;18	Eukaryotic translation initiation factor 4 gamma 2	2	19	19	19	170950000
P78345	RPP30	7	7	7	Ribonuclease P protein subunit p38	1	7	7	7	79078000
P78346	GTF2I	10;10	10;10	10;10	Ribonuclease P protein subunit p30	2	10	10	10	232680000
P78347-2	PIP4K2B	26;26;26;26;5;1;1;1	26;26;26;26;5;1;1;1	26;26;26;26;5;1;1;1	General transcription factor II-I	8	26	26	26	419350000
P78356	CNTNAP1	3;1	1;1	1;1	Phosphatidylinositol 5-phosphate 4-kinase type-2 beta	2	3	1	1	10444000
P78357	SRPK2	15	15	15	Contactin-associated protein 1	1	15	15	15	75614000
P78362	CCT2	13;13	10;10	10;10	SRSF protein kinase 2;SRSF protein kinase 2 N-terminal;SRSF protein kinase 2 C-terminal	2	13	10	10	90183000
P78371	RAE1	28;26	28;26	28;26	T-complex protein 1 subunit beta	2	28	28	28	1318100000
P78406	GSTO1	4	4	4	mRNA export factor	1	4	4	4	17988000
P78417	PRKDC	14;13;8	14;13;8	14;13;8	Glutathione S-transferase omega-1	3	14	14	14	1105500000
P78527	ADARB1	187;184	187;184	187;184	DNA-dependent protein kinase catalytic subunit	2	187	187	187	7258500000
P78563-3	DCD	4;4;4;3;3;3	4;4;4;3;3;3	4;4;4;3;3;3	Double-stranded RNA-specific editase 1	6	4	4	4	33049000
P81605	TMF1	3;3	3;3	3;3	Dermcidin;Survival-promoting peptide;DCD-1	2	3	3	3	35189000
P82094	MRPS22	9;9	9;9	9;9	TATA element modulatory factor	2	9	9	9	34312000
P82650	MRPS25	20;10	20;10	20;10	28S ribosomal protein S22, mitochondrial	2	20	20	20	926420000
P82663	MRPS10	9;7;7	9;7;7	9;7;7	28S ribosomal protein S25, mitochondrial	3	9	9	9	293600000
P82664	MRPS35	4	4	4	28S ribosomal protein S10, mitochondrial	1	4	4	4	48296000
P82673	MRPS5	6;4	6;4	6;4	28S ribosomal protein S35, mitochondrial	2	6	6	6	75756000
P82675	MRPS11	17	17	10	28S ribosomal protein S5, mitochondrial	1	17	17	10	422930000
P82912	MRPS15	6;6;2	6;6;2	6;6;2	28S ribosomal protein S11, mitochondrial	3	6	6	6	144680000
P82914	MRPS21	9	9	9	28S ribosomal protein S15, mitochondrial	1	9	9	9	160420000
P82921	MRPS34	3	3	3	28S ribosomal protein S21, mitochondrial	1	3	3	3	16114000
P82930	MRPS6	11	11	11	28S ribosomal protein S34, mitochondrial	1	11	11	11	857790000
P82932	MRPS9	4	4	4	28S ribosomal protein S6, mitochondrial	1	4	4	4	48355000
P82933	SARNP	16	16	16	28S ribosomal protein S9, mitochondrial	1	16	16	16	598220000
P82979	LACTB	2	2	2	SAP domain-containing ribonucleoprotein	1	2	2	2	8036000
P83111	RPL24	5;3	5;3	5;3	Serine beta-lactamase-like protein LACTB, mitochondrial	2	5	5	5	17431000
P83731	SMAD3	9	9	9	60S ribosomal protein L24	1	9	9	9	7126400000
P84022	ARF5	7;5;5;4;2;2	7;5;5;4;2;2	4;2;2;2;0;0	Mothers against decapentaplegic homolog 3	6	7	7	4	132350000
P84085	ERH	10	5	5	ADP-ribosylation factor 5	1	10	5	5	46343000
P84090	RHOG	3	3	3	Enhancer of rudimentary homolog	1	3	3	3	66076000
P84095	RPL19	11	11	10	Rho-related GTP-binding protein RhoG	1	11	11	10	376540000
P84098	SRSF3	7	7	7	60S ribosomal protein L19	1	7	7	7	2420000000
P84103-2	FOXK1	10;10	10;10	9;9	Serine/arginine-rich splicing factor 3	2	10	10	9	1847900000
P85037	CCZ1	2;1	2;1	2;1	Forkhead box protein K1	2	2	2	2	36637000
P86791	DAB2	5;5	5;5	5;5	Vacuolar fusion protein CCZ1 homolog;Vacuolar fusion protein CCZ1 homolog B	2	5	5	5	4459700
P98082-2	XIAP	2;2;2	2;2;2	2;2;2	Disabled homolog 2	3	2	2	2	4621900
P98170	RBM10	5	5	5	E3 ubiquitin-protein ligase XIAP	1	5	5	5	7270400
P98175-4	RBM3	11;11;11;11;11	11;11;11;11;11	10;10;10;10;10	RNA-binding protein 10	5	11	11	10	106030000
P98179	ATP2C1	3	3	3	RNA-binding protein 3	1	3	3	3	19847000
P98194-2	CYCS	2;2;2;2;2;2;2;2;2	2;2;2;2;2;2;2;2;2	2;2;2;2;2;2;2;2;2	Calcium-transporting ATPase type 2C member 1	9	2	2	2	2768900
P99999	TFAM	7;1	7;1	7;1	Cytochrome c	2	7	7	7	209470000
Q00059	SLC25A3	9;8	9;8	9;8	Transcription factor A, mitochondrial	2	9	9	9	215950000
Q00325-2	HDLBP	14;12	14;12	14;12	Phosphate carrier protein, mitochondrial	2	14	14	14	1542600000
Q00341	GTF2B	46;42	46;42	46;42	Vigilin	2	46	46	46	1226700000
Q00403	CDK5	3	3	3	Transcription initiation factor IIB	1	3	3	3	35916000
Q00535	CDK16	10;8	9;7	9;7	Cyclin-dependent-like kinase 5	2	10	9	9	120090000
Q00536	CDK17	8;8;8;2;2;2	3;3;3;1;1;1	3;3;3;1;1;1	Cyclin-dependent kinase 16	6	8	3	3	14067000
Q00537-2	PURA	11;11;3;3	10;10;2;2	6;6;1;1	Cyclin-dependent kinase 17	4	11	10	6	67003000
Q00577	CDC42EP1	7	7	7	Transcriptional activator protein Pur-alpha	1	7	7	7	261590000
Q00587-2	CLTC	4;4	4;4	4;4	Cdc42 effector protein 1	2	4	4	4	27434000
Q00610-2	NFKB2	82;82	82;82	62;62	Clathrin heavy chain 1	2	82	82	62	6470400000
Q00653	FKBP3	21;21;12	21;21;12	21;21;12	Nuclear factor NF-kappa-B p100 subunit;Nuclear factor NF-kappa-B p52 subunit	3	21	21	21	192190000
Q00688	SORD	5	5	5	Peptidyl-prolyl cis-trans isomerase FKBP3	1	5	5	5	62406000
Q00796	HNRNPU	11;4	11;4	11;4	Sorbitol dehydrogenase	2	11	11	11	98353000
Q00839-2	ECT2L	38	38	1	Heterogeneous nuclear ribonucleoprotein U	1	38	38	1	10379000000
Q008S8	U2AF1	1	1	1	Epithelial cell-transforming sequence 2 oncogene-like	1	1	1	1	30467000
Q01081	SPTBN1	11;10;5;5	11;10;5;5	5;4;0;4	Splicing factor U2AF 35 kDa subunit	4	11	11	5	978650000
Q01082	TIAL1	44;42;42;4;4	44;42;42;4;4	42;40;40;2;2	Spectrin beta chain, non-erythrocytic 1	5	44	44	42	302550000
Q01085	SET	14	14	1	Nucleolysin TIAR	1	14	14	1	792850000
Q01105-3	SRSF2	4;4;4;4;3	4;4;4;4;3	4;4;4;4;3	Protein SET;Protein SETSIP	5	4	4	4	11978000
Q01130-2	RUNX1	3;3;2;2	3;3;2;2	3;3;2;2	Serine/arginine-rich splicing factor 2;Serine/arginine-rich splicing factor 8	4	3	3	3	694010000
Q01196	AMPD2	3;3;3;3;3;2;2;2;2;2;1	3;3;3;3;3;2;2;2;2;2;1	3;3;3;3;3;2;2;2;2;2;1	Runt-related transcription factor 1	11	3	3	3	13271000
Q01433-2	FABP5	8;8;6;6;6	8;8;6;6;6	8;8;6;6;6	AMP deaminase 2	5	8	8	8	28160000
Q01469	CAP1	6;1	6;1	6;1	Fatty acid-binding protein, epidermal	2	6	6	6	15724000
Q01518-2	HMGCS1	12;12	12;12	12;12	Adenylyl cyclase-associated protein 1	2	12	12	12	39219000
Q01581	SLC7A5	4	4	4	Hydroxymethylglutaryl-CoA synthase, cytoplasmic	1	4	4	4	2278800
Q01650	EXOSC10	4;1;1	4;1;1	4;1;1	Large neutral amino acids transporter small subunit 1	3	4	4	4	77741000
Q01780	OTUD4	31	31	1	Exosome component 10	1	31	31	1	393500000
Q01804	PFKP	12;10;10	12;10;10	12;10;10	OTU domain-containing protein 4	3	12	12	12	107340000
Q01813	XPC	36;32	36;32	32;30	ATP-dependent 6-phosphofructokinase, platelet type	2	36	36	32	2456700000
Q01831	EWSR1	11;10	11;10	11;10	DNA repair protein complementing XP-C cells	2	11	11	11	77152000
Q01844-6	OCRL	8;8;8;8;7;1	8;8;8;8;7;1	8;8;8;8;7;1	RNA-binding protein EWS	6	8	8	8	2612600000
Q01968-2	PLCB3	9;9	9;9	9;9	Inositol polyphosphate 5-phosphatase OCRL-1	2	9	9	9	7159000
Q01970-2	TAGLN	4;4	4;4	4;4	1-phosphatidylinositol 4,5-bisphosphate phosphodiesterase beta-3	2	4	4	4	2806800
Q01995	AKAP17A	8	8	8	Transgelin	1	8	8	8	59604000
Q02040	DHODH	4;2;2	4;2;2	4;2;2	A-kinase anchor protein 17A	3	4	4	4	185410000
Q02127	OGDH	10	10	10	Dihydroorotate dehydrogenase (quinone), mitochondrial	1	10	10	10	140100000
Q02218	CENPE	32;31;16;8;7;7	32;31;16;8;7;7	32;31;16;8;7;7	2-oxoglutarate dehydrogenase, mitochondrial	6	32	32	32	582410000
Q02224-3	KIF23	30;30	30;30	30;30	Centromere-associated protein E	2	30	30	30	112090000
Q02241	DSG1	26;24;17	26;24;17	26;24;17	Kinesin-like protein KIF23	3	26	26	26	535910000
Q02413	H1-1	24;7	24;7	24;7	Desmoglein-1	2	24	24	24	167340000
Q02539	RPL18A	7	2	2	Histone H1.1	1	7	2	2	39030000
Q02543	MAP2K1	13	13	13	60S ribosomal protein L18a	1	13	13	13	6008200000
Q02750	FKBP4	15;14	9;8	9;8	Dual specificity mitogen-activated protein kinase kinase 1	2	15	9	9	402610000
Q02790	PLOD1	15	15	15	Peptidyl-prolyl cis-trans isomerase FKBP4;Peptidyl-prolyl cis-trans isomerase FKBP4, N-terminally processed	1	15	15	15	214080000
Q02809	RPL6	28;28	28;28	28;28	Procollagen-lysine,2-oxoglutarate 5-dioxygenase 1	2	28	28	28	1418000000
Q02878	TOP2B	19	19	19	60S ribosomal protein L6	1	19	19	19	16451000000
Q02880-2	SLC25A11	57;57	39;39	39;39	DNA topoisomerase 2-beta	2	57	39	39	1030000000
Q02978	DST	14;11	14;11	14;11	Mitochondrial 2-oxoglutarate/malate carrier protein	2	14	14	14	947470000
Q03001	MLLT1	153;128;122;39;21;14;10;1;1	153;128;122;39;21;14;10;1;1	145;120;115;39;21;14;10;1;1	Dystonin	9	153	153	145	1069600000
Q03111	GNA12	3	3	3	Protein ENL	1	3	3	3	16549000
Q03113	CAV1	6;4;3	6;4;3	6;4;3	Guanine nucleotide-binding protein subunit alpha-12	3	6	6	6	78941000
Q03135	ACY1	3;2	3;2	3;2	Caveolin-1	2	3	3	3	30418000
Q03154	TNFAIP2	7;6;6;5	7;6;6;5	7;6;6;5	Aminoacylase-1	4	7	7	7	65113000
Q03169	CENPC	4	4	4	Tumor necrosis factor alpha-induced protein 2	1	4	4	4	6710700
Q03188	MVK	2;1	2;1	2;1	Centromere protein C	2	2	2	2	54862000
Q03426	TAP2	6	6	6	Mevalonate kinase	1	6	6	6	47812000
Q03519	CEBPZ	4;3;1;1;1;1	3;3;0;0;0;0	3;3;0;0;0;0	Antigen peptide transporter 2	6	4	3	3	11349000
Q03701	RELA	6	6	6	CCAAT/enhancer-binding protein zeta	1	6	6	6	18707000
Q04206-2	GBE1	10;10;9;9	10;10;9;9	10;10;9;9	Transcription factor p65	4	10	10	10	86454000
Q04446	EIF4G1	33	33	33	1,4-alpha-glucan-branching enzyme	1	33	33	33	2002400000
Q04637-8	KRT17	35;34;34;34;34;34;34;33	35;34;34;34;34;34;34;33	32;31;31;31;31;31;31;30	Eukaryotic translation initiation factor 4 gamma 1	8	35	35	32	843850000
Q04695	NOTCH2	31;31;1	18;18;1	5;5;0	Keratin, type I cytoskeletal 17	3	31	18	5	105810000
Q04721	TLE2	3	3	3	Neurogenic locus notch homolog protein 2;Notch 2 extracellular truncation;Notch 2 intracellular domain	1	3	3	3	17243000
Q04725-2	GLO1	4;4;3;3;3;3;3;3;3;3;3;3;3;3;2	4;4;3;3;3;3;3;3;3;3;3;3;3;3;2	4;4;3;3;3;3;3;3;3;3;3;3;3;3;2	Transducin-like enhancer protein 2;Transducin-like enhancer protein 4;Transducin-like enhancer protein 3;Transducin-like enhancer protein 1	15	4	4	4	22186000
Q04760-2	SSBP1	8;8	8;8	8;8	Lactoylglutathione lyase	2	8	8	8	8026200
Q04837	YWHAH	6	6	6	Single-stranded DNA-binding protein, mitochondrial	1	6	6	6	216600000
Q04917	CSTF1	12	9	9	14-3-3 protein eta	1	12	9	9	385570000
Q05048	UBE3A	12	12	12	Cleavage stimulation factor subunit 1	1	12	12	12	173970000
Q05086-2	PTPN12	14;14;14	14;14;14	14;14;14	Ubiquitin-protein ligase E3A	3	14	14	14	74122000
Q05209	PTK2	12;10;10	12;10;10	12;10;10	Tyrosine-protein phosphatase non-receptor type 12	3	12	12	12	71819000
Q05397-2	SRSF11	12;12;12;12;6;4;4	12;12;12;12;6;4;4	12;12;12;12;6;4;4	Focal adhesion kinase 1	7	12	12	12	110440000
Q05519-2	PRKCD	3;3	3;3	3;3	Serine/arginine-rich splicing factor 11	2	3	3	3	50936000
Q05655	CALD1	5;5	5;5	5;5	Protein kinase C delta type;Protein kinase C delta type regulatory subunit;Protein kinase C delta type catalytic subunit	2	5	5	5	5912500
Q05682-5	PTPN11	17;17;15;15;15;15	17;17;15;15;15;15	17;17;15;15;15;15	Caldesmon	6	17	17	17	608880000
Q06124-1	KDSR	23;22;18	23;22;18	23;22;18	Tyrosine-protein phosphatase non-receptor type 11	3	23	23	23	324340000
Q06136	PPAT	4;2	4;2	4;2	3-ketodihydrosphingosine reductase	2	4	4	4	13989000
Q06203	GFPT1	13	13	13	Amidophosphoribosyltransferase	1	13	13	13	192740000
Q06210-2	EXOSC9	34;34	34;34	28;28	Glutamine--fructose-6-phosphate aminotransferase [isomerizing] 1	2	34	34	28	1675600000
Q06265	PSME1	6;6;4;4	6;6;4;4	6;6;4;4	Exosome complex component RRP45	4	6	6	6	93081000
Q06323	RBPJ	5;4;4	5;4;4	5;4;4	Proteasome activator complex subunit 1	3	5	5	5	3481500
Q06330-5	RING1	4;4;4;4;4;2;2	4;4;4;4;4;2;2	4;4;4;4;4;2;2	Recombining binding protein suppressor of hairless	7	4	4	4	19389000
Q06587	RAD51	6;5	6;5	5;4	E3 ubiquitin-protein ligase RING1	2	6	6	5	83246000
Q06609-2	PRDX1	2;2;2;2	2;2;2;2	2;2;2;2	DNA repair protein RAD51 homolog 1	4	2	2	2	11097000
Q06830	RPL18	16	16	12	Peroxiredoxin-1	1	16	16	12	1036500000
Q07020	C1QBP	9;8	9;8	9;8	60S ribosomal protein L18	2	9	9	9	9584100000
Q07021	CKAP4	5	5	5	Complement component 1 Q subcomponent-binding protein, mitochondrial	1	5	5	5	56279000
Q07065	TJP1	34	34	34	Cytoskeleton-associated protein 4	1	34	34	34	7241700000
Q07157-2	KHDRBS1	15;14	15;14	15;14	Tight junction protein ZO-1	2	15	15	15	86004000
Q07666	POLE	11;9;9;1	11;9;9;1	10;8;8;0	KH domain-containing, RNA-binding, signal transduction-associated protein 1	4	11	11	10	1503400000
Q07864	KLC1	13	13	13	DNA polymerase epsilon catalytic subunit A	1	13	13	13	43066000
Q07866-9	LRP1	25;25;25;25;25;25;25;25;25;25;5;5;4;2;1;1;1	25;25;25;25;25;25;25;25;25;25;5;5;4;2;1;1;1	19;19;19;19;19;19;19;19;19;19;3;3;2;1;1;1;1	Kinesin light chain 1	17	25	25	19	568150000
Q07954	SRSF1	27	27	27	Prolow-density lipoprotein receptor-related protein 1;Low-density lipoprotein receptor-related protein 1 85 kDa subunit;Low-density lipoprotein receptor-related protein 1 515 kDa subunit;Low-density lipoprotein receptor-related protein 1 intracellular domain	1	27	27	27	144480000
Q07955	ARHGAP1	13;12;12	13;12;12	13;12;12	Serine/arginine-rich splicing factor 1	3	13	13	13	1370400000
Q07960	TGM3	15	15	15	Rho GTPase-activating protein 1	1	15	15	15	440690000
Q08188	PPP3CA	25	25	25	Protein-glutamine gamma-glutamyltransferase E;Protein-glutamine gamma-glutamyltransferase E 50 kDa catalytic chain;Protein-glutamine gamma-glutamyltransferase E 27 kDa non-catalytic chain	1	25	25	25	58933000
Q08209-2	DHX9	10;9;9;7;6	10;9;9;7;6	6;6;5;3;4	Serine/threonine-protein phosphatase 2B catalytic subunit alpha isoform	5	10	10	6	77418000
Q08211	CRYZ	51;9	51;9	51;9	ATP-dependent RNA helicase A	2	51	51	51	5109900000
Q08257	GOLGA3	12;11;7	12;11;7	12;11;7	Quinone oxidoreductase	3	12	12	12	183100000
Q08378	GOLGA2	9;9;7	9;9;7	9;9;7	Golgin subfamily A member 3	3	9	9	9	4405100
Q08379	LGALS3BP	16;12	16;12	15;11	Golgin subfamily A member 2	2	16	16	15	140190000
Q08380	LOXL1	11	11	11	Galectin-3-binding protein	1	11	11	11	256100000
Q08397	EHHADH	3	3	3	Lysyl oxidase homolog 1	1	3	3	3	5934800
Q08426	DSC1	5;4	5;4	5;4	Peroxisomal bifunctional enzyme;Enoyl-CoA hydratase/3,2-trans-enoyl-CoA isomerase;3-hydroxyacyl-CoA dehydrogenase	2	5	5	5	17614000
Q08554-2	PPID	12;11;1	12;11;1	11;11;0	Desmocollin-1	3	12	12	11	96209000
Q08752	SSRP1	5	5	5	Peptidyl-prolyl cis-trans isomerase D	1	5	5	5	17688000
Q08945	CAMSAP2	28	28	28	FACT complex subunit SSRP1	1	28	28	28	3223100000
Q08AD1-2	SPIRE1	8;8;8	8;8;8	8;8;8	Calmodulin-regulated spectrin-associated protein 2	3	8	8	8	24555000
Q08AE8-2	SLFN5	3;3;2;2;1	3;3;2;2;1	3;3;2;2;1	Protein spire homolog 1	5	3	3	3	16376000
Q08AF3	VAC14	7;3	5;3	5;3	Schlafen family member 5	2	7	5	5	7648800
Q08AM6	NSUN2	4;2	4;2	4;2	Protein VAC14 homolog	2	4	4	4	21649000
Q08J23	RBBP4	36;34;22	36;34;22	36;34;22	tRNA (cytosine(34)-C(5))-methyltransferase	3	36	36	36	1292000000
Q09028-3	NCBP1	13;13;12;10	5;5;4;4	5;5;4;4	Histone-binding protein RBBP4	4	13	5	5	388270000
Q09161	AHNAK	11	11	11	Nuclear cap-binding protein subunit 1	1	11	11	11	19305000
Q09666	DNAH14	156;3;1	156;3;1	156;3;1	Neuroblast differentiation-associated protein AHNAK	3	156	156	156	3558500000
Q0VDD8-4	HSPA14	3;2	3;2	3;2	Dynein heavy chain 14, axonemal	2	3	3	3	6680200
Q0VDF9	LAMTOR4	10	10	10	Heat shock 70 kDa protein 14	1	10	10	10	77739000
Q0VGL1	NEXN	2	2	2	Ragulator complex protein LAMTOR4;Ragulator complex protein LAMTOR4, N-terminally processed	1	2	2	2	24604000
Q0ZGT2-4	MGAT2	4;4;4;3	4;4;4;3	4;4;4;3	Nexilin	4	4	4	4	16252000
Q10469	GALNT2	7	7	7	Alpha-1,6-mannosyl-glycoprotein 2-beta-N-acetylglucosaminyltransferase	1	7	7	7	81440000
Q10471	AP1B1	10;2	10;2	10;2	Polypeptide N-acetylgalactosaminyltransferase 2;Polypeptide N-acetylgalactosaminyltransferase 2 soluble form	2	10	10	10	36891000
Q10567-3	PMPCA	16;16;16;15	7;7;7;6	7;7;7;6	AP-1 complex subunit beta-1	4	16	7	7	18406000
Q10713	SCRN1	14;8	14;8	14;8	Mitochondrial-processing peptidase subunit alpha	2	14	14	14	157440000
Q12765-2	WASHC5	14;14;10	14;14;10	14;14;10	Secernin-1	3	14	14	14	270290000
Q12768	NUP160	11	11	11	WASH complex subunit strumpellin	1	11	11	11	30970000
Q12769	TBL3	4	4	4	Nuclear pore complex protein Nup160	1	4	4	4	10209000
Q12788	GTF3C1	3	3	3	Transducin beta-like protein 3	1	3	3	3	15568000
Q12789	TWF1	34;33	34;33	34;33	General transcription factor 3C polypeptide 1	2	34	34	34	155070000
Q12792	ASPH	18;17;14	15;14;11	15;14;11	Twinfilin-1	3	18	15	15	830310000
Q12797	AKAP13	30;29;2;2;2;2;1;1;1;1;1	30;29;2;2;2;2;1;1;1;1;1	30;29;2;2;2;2;1;1;1;1;1	Aspartyl/asparaginyl beta-hydroxylase	11	30	30	30	2047800000
Q12802	SMARCB1	9;8;8	9;8;8	9;8;8	A-kinase anchor protein 13	3	9	9	9	6175300
Q12824	BPTF	10;9	10;9	10;9	SWI/SNF-related matrix-associated actin-dependent regulator of chromatin subfamily B member 1	2	10	10	10	179520000
Q12830-4	CDC20	10;10;10	10;10;10	10;10;10	Nucleosome-remodeling factor subunit BPTF	3	10	10	10	80819000
Q12834	GRSF1	11	11	11	Cell division cycle protein 20 homolog	1	11	11	11	155480000
Q12849	CHD3	14;10	14;10	14;10	G-rich sequence factor 1	2	14	14	14	365780000
Q12873-2	SF3A3	21;21;21	9;9;9	8;8;8	Chromodomain-helicase-DNA-binding protein 3	3	21	9	8	35802000
Q12874	FAP	12	12	12	Splicing factor 3A subunit 3	1	12	12	12	162390000
Q12884	TP53BP1	5;2	5;2	5;2	Prolyl endopeptidase FAP;Antiplasmin-cleaving enzyme FAP, soluble form	2	5	5	5	4605000
Q12888	IFRD2	26;26;26	26;26;26	26;26;26	Tumor suppressor p53-binding protein 1	3	26	26	26	170880000
Q12894	TRIM26	5;5	5;5	5;5	Interferon-related developmental regulator 2	2	5	5	5	28475000
Q12899	AIMP1	9	9	9	Tripartite motif-containing protein 26	1	9	9	9	137200000
Q12904	ILF2	16;16	16;16	16;16	Aminoacyl tRNA synthase complex-interacting multifunctional protein 1;Endothelial monocyte-activating polypeptide 2	2	16	16	16	999950000
Q12905	ILF3	17	17	17	Interleukin enhancer-binding factor 2	1	17	17	17	1765200000
Q12906	ILF3	37;35;35;35	2;2;2;2	2;2;2;2	Interleukin enhancer-binding factor 3	4	37	2	2	21693000
Q12906-7	LMAN2	37;35;35	37;35;35	2;2;2	Interleukin enhancer-binding factor 3	3	37	37	2	5703300000
Q12907	EPS8	5	5	5	Vesicular integral-membrane protein VIP36	1	5	5	5	4656600
Q12929	TRAP1	4	4	4	Epidermal growth factor receptor kinase substrate 8	1	4	4	4	17090000
Q12931-2	TRAF2	27;27	27;27	27;27	Heat shock protein 75 kDa, mitochondrial	2	27	27	27	905270000
Q12933-4	MYO1E	13;13;13;13	13;13;13;13	13;13;13;13	TNF receptor-associated factor 2	4	13	13	13	117500000
Q12965	PTP4A2	35;4	35;4	35;4	Unconventional myosin-Ie	2	35	35	35	533430000
Q12974	ABR	3;2;2;2;2	3;2;2;2;2	3;2;2;2;2	Protein tyrosine phosphatase type IVA 2;Protein tyrosine phosphatase type IVA 1	5	3	3	3	9684300
Q12979-4	CSTF3	11;11;11;3	11;11;11;3	10;10;10;3	Active breakpoint cluster region-related protein	4	11	11	10	262570000
Q12996	ARHGAP5	2;1	2;1	2;1	Cleavage stimulation factor subunit 3	2	2	2	2	3479000
Q13017-2	STRN3	11;11	11;11	11;11	Rho GTPase-activating protein 5	2	11	11	11	58304000
Q13033-2	CDC16	15;14	15;14	14;13	Striatin-3	2	15	15	14	195580000
Q13042-4	STK4	5;5;5;5	5;5;5;5	5;5;5;5	Cell division cycle protein 16 homolog	4	5	5	5	34679000
Q13043-2	FLII	6;6	2;2	2;2	Serine/threonine-protein kinase 4;Serine/threonine-protein kinase 4 37kDa subunit;Serine/threonine-protein kinase 4 18kDa subunit	2	6	2	2	27875000
Q13045	FLII	48;45	48;45	2;2	Protein flightless-1 homolog	2	48	48	2	2207900000
Q13045-2	TRIM32	47	1	1	Protein flightless-1 homolog	1	47	1	1	15490000
Q13049	COASY	15	15	15	E3 ubiquitin-protein ligase TRIM32	1	15	15	15	162020000
Q13057	MRPL28	9;9	9;9	9;9	Bifunctional coenzyme A synthase;Phosphopantetheine adenylyltransferase;Dephospho-CoA kinase	2	9	9	9	84307000
Q13084	ACACA	9	9	9	39S ribosomal protein L28, mitochondrial	1	9	9	9	99592000
Q13085	GPS1	49;48;47;47	49;48;47;47	43;42;41;41	Acetyl-CoA carboxylase 1;Biotin carboxylase	4	49	49	43	472300000
Q13098-5	USP4	11;11;11;6	11;11;11;6	11;11;11;6	COP9 signalosome complex subunit 1	4	11	11	11	45652000
Q13107	CHAF1A	13;13;5	13;13;5	10;10;5	Ubiquitin carboxyl-terminal hydrolase 4	3	13	13	10	80421000
Q13111	CHAF1B	5;4;3	5;4;3	5;4;3	Chromatin assembly factor 1 subunit A	3	5	5	5	26876000
Q13112	IK	5	5	5	Chromatin assembly factor 1 subunit B	1	5	5	5	43741000
Q13123	MTAP	7	7	7	Protein Red	1	7	7	7	95257000
Q13126-7	PRKAA1	2;2;2;2;2;2;2	2;2;2;2;2;2;2	2;2;2;2;2;2;2	S-methyl-5-thioadenosine phosphorylase	7	2	2	2	6118600
Q13131-2	PPFIA1	14;14;3	14;14;3	14;14;3	5-AMP-activated protein kinase catalytic subunit alpha-1	3	14	14	14	130140000
Q13136-2	CALCOCO2	16;16;5;5;5;5;5;4;4;4;3;2;2;2;2	16;16;5;5;5;5;5;4;4;4;3;2;2;2;2	16;16;5;5;5;5;5;4;4;4;3;2;2;2;2	Liprin-alpha-1	15	16	16	16	116980000
Q13137-4	EIF2B5	2;1;1;1;1	2;1;1;1;1	2;1;1;1;1	Calcium-binding and coiled-coil domain-containing protein 2	5	2	2	2	9554500
Q13144	TARDBP	11	11	11	Translation initiation factor eIF-2B subunit epsilon	1	11	11	11	98813000
Q13148	HNRNPA0	8;4	8;4	8;4	TAR DNA-binding protein 43	2	8	8	8	247500000
Q13151	PAK1	10	10	10	Heterogeneous nuclear ribonucleoprotein A0	1	10	10	10	974550000
Q13153	AIMP2	5;5	1;1	1;1	Serine/threonine-protein kinase PAK 1	2	5	1	1	4991700
Q13155	PRDX4	12;8	12;8	12;8	Aminoacyl tRNA synthase complex-interacting multifunctional protein 2	2	12	12	12	470760000
Q13162	MAPK7	10	7	7	Peroxiredoxin-4	1	10	7	7	53453000
Q13164-3	PAK2	2;2;1;1	2;2;1;1	2;2;1;1	Mitogen-activated protein kinase 7	4	2	2	2	5861600
Q13177	CBX3	22;7;7;7;7	22;7;7;7;7	18;4;4;4;4	Serine/threonine-protein kinase PAK 2;PAK-2p27;PAK-2p34	5	22	22	18	514080000
Q13185	STK3	5;1	5;1	4;1	Chromobox protein homolog 3	2	5	5	4	34613000
Q13188	STX5	8;8	8;8	4;4	Serine/threonine-protein kinase 3;Serine/threonine-protein kinase 3 36kDa subunit;Serine/threonine-protein kinase 3 20kDa subunit	2	8	8	4	69576000
Q13190	PSMD2	11;10;9;8	11;10;9;8	11;10;9;8	Syntaxin-5	4	11	11	11	183550000
Q13200	DDX10	40;34;32	40;34;32	40;34;32	26S proteasome non-ATPase regulatory subunit 2	3	40	40	40	1670900000
Q13206	SRSF9	11	11	11	Probable ATP-dependent RNA helicase DDX10	1	11	11	11	60646000
Q13242	SRSF5	11	11	11	Serine/arginine-rich splicing factor 9	1	11	11	11	368030000
Q13243	SRSF6	6;4;2	5;3;2	5;3;2	Serine/arginine-rich splicing factor 5	3	6	5	5	296570000
Q13247	MAD2L1	9;9;4	9;9;4	6;6;3	Serine/arginine-rich splicing factor 6	3	9	9	6	513430000
Q13257	TRIM28	9;2	9;2	9;2	Mitotic spindle assembly checkpoint protein MAD2A	2	9	9	9	102390000
Q13263	G3BP1	29;27	29;27	29;27	Transcription intermediary factor 1-beta	2	29	29	29	1616100000
Q13283	PTK7	21;8	21;8	18;5	Ras GTPase-activating protein-binding protein 1	2	21	21	18	3490500000
Q13308	SKP2	16;16;15;15;14;9	16;16;15;15;14;9	16;16;15;15;14;9	Inactive tyrosine-protein kinase 7	6	16	16	16	163080000
Q13309	PABPC4	5;4;2	5;4;2	5;4;2	S-phase kinase-associated protein 2	3	5	5	5	64256000
Q13310-2	IFIT5	28;27;27;2	19;18;18;2	18;17;17;2	Polyadenylate-binding protein 4	4	28	19	18	869060000
Q13325	MTA1	7;5	7;5	7;5	Interferon-induced protein with tetratricopeptide repeats 5	2	7	7	7	139250000
Q13330	EIF3I	21;21;15	19;19;13	16;16;10	Metastasis-associated protein MTA1	3	21	19	16	472280000
Q13347	PPIL2	17	17	17	Eukaryotic translation initiation factor 3 subunit I	1	17	17	17	1273200000
Q13356	CTBP1	9;9	9;9	9;9	Peptidyl-prolyl cis-trans isomerase-like 2	2	9	9	9	104070000
Q13363-2	UBE2V1	11;11	11;11	8;8	C-terminal-binding protein 1	2	11	11	8	228690000
Q13404	MRPL49	4;4;4;4;3;3;3	4;4;4;4;3;3;3	4;4;4;4;3;3;3	Ubiquitin-conjugating enzyme E2 variant 1;Ubiquitin-conjugating enzyme E2 variant 2	7	4	4	4	14450000
Q13405	DYNC1I2	4	4	4	39S ribosomal protein L49, mitochondrial	1	4	4	4	84610000
Q13409-3	ORC2	15;15;15;15;14;14	15;15;15;15;14;14	15;15;15;15;14;14	Cytoplasmic dynein 1 intermediate chain 2	6	15	15	15	651750000
Q13416	ILK	3	3	3	Origin recognition complex subunit 2	1	3	3	3	4379800
Q13418	NNT	21;17;16	21;17;16	21;17;16	Integrin-linked protein kinase	3	21	21	21	1091000000
Q13423	SNTB2	18	18	18	NAD(P) transhydrogenase, mitochondrial	1	18	18	18	200760000
Q13425	TCOF1	17;9;1;1	17;9;1;1	17;9;1;1	Beta-2-syntrophin	4	17	17	17	185980000
Q13428	SF3B2	16;16;16;15;15;13;13;7	16;16;16;15;15;13;13;7	16;16;16;15;15;13;13;7	Treacle protein	8	16	16	16	141630000
Q13435	OS9	26	26	26	Splicing factor 3B subunit 2	1	26	26	26	895640000
Q13438-8	GOLGA4	1;1;1;1;1;1;1;1	1;1;1;1;1;1;1;1	1;1;1;1;1;1;1;1	Protein OS-9	8	1	1	1	5802600
Q13439-3	ADAM9	10;10;10;10	10;10;10;10	10;10;10;10	Golgin subfamily A member 4	4	10	10	10	23558000
Q13443	TMED1	6;4	6;4	6;4	Disintegrin and metalloproteinase domain-containing protein 9	2	6	6	6	48117000
Q13445	FKBP5	3	3	3	Transmembrane emp24 domain-containing protein 1	1	3	3	3	18853000
Q13451	TUSC3	3;1	3;1	3;1	Peptidyl-prolyl cis-trans isomerase FKBP5;Peptidyl-prolyl cis-trans isomerase FKBP5, N-terminally processed	2	3	3	3	3955300
Q13454-2	MYO9B	8	8	1	Tumor suppressor candidate 3	1	8	8	1	482000000
Q13459	ROCK1	43;43;1	43;43;1	41;41;0	Unconventional myosin-IXb	3	43	43	41	341120000
Q13464	TOP3A	43	35	35	Rho-associated protein kinase 1	1	43	35	35	386720000
Q13472-3	SMAD4	5;5;5	4;4;4	4;4;4	DNA topoisomerase 3-alpha	3	5	4	4	3110900
Q13485	BIRC2	5	5	5	Mothers against decapentaplegic homolog 4	1	5	5	5	12103000
Q13490-2	PICALM	3;3;3	3;3;3	3;3;3	Baculoviral IAP repeat-containing protein 2;Baculoviral IAP repeat-containing protein 3	3	3	3	3	15692000
Q13492-3	SQSTM1	13;13;13;13;12;2;2;2	13;13;13;13;12;2;2;2	13;13;13;13;12;2;2;2	Phosphatidylinositol-binding clathrin assembly protein	8	13	13	13	385600000
Q13501	TUBB3	6;5	6;5	6;5	Sequestosome-1	2	6	6	6	67774000
Q13509	ASAH1	21;19	5;4	5;4	Tubulin beta-3 chain	2	21	5	5	94518000
Q13510-3	PRPF4B	4;4;4	4;4;4	4;4;4	Acid ceramidase;Acid ceramidase subunit alpha;Acid ceramidase subunit beta	3	4	4	4	10057000
Q13523	PIN1	9	9	9	Serine/threonine-protein kinase PRP4 homolog	1	9	9	9	52224000
Q13526	ATR	7;1	7;1	7;1	Peptidyl-prolyl cis-trans isomerase NIMA-interacting 1	2	7	7	7	187780000
Q13535-2	RIPK1	1;1;1	1;1;1	1;1;1	Serine/threonine-protein kinase ATR	3	1	1	1	37625000
Q13546	HDAC1	14;12	14;12	14;12	Receptor-interacting serine/threonine-protein kinase 1	2	14	14	14	94864000
Q13547	CAMK2G	11	7	7	Histone deacetylase 1	1	11	7	7	166400000
Q13555-10	CAMK2D	11;11;11;11;10;10;10;10;10;10;10	9;9;9;9;8;8;8;8;8;8;8	7;7;7;7;6;6;6;6;6;6;6	Calcium/calmodulin-dependent protein kinase type II subunit gamma	11	11	9	7	196460000
Q13557-8	DCTN2	17;17;17;17;17;16;16;16;16;16;4;4	17;17;17;17;17;16;16;16;16;16;4;4	14;14;14;14;14;13;13;13;13;13;1;1	Calcium/calmodulin-dependent protein kinase type II subunit delta	12	17	17	14	699550000
Q13561	NAE1	10;10;10	10;10;10	10;10;10	Dynactin subunit 2	3	10	10	10	33223000
Q13564-2	SNW1	15;15;14;14	15;15;14;14	15;15;14;14	NEDD8-activating enzyme E1 regulatory subunit	4	15	15	15	243090000
Q13573	DGKZ	12	12	12	SNW domain-containing protein 1	1	12	12	12	107400000
Q13574-6	IQGAP2	3;3;3;3;3;3;3	1;1;1;1;1;1;1	1;1;1;1;1;1;1	Diacylglycerol kinase zeta	7	3	1	1	5035200
Q13576-3	TRA2A	4;4;4	2;2;2	2;2;2	Ras GTPase-activating-like protein IQGAP2	3	4	2	2	84594000
Q13595-2	SNX1	3;3;3;3	3;3;3;3	3;3;3;3	Transformer-2 protein homolog alpha	4	3	3	3	26514000
Q13596-2	KRR1	11;11;9	9;9;8	9;9;8	Sorting nexin-1	3	11	9	9	51154000
Q13601-2	PWP1	5;5	5;5	5;5	KRR1 small subunit processome component homolog	2	5	5	5	66325000
Q13610	MTMR1	6;1	6;1	6;1	Periodic tryptophan protein 1 homolog	2	6	6	6	62244000
Q13613-2	MTMR2	6;6	6;6	6;6	Myotubularin-related protein 1	2	6	6	6	40739000
Q13614-2	CUL1	4;4	4;4	4;4	Myotubularin-related protein 2	2	4	4	4	13972000
Q13616	CUL2	22	22	22	Cullin-1	1	22	22	22	175640000
Q13617	CUL3	12;12	12;12	12;12	Cullin-2	2	12	12	12	79870000
Q13618	CUL4A	22;22;17	22;22;17	22;22;17	Cullin-3	3	22	22	22	295090000
Q13619	CUL4B	23;20	15;12	15;12	Cullin-4A	2	23	15	15	167100000
Q13620	DYRK1A	27;27;25	27;27;25	19;19;17	Cullin-4B	3	27	27	19	627130000
Q13627-4	GFUS	7;7;7;7;7;2;2;2	7;7;7;7;7;2;2;2	7;7;7;7;7;2;2;2	Dual specificity tyrosine-phosphorylation-regulated kinase 1A	8	7	7	7	8292200
Q13630	RAB31	8	8	8	GDP-L-fucose synthase	1	8	8	8	162160000
Q13636	RAB32	5	5	3	Ras-related protein Rab-31	1	5	5	3	44669000
Q13637	FHL1	15;2	15;2	14;1	Ras-related protein Rab-32	2	15	15	14	306610000
Q13642-1	FHL3	11;11;11;9;7	11;11;11;9;7	11;11;11;9;7	Four and a half LIM domains protein 1	5	11	11	11	511550000
Q13643	RIN1	4	4	4	Four and a half LIM domains protein 3	1	4	4	4	29448000
Q13671-2	AAMP	3;3	3;3	3;3	Ras and Rab interactor 1	2	3	3	3	13587000
Q13685	MOGS	6	6	6	Angio-associated migratory cell protein	1	6	6	6	108690000
Q13724	LAMB3	25;24	25;24	25;24	Mannosyl-oligosaccharide glucosidase	2	25	25	25	748530000
Q13751	NACA	11	11	11	Laminin subunit beta-3	1	11	11	11	40533000
Q13765	SPTAN1	3;3;3;1	3;3;3;1	3;3;3;1	Nascent polypeptide-associated complex subunit alpha;Nascent polypeptide-associated complex subunit alpha, muscle-specific form	4	3	3	3	191140000
Q13813-3	GNL2	48;48;47	48;48;47	48;48;47	Spectrin alpha chain, non-erythrocytic 1	3	48	48	48	361630000
Q13823	PKP1	16	16	16	Nucleolar GTP-binding protein 2	1	16	16	16	138650000
Q13835-2	DDX39B	26;26	26;26	26;26	Plakophilin-1	2	26	26	26	5075200
Q13838	BLMH	18;18	18;18	7;7	Spliceosome RNA helicase DDX39B	2	18	18	7	1970500000
Q13867	EXOSC2	11	11	11	Bleomycin hydrolase	1	11	11	11	56322000
Q13868-3	BYSL	3;3;2	3;3;2	3;3;2	Exosome complex component RRP4	3	3	3	3	16838000
Q13895	IDI1	12	12	12	Bystin	1	12	12	12	166840000
Q13907	CBFB	10;9;1	10;9;1	10;9;1	Isopentenyl-diphosphate Delta-isomerase 1	3	10	10	10	236030000
Q13951	CDK13	5;4	5;4	5;4	Core-binding factor subunit beta	2	5	5	5	66772000
Q14004-2	CKAP5	8;8	7;7	6;6	Cyclin-dependent kinase 13	2	8	7	6	16579000
Q14008-2	CIRBP	47;47;47	47;47;47	47;47;47	Cytoskeleton-associated protein 5	3	47	47	47	520430000
Q14011	COTL1	4;3	4;3	4;3	Cold-inducible RNA-binding protein	2	4	4	4	49522000
Q14019	HNRNPD	12	12	12	Coactosin-like protein	1	12	12	12	658990000
Q14103-3	BOP1	19;19;18;18	19;19;18;18	18;18;17;17	Heterogeneous nuclear ribonucleoprotein D0	4	19	19	18	3048800000
Q14137-2	SEPTIN6	6;6	6;6	6;6	Ribosome biogenesis protein BOP1	2	6	6	6	12028000
Q14141-2	KEAP1	9;9;9;4	3;3;3;2	3;3;3;2	Septin-6	4	9	3	3	48491000
Q14145	MORC3	4	4	4	Kelch-like ECH-associated protein 1	1	4	4	4	4488200
Q14149	EIF3A	6	6	6	MORC family CW-type zinc finger protein 3	1	6	6	6	38865000
Q14152	ARHGEF7	72;66	72;66	72;66	Eukaryotic translation initiation factor 3 subunit A	2	72	72	72	5045100000
Q14155-1	UBAP2L	27;26;23;22;22;22	27;26;23;22;22;22	23;22;19;18;18;18	Rho guanine nucleotide exchange factor 7	6	27	27	23	489760000
Q14157	SCRIB	17;17;16;16;16	17;17;16;16;16	17;17;16;16;16	Ubiquitin-associated protein 2-like	5	17	17	17	637230000
Q14160	GIT2	15;15;12;2;2	15;15;12;2;2	15;15;12;2;2	Protein scribble homolog	5	15	15	15	104760000
Q14161	TTLL12	21;19;19;19;19;18;16;15;14;11	21;19;19;19;19;18;16;15;14;11	7;5;5;5;5;5;3;1;0;0	ARF GTPase-activating protein GIT2	10	21	21	7	290650000
Q14166	DOCK1	17	17	17	Tubulin--tyrosine ligase-like protein 12	1	17	17	17	303040000
Q14185	TFDP1	4	3	3	Dedicator of cytokinesis protein 1	1	4	3	3	7721200
Q14186	WRN	2	2	2	Transcription factor Dp-1	1	2	2	2	8660100
Q14191	FHL2	2	2	2	Werner syndrome ATP-dependent helicase	1	2	2	2	5264500
Q14192	DPYSL3	15;1	15;1	15;1	Four and a half LIM domains protein 2	2	15	15	15	547660000
Q14195-2	MRPL58	14;10	11;7	10;6	Dihydropyrimidinase-related protein 3	2	14	11	10	108370000
Q14197	DCTN1	5	5	5	Peptidyl-tRNA hydrolase ICT1, mitochondrial	1	5	5	5	102130000
Q14203-3	DYNC1H1	50;49;49;49;46;46	50;49;49;49;46;46	50;49;49;49;46;46	Dynactin subunit 1	6	50	50	50	981700000
Q14204	EIF2B1	225	225	225	Cytoplasmic dynein 1 heavy chain 1	1	225	225	225	10180000000
Q14232	EIF4A2	11;6	11;6	11;6	Translation initiation factor eIF-2B subunit alpha	2	11	11	11	134480000
Q14240	ELOA	25;25	12;12	12;12	Eukaryotic initiation factor 4A-II;Eukaryotic initiation factor 4A-II, N-terminally processed	2	25	12	12	215480000
Q14241	CTTN	7	7	7	Transcription elongation factor B polypeptide 3	1	7	7	7	137790000
Q14247	ENDOG	27;24;22	27;24;22	27;24;22	Src substrate cortactin	3	27	27	27	2468400000
Q14249	FLOT2	2	2	2	Endonuclease G, mitochondrial	1	2	2	2	26083000
Q14254	RCN2	3	3	3	Flotillin-2	1	3	3	3	6000500
Q14257	TRIM25	11;11	11;11	11;11	Reticulocalbin-2	2	11	11	11	548150000
Q14258	FLNC	25	25	25	E3 ubiquitin/ISG15 ligase TRIM25	1	25	25	25	1140000000
Q14315	FKBP8	125;124	113;112	109;108	Filamin-C	2	125	113	109	6388200000
Q14318-2	FAM50A	10;9;4	10;9;4	10;9;4	Peptidyl-prolyl cis-trans isomerase FKBP8	3	10	10	10	79225000
Q14320	FRG1	4	4	2	Protein FAM50A	1	4	4	2	83700000
Q14331	GNA13	8	8	8	Protein FRG1	1	8	8	8	135490000
Q14344	GAMT	9;8	9;8	9;8	Guanine nucleotide-binding protein subunit alpha-13	2	9	9	9	124960000
Q14353	GALE	4;3	4;3	4;3	Guanidinoacetate N-methyltransferase	2	4	4	4	26936000
Q14376	GAS6	10;8	10;8	10;8	UDP-glucose 4-epimerase	2	10	10	10	135450000
Q14393-5	GALNT3	7;7;7;7;7	7;7;7;7;7	7;7;7;7;7	Growth arrest-specific protein 6	5	7	7	7	26975000
Q14435	CAPRIN1	5	5	5	Polypeptide N-acetylgalactosaminyltransferase 3	1	5	5	5	53693000
Q14444-2	BECN1	15;15	15;15	15;15	Caprin-1	2	15	15	15	843360000
Q14457	RBM39	2	2	2	Beclin-1	1	2	2	2	6881500
Q14498-2	HLTF	19;19;18;2;2;2;2;1	19;19;18;2;2;2;2;1	19;19;18;2;2;2;2;1	RNA-binding protein 39	8	19	19	19	678750000
Q14527	SQLE	15;12	15;12	15;12	Helicase-like transcription factor	2	15	15	15	145820000
Q14534	PDIA5	2	2	2	Squalene monooxygenase	1	2	2	2	5096400
Q14554	PRPSAP1	15;8	15;8	15;8	Protein disulfide-isomerase A5	2	15	15	15	144340000
Q14558-2	DHX8	12;11	12;11	11;10	Phosphoribosyl pyrophosphate synthase-associated protein 1	2	12	12	11	182060000
Q14562	MCM6	10	9	9	ATP-dependent RNA helicase DHX8	1	10	9	9	32872000
Q14566	HSP90AA2P	34	34	34	DNA replication licensing factor MCM6	1	34	34	34	1147200000
Q14568	RASA3	8	1	1	Heat shock protein HSP 90-alpha A2	1	8	1	1	25013000
Q14644	IRF3	23;22	23;22	23;22	Ras GTPase-activating protein 3	2	23	23	23	198890000
Q14653-4	TRIP12	5;5;1	5;5;1	5;5;1	Interferon regulatory factor 3	3	5	5	5	20659000
Q14669	PUM1	37;37	37;37	1;1	E3 ubiquitin-protein ligase TRIP12	2	37	37	1	439630000
Q14671-2	MDC1	10;10;10;9	10;10;10;9	6;6;6;5	Pumilio homolog 1	4	10	10	6	30121000
Q14676-2	CLINT1	20;20;17;11	20;20;17;11	20;20;17;11	Mediator of DNA damage checkpoint protein 1	4	20	20	20	94157000
Q14677-3	MELK	12;12;11	12;12;11	12;12;11	Clathrin interactor 1	3	12	12	12	207130000
Q14680	SMC1A	6;5;5;5;5;4;3;3	5;4;4;4;4;4;3;3	5;4;4;4;4;4;3;3	Maternal embryonic leucine zipper kinase	8	6	5	5	31128000
Q14683	RRP1B	44	44	44	Structural maintenance of chromosomes protein 1A	1	44	44	44	1637800000
Q14684	DIP2A	16;15	16;15	16;15	Ribosomal RNA processing protein 1 homolog B	2	16	16	16	187130000
Q14689-6	GINS1	8;8;5;5;5;4	5;5;2;2;2;1	3;3;2;2;2;1	Disco-interacting protein 2 homolog A	6	8	5	3	19272000
Q14691	BMS1	4	4	4	DNA replication complex GINS protein PSF1	1	4	4	4	31115000
Q14692	USP10	7	7	7	Ribosome biogenesis protein BMS1 homolog	1	7	7	7	29021000
Q14694	GANAB	24;24;24	24;24;24	24;24;24	Ubiquitin carboxyl-terminal hydrolase 10	3	24	24	24	2079000000
Q14697	GANAB	43;1	1;0	1;0	Neutral alpha-glucosidase AB	2	43	1	1	181660000
Q14697-2	RFTN1	44	44	2	Neutral alpha-glucosidase AB	1	44	44	2	5966100000
Q14699	MFSD10	4	4	4	Raftlin	1	4	4	4	4383200
Q14728	PPP2R5D	1	1	1	Major facilitator superfamily domain-containing protein 10	1	1	1	1	18348000
Q14738	LBR	10;9;7;4;4;4;4;4;1;1;1;1;1	10;9;7;4;4;4;4;4;1;1;1;1;1	10;9;7;4;4;4;4;4;1;1;1;1;1	Serine/threonine-protein phosphatase 2A 56 kDa regulatory subunit delta isoform	13	10	10	10	80005000
Q14739	MVP	13	13	13	Lamin-B receptor	1	13	13	13	684180000
Q14764	GOLGB1	41	41	41	Major vault protein	1	41	41	41	1244800000
Q14789-4	CASP8	9;9;9;9	9;9;9;9	9;9;9;9	Golgin subfamily B member 1	4	9	9	9	95543000
Q14790-6	NAA30	3;3;3;3;3;3;3;3;3	3;3;3;3;3;3;3;3;3	3;3;3;3;3;3;3;3;3	Caspase-8;Caspase-8 subunit p18;Caspase-8 subunit p10	9	3	3	3	24776000
Q147X3-2	KIF22	4;4	4;4	4;4	N-alpha-acetyltransferase 30	2	4	4	4	7791300
Q14807	CHD4	17;15	17;15	17;15	Kinesin-like protein KIF22	2	17	17	17	125710000
Q14839	LASP1	54;54	54;54	37;37	Chromodomain-helicase-DNA-binding protein 4	2	54	54	37	1417400000
Q14847	PTGR1	14;13;7;1	14;13;7;1	14;13;7;1	LIM and SH3 domain protein 1	4	14	14	14	1166700000
Q14914-2	DRAP1	11;11	11;11	11;11	Prostaglandin reductase 1	2	11	11	11	303900000
Q14919	NFATC4	2;2	2;2	2;2	Dr1-associated corepressor	2	2	2	2	11056000
Q14934-2	NFIX	4;4;4;4;4;4;3;3;3;3;3;3;3;3;3;3;3;3;3;2;2;1	4;4;4;4;4;4;3;3;3;3;3;3;3;3;3;3;3;3;3;2;2;1	4;4;4;4;4;4;3;3;3;3;3;3;3;3;3;3;3;3;3;2;2;1	Nuclear factor of activated T-cells, cytoplasmic 4	22	4	4	4	5286500
Q14938-6	GPNMB	9;8;8;8;7;7	7;7;7;6;6;6	6;6;6;5;5;5	Nuclear factor 1 X-type	6	9	7	6	84723000
Q14956-2	KPNB1	2;2	2;2	2;2	Transmembrane glycoprotein NMB	2	2	2	2	55643000
Q14974	NUMA1	27;19	27;19	27;19	Importin subunit beta-1	2	27	27	27	737050000
Q14980	PSME4	103;83;83;48	103;83;83;48	1;1;1;0	Nuclear mitotic apparatus protein 1	4	103	103	1	3019200000
Q14997	CUL7	8;2;1	8;2;1	8;2;1	Proteasome activator complex subunit 4	3	8	8	8	28220000
Q14999	GAPVD1	4;4;1;1	4;4;1;1	4;4;1;1	Cullin-7	4	4	4	4	9754500
Q14C86-4	NAA25	18;18;18;18;18;17	18;18;18;18;18;17	18;18;18;18;18;17	GTPase-activating protein and VPS9 domain-containing protein 1	6	18	18	18	113880000
Q14CX7	NCAPH	17;16	17;16	17;16	N-alpha-acetyltransferase 25, NatB auxiliary subunit	2	17	17	17	146170000
Q15003	PCLAF	20;15	20;15	20;15	Condensin complex subunit 2	2	20	20	20	457290000
Q15004-2	SPCS2	1;1	1;1	1;1	PCNA-associated factor	2	1	1	1	5806500
Q15005	EMC2	6	6	6	Signal peptidase complex subunit 2	1	6	6	6	156450000
Q15006	PSMD6	4	4	4	ER membrane protein complex subunit 2	1	4	4	4	25573000
Q15008	MAD2L1BP	11;11;10;10	11;11;10;10	11;11;10;10	26S proteasome non-ATPase regulatory subunit 6	4	11	11	11	48079000
Q15013	MORF4L2	1;1	1;1	1;1	MAD2L1-binding protein	2	1	1	1	5460500
Q15014	ABRAXAS2	7	7	5	Mortality factor 4-like protein 2	1	7	7	5	64180000
Q15018	SEPTIN2	8	8	8	BRISC complex subunit Abro1	1	8	8	8	47844000
Q15019	SART3	17;17;16	17;17;16	17;17;16	Septin-2	3	17	17	17	3006200000
Q15020	NCAPD2	31;30;9;2	31;30;9;2	31;30;9;2	Squamous cell carcinoma antigen recognized by T-cells 3	4	31	31	31	492760000
Q15021	SUZ12	35	35	35	Condensin complex subunit 1	1	35	35	35	586540000
Q15022	EXOSC7	6	6	6	Polycomb protein SUZ12	1	6	6	6	75937000
Q15024	EFTUD2	3	3	3	Exosome complex component RRP42	1	3	3	3	44895000
Q15029-2	LARS2	34;34;33	33;33;32	33;33;32	116 kDa U5 small nuclear ribonucleoprotein component	3	34	33	33	611670000
Q15031	R3HDM1	10	10	10	Probable leucine--tRNA ligase, mitochondrial	1	10	10	10	53285000
Q15032-2	SNX17	3;3;3;3	3;3;3;3	3;3;3;3	R3H domain-containing protein 1	4	3	3	3	4658200
Q15036	RAB3GAP1	12;11	12;11	12;11	Sorting nexin-17	2	12	12	12	129840000
Q15042	KARS1	17;16;15	17;16;15	17;16;15	Rab3 GTPase-activating protein catalytic subunit	3	17	17	17	133430000
Q15046	RRS1	27;27	27;27	27;27	Lysine--tRNA ligase	2	27	27	27	1013100000
Q15050	ARHGEF6	4	4	4	Ribosome biogenesis regulatory protein homolog	1	4	4	4	33793000
Q15052-2	POLD3	5;5	1;1	1;1	Rho guanine nucleotide exchange factor 6	2	5	1	1	3457000
Q15054	EIF4H	8;6;6	8;6;6	8;6;6	DNA polymerase delta subunit 3	3	8	8	8	132740000
Q15056-2	ACAP2	5;5	5;5	5;5	Eukaryotic translation initiation factor 4H	2	5	5	5	35329000
Q15057	KIF14	5	5	5	Arf-GAP with coiled-coil, ANK repeat and PH domain-containing protein 2	1	5	5	5	28289000
Q15058	POSTN	21	21	21	Kinesin-like protein KIF14	1	21	21	21	119350000
Q15063-7	ACOX1	4;4;4;4;4;4;4;3	4;4;4;4;4;4;4;3	4;4;4;4;4;4;4;3	Periostin	8	4	4	4	38140000
Q15067-3	OXA1L	4;4;4	4;4;4	4;4;4	Peroxisomal acyl-coenzyme A oxidase 1	3	4	4	4	34324000
Q15070	ZNF146	6;6;4	6;6;4	6;6;4	Mitochondrial inner membrane protein OXA1L	3	6	6	6	98812000
Q15072	EEA1	1	1	1	Zinc finger protein OZF	1	1	1	1	5396200
Q15075	PDIA6	29	29	29	Early endosome antigen 1	1	29	29	29	501180000
Q15084-3	PAFAH1B3	17;17;17;17;17	17;17;17;17;17	17;17;17;17;17	Protein disulfide-isomerase A6	5	17	17	17	2729300000
Q15102	PCOLCE	6	6	6	Platelet-activating factor acetylhydrolase IB subunit gamma	1	6	6	6	106870000
Q15113	PDK3	2	2	2	Procollagen C-endopeptidase enhancer 1	1	2	2	2	1920200
Q15120	PMVK	2;2	2;2	2;2	[Pyruvate dehydrogenase (acetyl-transferring)] kinase isozyme 3, mitochondrial	2	2	2	2	4277100
Q15126	PRKD1	12	12	12	Phosphomevalonate kinase	1	12	12	12	205120000
Q15139	PLCB4	8	8	6	Serine/threonine-protein kinase D1	1	8	8	6	45507000
Q15147-4	PLEC	35	35	1	1-phosphatidylinositol 4,5-bisphosphate phosphodiesterase beta-4	1	35	35	1	576640000
Q15149	PLEC	273;268;268;268;268	273;268;268;268;268	5;0;0;0;0	Plectin	5	273	273	5	11331000000
Q15149-3	PLEC	267	1	1	Plectin	1	267	1	1	21028000
Q15149-4	PLEC	270	2	2	Plectin	1	270	2	2	42781000
Q15149-8	PLEC	269	1	1	Plectin	1	269	1	1	6271300
Q15149-9	PPA1	269	1	1	Plectin	1	269	1	1	9303200
Q15181	PTGES3	6	6	6	Inorganic pyrophosphatase	1	6	6	6	61112000
Q15185-4	STK38	8;8;7;3	8;8;7;3	8;8;7;3	Prostaglandin E synthase 3	4	8	8	8	1289500000
Q15208	NONO	9;1	9;1	8;0	Serine/threonine-protein kinase 38	2	9	9	8	121060000
Q15233	PTPA	21;19	21;19	20;18	Non-POU domain-containing octamer-binding protein	2	21	21	20	1303000000
Q15257-3	PTPRK	8;8;8;5	8;8;8;5	8;8;8;5	Serine/threonine-protein phosphatase 2A activator	4	8	8	8	179300000
Q15262-2	RASA2	6;6;6;5	6;6;6;5	6;6;6;5	Receptor-type tyrosine-protein phosphatase kappa	4	6	6	6	41029000
Q15283-2	RAB35	4;4	4;4	4;4	Ras GTPase-activating protein 2	2	4	4	4	11827000
Q15286	RNPS1	10;5;1;1	10;5;1;1	10;5;1;1	Ras-related protein Rab-35	4	10	10	10	151270000
Q15287-3	RBBP5	1;1;1	1;1;1	1;1;1	RNA-binding protein with serine-rich domain 1	3	1	1	1	7695100
Q15291-2	RCN1	2;2	2;2	2;2	Retinoblastoma-binding protein 5	2	2	2	2	15755000
Q15293	LLGL1	12;10	12;10	12;10	Reticulocalbin-1	2	12	12	12	418850000
Q15334	LRRC41	22	22	22	Lethal(2) giant larvae protein homolog 1	1	22	22	22	205430000
Q15345	PCBP1	7;6	7;6	7;6	Leucine-rich repeat-containing protein 41	2	7	7	7	39051000
Q15365	ELOC	16;1;1	16;1;1	12;0;0	Poly(rC)-binding protein 1	3	16	16	12	1748900000
Q15369	ELOB	6;5	6;5	6;5	Transcription elongation factor B polypeptide 1	2	6	6	6	212270000
Q15370	RHEB	6;6	6;6	6;6	Transcription elongation factor B polypeptide 2	2	6	6	6	132310000
Q15382	UBE3C	10	10	10	GTP-binding protein Rheb	1	10	10	10	144140000
Q15386	TOMM20	11;8;6	11;8;6	11;8;6	Ubiquitin-protein ligase E3C	3	11	11	11	39674000
Q15388	DHCR24	3	3	3	Mitochondrial import receptor subunit TOM20 homolog	1	3	3	3	168900000
Q15392	SF3B3	9;8	9;8	9;8	Delta(24)-sterol reductase	2	9	9	9	115730000
Q15393	PUM3	32;18;9	32;18;9	32;18;9	Splicing factor 3B subunit 3	3	32	32	32	386070000
Q15397	DLGAP5	7	7	7	Pumilio domain-containing protein KIAA0020	1	7	7	7	26831000
Q15398	RSU1	32;29	32;29	2;2	Disks large-associated protein 5	2	32	32	2	433560000
Q15404-2	CNN3	5;5	5;5	5;5	Ras suppressor protein 1	2	5	5	5	138890000
Q15417	RPS6KA1	13;11;11	13;11;11	12;10;11	Calponin-3	3	13	13	12	565340000
Q15418-4	SF3B4	21;21;21;19;1;1;1;1;1	13;13;13;12;0;0;0;0;0	13;13;13;12;0;0;0;0;0	Ribosomal protein S6 kinase alpha-1	9	21	13	13	103050000
Q15427	RBMS2	5	5	5	Splicing factor 3B subunit 4	1	5	5	5	95290000
Q15434	PPP1R7	6	6	4	RNA-binding motif, single-stranded-interacting protein 2	1	6	6	4	110990000
Q15435	SEC23A	15;14;10;9;9	15;14;10;9;9	15;14;10;9;9	Protein phosphatase 1 regulatory subunit 7	5	15	15	15	430390000
Q15436	SEC23B	31;23	31;23	28;22	Protein transport protein Sec23A	2	31	31	28	2423500000
Q15437	SF3A1	23	20	20	Protein transport protein Sec23B	1	23	20	20	165410000
Q15459	SKIV2L	12;10	12;10	12;10	Splicing factor 3A subunit 1	2	12	12	12	70496000
Q15477	CDSN	22	22	22	Helicase SKI2W	1	22	22	22	83991000
Q15517	SURF2	5	4	4	Corneodesmosin	1	5	4	4	6109100
Q15527	TERF2	4	4	4	Surfeit locus protein 2	1	4	4	4	61343000
Q15554	MAPRE2	7;5	7;5	7;5	Telomeric repeat-binding factor 2	2	7	7	7	64664000
Q15555-3	TGFBI	5;4;4;4;2	5;4;4;4;2	5;4;4;4;2	Microtubule-associated protein RP/EB family member 2	5	5	5	5	40136000
Q15582	TRADD	6	6	6	Transforming growth factor-beta-induced protein ig-h3	1	6	6	6	56386000
Q15628	TRAM1	8;7	8;7	8;7	Tumor necrosis factor receptor type 1-associated DEATH domain protein	2	8	8	8	65467000
Q15629-2	TSN	5;5	5;5	5;5	Translocating chain-associated membrane protein 1	2	5	5	5	58566000
Q15631	TARBP2	10;5	10;5	10;5	Translin	2	10	10	10	216030000
[truncated: 2,001 more rows]

## Sheet: No Ab (IP)
Uniprot	Gene name primary	Peptide counts (all)	Peptide counts (razor+unique)	Peptide counts (unique)	Protein names	Number of proteins	Peptides	Razor + unique peptides	Unique peptides	Intensity No_ab
A0A087WW87	IGKV2-40	2;2;1;1;1;1;1;1;1	2;2;1;1;1;1;1;1;1	2;2;1;1;1;1;1;1;1	Ig kappa chain V-II region Cum;Ig kappa chain V-II region RPMI 6410;Ig kappa chain V-II region FR	9	2	2	2	6920700
A0A1W2PR19	GSTT4	2	2	2		1	2	2	2	24987000
A0AVT1	UBA6	21;14;7;6	21;14;7;6	21;14;7;6	Ubiquitin-like modifier-activating enzyme 6	4	21	21	21	148120000
A0FGR8-2	ESYT2	12;12;12;7;4	12;12;12;7;4	12;12;12;7;4	Extended synaptotagmin-2	5	12	12	12	33291000
A1A4S6	ARHGAP10	4	4	4	Rho GTPase-activating protein 10	1	4	4	4	4928700
A1L0T0	ILVBL	13	13	13	Acetolactate synthase-like protein	1	13	13	13	100220000
A2A2Z9	ANKRD18B	2;1	2;1	2;1	Ankyrin repeat domain-containing protein 18B;Ankyrin repeat domain-containing protein 18A	2	2	2	2	30343000
A2RRP1-2	NBAS	9;9	9;9	9;9	Neuroblastoma-amplified sequence	2	9	9	9	14940000
A3KMH1	VWA8	11;11;9	11;11;9	11;11;9	von Willebrand factor A domain-containing protein 8	3	11	11	11	8590700
A3KN83-3	SBNO1	12;12;12;8;3;3	12;12;12;8;3;3	12;12;12;8;3;3	Protein strawberry notch homolog 1	6	12	12	12	18871000
A4D1E9	GTPBP10	11;7;2	11;7;2	11;7;2	GTP-binding protein 10	3	11	11	11	21636000
A5YKK6	CNOT1	41;40;37;26	41;40;37;26	41;40;37;26	CCR4-NOT transcription complex subunit 1	4	41	41	41	132400000
A6NDG6	PGP	6	6	6	Phosphoglycolate phosphatase	1	6	6	6	57995000
A6NHL2-2	TUBAL3	5;5	1;1	1;1	Tubulin alpha chain-like 3	2	5	1	1	21410000
A6NHQ2	FBLL1	2	1	1	rRNA/tRNA 2-O-methyltransferase fibrillarin-like protein 1	1	2	1	1	45354000
A6NHR9	SMCHD1	55;54;21	55;54;21	55;54;21	Structural maintenance of chromosomes flexible hinge domain-containing protein 1	3	55	55	55	374460000
A6NIH7	UNC119B	4	4	3	Protein unc-119 homolog B	1	4	4	3	17356000
A6NKF1	SAC3D1	4;2	4;2	4;2	SAC3 domain-containing protein 1	2	4	4	4	2934400
A6ZKI3	RTL8C	4;2	4;2	2;1	Protein FAM127A;Protein FAM127C	2	4	4	2	8248000
A8K2U0	A2ML1	8;3	8;3	8;3	Alpha-2-macroglobulin-like protein 1	2	8	8	8	24620000
A8MQT2-2	GOLGA8B	1;1;1;1	1;1;1;1	1;1;1;1	Golgin subfamily A member 8B;Golgin subfamily A member 8A	4	1	1	1	10259000
A8MTY7	KRTAP9-7	6	4	4	Keratin-associated protein 9-7	1	6	4	4	817660000
A8MUX0	KRTAP16-1	21	21	21	Keratin-associated protein 16-1	1	21	21	21	4227800000
A8MVA2	KRTAP9-6	2	2	2	Keratin-associated protein 9-6	1	2	2	2	229650000
A8MXV4	NUDT19	5	5	5	Nucleoside diphosphate-linked moiety X motif 19, mitochondrial	1	5	5	5	13997000
B2RTY4-2	MYO9A	4;4;4;3	2;2;2;2	2;2;2;2	Unconventional myosin-IXa	4	4	2	2	2699000
B5ME19	EIF3CL	25;25;24	25;25;24	25;25;24	Eukaryotic translation initiation factor 3 subunit C-like protein;Eukaryotic translation initiation factor 3 subunit C	3	25	25	25	599410000
E9PRG8	C11orf98	3	3	3	Uncharacterized protein C11orf98	1	3	3	3	15113000
O00116	AGPS	21	21	21	Alkyldihydroxyacetonephosphate synthase, peroxisomal	1	21	21	21	226150000
O00139-2	KIF2A	24;23;23;23;23	24;23;23;23;23	22;21;21;21;21	Kinesin-like protein KIF2A	5	24	24	22	219500000
O00148	DDX39A	16;10;9	5;3;3	5;3;3	ATP-dependent RNA helicase DDX39A	3	16	5	5	57340000
O00151	PDLIM1	10	10	10	PDZ and LIM domain protein 1	1	10	10	10	57383000
O00154-4	ACOT7	17;16;16;16;15;9;9;1	17;16;16;16;15;9;9;1	17;16;16;16;15;9;9;1	Cytosolic acyl coenzyme A thioester hydrolase	8	17	17	17	415610000
O00159-3	MYO1C	57;56;55	57;56;55	56;55;54	Unconventional myosin-Ic	3	57	57	56	1914800000
O00170	AIP	8	8	8	AH receptor-interacting protein	1	8	8	8	40991000
O00178	GTPBP1	17	17	17	GTP-binding protein 1	1	17	17	17	135720000
O00186	STXBP3	12	12	12	Syntaxin-binding protein 3	1	12	12	12	72773000
O00189	AP4M1	4	4	4	AP-4 complex subunit mu-1	1	4	4	4	6608900
O00203	AP3B1	37;36;8;8;6	37;36;8;8;6	37;36;8;8;6	AP-3 complex subunit beta-1	5	37	37	37	500190000
O00214	LGALS8	6;6	6;6	6;6	Galectin-8	2	6	6	6	13759000
O00217	NDUFS8	4	4	4	NADH dehydrogenase [ubiquinone] iron-sulfur protein 8, mitochondrial	1	4	4	4	32347000
O00231	PSMD11	20;20	20;20	20;20	26S proteasome non-ATPase regulatory subunit 11	2	20	20	20	296540000
O00232	PSMD12	15;14	15;14	15;14	26S proteasome non-ATPase regulatory subunit 12	2	15	15	15	109690000
O00233	PSMD9	5;4;2	5;4;2	5;4;2	26S proteasome non-ATPase regulatory subunit 9	3	5	5	5	23003000
O00264	PGRMC1	2	1	1	Membrane-associated progesterone receptor component 1	1	2	1	1	5226900
O00267-2	SUPT5H	6;6	6;6	6;6	Transcription elongation factor SPT5	2	6	6	6	3992000
O00299	CLIC1	16	16	16	Chloride intracellular channel protein 1	1	16	16	16	1177400000
O00303	EIF3F	12	12	12	Eukaryotic translation initiation factor 3 subunit F	1	12	12	12	215540000
O00329	PIK3CD	8;3	8;3	7;3	Phosphatidylinositol 4,5-bisphosphate 3-kinase catalytic subunit delta isoform	2	8	8	7	10429000
O00330	PDHX	4;4;2	4;4;2	4;4;2	Pyruvate dehydrogenase protein X component, mitochondrial	3	4	4	4	5042000
O00391	QSOX1	11;8	11;8	11;8	Sulfhydryl oxidase 1	2	11	11	11	22029000
O00410	IPO5	29;28;2	29;28;2	5;4;0	Importin-5	3	29	29	5	324070000
O00410-2	IPO5	25	1	1	Importin-5	1	25	1	1	6049400
O00411	POLRMT	11	11	11	DNA-directed RNA polymerase, mitochondrial	1	11	11	11	19668000
O00418	EEF2K	3	3	3	Eukaryotic elongation factor 2 kinase	1	3	3	3	4197600
O00423	EML1	12;12	12;12	12;12	Echinoderm microtubule-associated protein-like 1	2	12	12	12	19916000
O00425	IGF2BP3	25;10	25;10	23;9	Insulin-like growth factor 2 mRNA-binding protein 3	2	25	25	23	1421400000
O00429-3	DNM1L	22;22;22;21;21;21;21;21;18	22;22;22;21;21;21;21;21;18	22;22;22;21;21;21;21;21;18	Dynamin-1-like protein	9	22	22	22	130580000
O00442	RTCA	8;8	8;8	8;8	RNA 3-terminal phosphate cyclase	2	8	8	8	75205000
O00443	PIK3C2A	10;3	10;3	10;3	Phosphatidylinositol 4-phosphate 3-kinase C2 domain-containing subunit alpha	2	10	10	10	4468500
O00469-2	PLOD2	32;30;19	32;30;19	32;30;19	Procollagen-lysine,2-oxoglutarate 5-dioxygenase 2	3	32	32	32	809160000
O00471	EXOC5	4	4	4	Exocyst complex component 5	1	4	4	4	1834300
O00483	NDUFA4	4	4	4	Cytochrome c oxidase subunit NDUFA4	1	4	4	4	111510000
O00487	PSMD14	11	11	11	26S proteasome non-ATPase regulatory subunit 14	1	11	11	11	312490000
O00488	ZNF593	3	3	3	Zinc finger protein 593	1	3	3	3	8426700
O00505	KPNA3	16	16	11	Importin subunit alpha-4	1	16	16	11	222000000
O00541-2	PES1	17;17	17;17	17;17	Pescadillo homolog	2	17	17	17	198550000
O00560	SDCBP	11;9	11;9	1;1	Syntenin-1	2	11	11	1	383060000
O00560-2	SDCBP	11	1	1	Syntenin-1	1	11	1	1	26819000
O00567	NOP56	17	17	17	Nucleolar protein 56	1	17	17	17	128790000
O00571	DDX3X	39;37;2;2;2;2	38;36;2;2;2;2	12;10;0;0;0;0	ATP-dependent RNA helicase DDX3X	6	39	38	12	2481100000
O00584	RNASET2	1	1	1	Ribonuclease T2	1	1	1	1	7633400
O00622	CCN1	14	14	14	Protein CYR61	1	14	14	14	147250000
O00629	KPNA4	9	4	4	Importin subunit alpha-3	1	9	4	4	23721000
O00635	TRIM38	2	2	2	E3 ubiquitin-protein ligase TRIM38	1	2	2	2	3388400
O00712-2	NFIB	2;2;2;2	1;1;1;1	1;1;1;1	Nuclear factor 1 B-type	4	2	1	1	2080000
O00743	PPP6C	10;9;9	10;9;9	10;9;9	Serine/threonine-protein phosphatase 6 catalytic subunit;Serine/threonine-protein phosphatase 6 catalytic subunit, N-terminally processed	3	10	10	10	107240000
O00754-2	MAN2B1	2;2	2;2	2;2	Lysosomal alpha-mannosidase;Lysosomal alpha-mannosidase A peptide;Lysosomal alpha-mannosidase B peptide;Lysosomal alpha-mannosidase C peptide;Lysosomal alpha-mannosidase D peptide;Lysosomal alpha-mannosidase E peptide	2	2	2	2	8117200
O00764	PDXK	9;8;7	9;8;7	9;8;7	Pyridoxal kinase	3	9	9	9	189570000
O00767	SCD	2	2	2	Acyl-CoA desaturase	1	2	2	2	32933000
O14497	ARID1A	22;20;19	22;20;19	19;17;16	AT-rich interactive domain-containing protein 1A	3	22	22	19	145460000
O14530	TXNDC9	9;7	9;7	9;7	Thioredoxin domain-containing protein 9	2	9	9	9	93572000
O14558	HSPB6	3	3	3	Heat shock protein beta-6	1	3	3	3	11168000
O14578-4	CIT	56;55;42;13;1	56;55;42;13;1	56;55;42;13;1	Citron Rho-interacting kinase	5	56	56	56	436670000
O14579-3	COPE	2;2;2	2;2;2	2;2;2	Coatomer subunit epsilon	3	2	2	2	2604300
O14602	EIF1AY	5;4	5;4	5;4	Eukaryotic translation initiation factor 1A, Y-chromosomal;Eukaryotic translation initiation factor 1A, X-chromosomal	2	5	5	5	20037000
O14617	AP3D1	36;36;34;29;27	36;36;34;29;27	36;36;34;29;27	AP-3 complex subunit delta-1	5	36	36	36	727190000
O14641	DVL2	6	6	4	Segment polarity protein dishevelled homolog DVL-2	1	6	6	4	22426000
O14646-2	CHD1	13;13	13;13	8;8	Chromodomain-helicase-DNA-binding protein 1	2	13	13	8	21133000
O14647	CHD2	10;10;2	5;5;1	5;5;1	Chromodomain-helicase-DNA-binding protein 2	3	10	5	5	3793300
O14656	TOR1A	9;4	9;4	9;4	Torsin-1A	2	9	9	9	51052000
O14657	TOR1B	3	3	3	Torsin-1B	1	3	3	3	8859200
O14672	ADAM10	7;2	7;2	7;2	Disintegrin and metalloproteinase domain-containing protein 10	2	7	7	7	7364300
O14727-5	APAF1	6;6;6;5;5;5	6;6;6;5;5;5	6;6;6;5;5;5	Apoptotic protease-activating factor 1	6	6	6	6	11115000
O14732-2	IMPA2	2;2	2;2	2;2	Inositol monophosphatase 2	2	2	2	2	2355000
O14734	ACOT8	1	1	1	Acyl-coenzyme A thioesterase 8	1	1	1	1	5989400
O14735-3	CDIPT	3;3	3;3	3;3	CDP-diacylglycerol--inositol 3-phosphatidyltransferase	2	3	3	3	12400000
O14744	PRMT5	20;18;18;16;14	20;18;18;16;14	20;18;18;16;14	Protein arginine N-methyltransferase 5;Protein arginine N-methyltransferase 5, N-terminally processed	5	20	20	20	329720000
O14757-2	CHEK1	5;5;5	5;5;5	5;5;5	Serine/threonine-protein kinase Chk1	3	5	5	5	9503400
O14773-2	TPP1	5;5	5;5	5;5	Tripeptidyl-peptidase 1	2	5	5	5	59292000
O14776	TCERG1	16;16;1	16;16;1	16;16;1	Transcription elongation regulator 1	3	16	16	16	36735000
O14802	POLR3A	17	17	16	DNA-directed RNA polymerase III subunit RPC1	1	17	17	16	48825000
O14818	PSMA7	12;8;5;5;5;5	12;8;5;5;5;5	12;8;5;5;5;5	Proteasome subunit alpha type-7	6	12	12	12	223140000
O14828	SCAMP3	5;4	5;4	5;4	Secretory carrier-associated membrane protein 3	2	5	5	5	19585000
O14874-2	BCKDK	3;3;3	3;3;3	3;3;3	[3-methyl-2-oxobutanoate dehydrogenase [lipoamide]] kinase, mitochondrial	3	3	3	3	14948000
O14880	MGST3	3	3	3	Microsomal glutathione S-transferase 3	1	3	3	3	86969000
O14908	GIPC1	10;6;1	10;6;1	10;6;1	PDZ domain-containing protein GIPC1	3	10	10	10	117330000
O14920-4	IKBKB	6;6;6;2	6;6;6;2	5;5;5;1	Inhibitor of nuclear factor kappa-B kinase subunit beta	4	6	6	5	2688600
O14929	HAT1	7;4	7;4	7;4	Histone acetyltransferase type B catalytic subunit	2	7	7	7	122220000
O14933-2	UBE2L6	2;2	2;2	2;2	Ubiquitin/ISG15-conjugating enzyme E2 L6	2	2	2	2	5043400
O14936-3	CASK	9;9;8;8;8;3	9;9;8;8;8;3	9;9;8;8;8;3	Peripheral plasma membrane protein CASK	6	9	9	9	19319000
O14949	UQCRQ	5	5	5	Cytochrome b-c1 complex subunit 8	1	5	5	5	56964000
O14964	HGS	10;8	10;8	10;8	Hepatocyte growth factor-regulated tyrosine kinase substrate	2	10	10	10	39819000
O14965	AURKA	12	12	11	Aurora kinase A	1	12	12	11	65090000
O14972	VPS26C	5;4	5;4	5;4	Down syndrome critical region protein 3	2	5	5	5	15442000
O14974-5	PPP1R12A	13;13;13;12;12	13;13;13;12;12	13;13;13;12;12	Protein phosphatase 1 regulatory subunit 12A	5	13	13	13	47364000
O14976-2	GAK	3;3	3;3	3;3	Cyclin-G-associated kinase	2	3	3	3	4826000
O14979-3	HNRNPDL	13;13;13	12;12;12	12;12;12	Heterogeneous nuclear ribonucleoprotein D-like	3	13	12	12	707140000
O14980	XPO1	37	37	37	Exportin-1	1	37	37	37	366470000
O14981	BTAF1	5;2	5;2	5;2	TATA-binding protein-associated factor 172	2	5	5	5	2160800
O15013-7	ARHGEF10	6;6;6;6;6	6;6;6;6;6	6;6;6;6;6	Rho guanine nucleotide exchange factor 10	5	6	6	6	4767800
O15014	ZNF609	3;1	3;1	3;1	Zinc finger protein 609	2	3	3	3	5224400
O15027-2	SEC16A	21;21;21;21;21	21;21;21;21;21	21;21;21;21;21	Protein transport protein Sec16A	5	21	21	21	33336000
O15042	U2SURP	9;9;7	9;9;7	9;9;7	U2 snRNP-associated SURP motif-containing protein	3	9	9	9	9205500
O15056	SYNJ2	11;10;10	11;10;10	11;10;10	Synaptojanin-2	3	11	11	11	8020300
O15066	KIF3B	15;6;6;1	15;6;6;1	14;6;5;0	Kinesin-like protein KIF3B;Kinesin-like protein KIF3B, N-terminally processed	4	15	15	14	19558000
O15067	PFAS	14	14	14	Phosphoribosylformylglycinamidine synthase	1	14	14	14	39357000
O15084	ANKRD28	8;8;8;7;1;1;1;1;1	8;8;8;7;1;1;1;1;1	8;8;8;7;1;1;1;1;1	Serine/threonine-protein phosphatase 6 regulatory ankyrin repeat subunit A	9	8	8	8	37895000
O15091-4	PRORP	3;3;3;1	3;3;3;1	3;3;3;1	Mitochondrial ribonuclease P protein 3	4	3	3	3	5563200
O15111	CHUK	4	3	3	Inhibitor of nuclear factor kappa-B kinase subunit alpha	1	4	3	3	10977000
O15118	NPC1	3;2	3;2	3;2	Niemann-Pick C1 protein	2	3	3	3	16883000
O15121	DEGS1	2	2	2	Sphingolipid delta(4)-desaturase DES1	1	2	2	2	10127000
O15143	ARPC1B	17	16	16	Actin-related protein 2/3 complex subunit 1B	1	17	16	16	633000000
O15144	ARPC2	18	18	18	Actin-related protein 2/3 complex subunit 2	1	18	18	18	501040000
O15145	ARPC3	7	7	7	Actin-related protein 2/3 complex subunit 3	1	7	7	7	127490000
O15160-2	POLR1C	9;9	9;9	9;9	DNA-directed RNA polymerases I and III subunit RPAC1	2	9	9	9	122870000
O15173	PGRMC2	4;4	4;4	3;3	Membrane-associated progesterone receptor component 2	2	4	4	3	21804000
O15226	NKRF	8;8	8;8	8;8	NF-kappa-B-repressing factor	2	8	8	8	10498000
O15228-2	GNPAT	3;3	3;3	3;3	Dihydroxyacetone phosphate acyltransferase	2	3	3	3	4237200
O15231	ZNF185	11;11;10;10;10;10;9;7;5	11;11;10;10;10;10;9;7;5	11;11;10;10;10;10;9;7;5	Zinc finger protein 185	9	11	11	11	16213000
O15235	MRPS12	5	5	5	28S ribosomal protein S12, mitochondrial	1	5	5	5	44476000
O15258	RER1	3	3	3	Protein RER1	1	3	3	3	36254000
O15260	SURF4	6;5;4	6;5;4	6;5;4	Surfeit locus protein 4	3	6	6	6	107060000
O15264	MAPK13	3	3	3	Mitogen-activated protein kinase 13	1	3	3	3	3383000
O15269	SPTLC1	12;3	12;3	12;3	Serine palmitoyltransferase 1	2	12	12	12	26967000
O15270	SPTLC2	16	16	16	Serine palmitoyltransferase 2	1	16	16	16	75524000
O15294	OGT	18;16;14;10	18;16;14;10	18;16;14;10	UDP-N-acetylglucosamine--peptide N-acetylglucosaminyltransferase 110 kDa subunit	4	18	18	18	77016000
O15305	PMM2	7;4;1	7;4;1	7;4;1	Phosphomannomutase 2	3	7	7	7	36849000
O15344	MID1	4;3;1;1	4;3;1;1	4;3;1;1	E3 ubiquitin-protein ligase Midline-1	4	4	4	4	3034400
O15355	PPM1G	10	10	10	Protein phosphatase 1G	1	10	10	10	88995000
O15371	EIF3D	22;22;21	22;22;21	22;22;21	Eukaryotic translation initiation factor 3 subunit D	3	22	22	22	949850000
O15372	EIF3H	14	14	14	Eukaryotic translation initiation factor 3 subunit H	1	14	14	14	167870000
O15382-2	BCAT2	3;3	3;3	3;3	Branched-chain-amino-acid aminotransferase, mitochondrial	2	3	3	3	8160400
O15397	IPO8	7;4	6;3	6;3	Importin-8	2	7	6	6	4926300
O15427	SLC16A3	9	9	9	Monocarboxylate transporter 4	1	9	9	9	66600000
O15446	POLR1G	6;6	6;6	6;6	DNA-directed RNA polymerase I subunit RPA34	2	6	6	6	12085000
O15460-2	P4HA2	21;21	21;21	21;21	Prolyl 4-hydroxylase subunit alpha-2	2	21	21	21	68315000
O15498	YKT6	11;8	11;8	11;8	Synaptobrevin homolog YKT6	2	11	11	11	140710000
O15511	ARPC5	3;2	3;2	3;2	Actin-related protein 2/3 complex subunit 5	2	3	3	3	28861000
O15523	DDX3Y	31;30;10	4;3;1	4;3;1	ATP-dependent RNA helicase DDX3Y	3	31	4	4	30402000
O15530-3	PDPK1	7;7;6;6;6;5	7;7;6;6;6;5	7;7;6;6;6;5	3-phosphoinositide-dependent protein kinase 1;Putative 3-phosphoinositide-dependent protein kinase 2	6	7	7	7	6198100
O15533-2	TAPBP	2;2;2	2;2;2	2;2;2	Tapasin	3	2	2	2	13049000
O43143	DHX15	33	33	32	Pre-mRNA-splicing factor ATP-dependent RNA helicase DHX15	1	33	33	32	1025000000
O43148	RNMT	9;9	9;9	9;9	mRNA cap guanine-N7 methyltransferase	2	9	9	9	44703000
O43169	CYB5B	2	2	2	Cytochrome b5 type B	1	2	2	2	10589000
O43172-2	PRPF4	15;15	15;15	15;15	U4/U6 small nuclear ribonucleoprotein Prp4	2	15	15	15	87918000
O43175	PHGDH	20	20	20	D-3-phosphoglycerate dehydrogenase	1	20	20	20	628310000
O43237	DYNC1LI2	10;9	9;9	9;9	Cytoplasmic dynein 1 light intermediate chain 2	2	10	9	9	53545000
O43242	PSMD3	34;22	34;22	34;22	26S proteasome non-ATPase regulatory subunit 3	2	34	34	34	1212600000
O43251-8	RBFOX2	6;6;6;6;6;6;5;4;4;4;3;3;3;3;3;2;2	6;6;6;6;6;6;5;4;4;4;3;3;3;3;3;2;2	6;6;6;6;6;6;5;4;4;4;3;3;3;3;3;2;2	RNA binding protein fox-1 homolog 2;RNA binding protein fox-1 homolog 1	17	6	6	6	34524000
O43252	PAPSS1	16	15	15	Bifunctional 3-phosphoadenosine 5-phosphosulfate synthase 1;Sulfate adenylyltransferase;Adenylyl-sulfate kinase	1	16	15	15	78810000
O43264-2	ZW10	4;4	4;4	4;4	Centromere/kinetochore protein zw10 homolog	2	4	4	4	2893400
O43290	SART1	20	20	20	U4/U6.U5 tri-snRNP-associated protein 1	1	20	20	20	94303000
O43293	DAPK3	6;2	6;2	6;2	Death-associated protein kinase 3	2	6	6	6	30891000
O43294-2	TGFB1I1	11;11	11;11	11;11	Transforming growth factor beta-1-induced transcript 1 protein	2	11	11	11	54728000
O43314-2	PPIP5K2	15;15;3;3;3;3;3;3;3	15;15;3;3;3;3;3;3;3	15;15;3;3;3;3;3;3;3	Inositol hexakisphosphate and diphosphoinositol-pentakisphosphate kinase 2	9	15	15	15	6814900
O43324	EEF1E1	9;7	9;7	9;7	Eukaryotic translation elongation factor 1 epsilon-1	2	9	9	9	196540000
O43379	WDR62	11;11;2;1	11;11;2;1	11;11;2;1	WD repeat-containing protein 62	4	11	11	11	13510000
O43390	HNRNPR	23;20	18;16	2;2	Heterogeneous nuclear ribonucleoprotein R	2	23	18	2	598160000
O43390-2	HNRNPR	22;19	1;1	1;1	Heterogeneous nuclear ribonucleoprotein R	2	22	1	1	9812000
O43395	PRPF3	19;6	19;6	19;6	U4/U6 small nuclear ribonucleoprotein Prp3	2	19	19	19	71176000
O43396	TXNL1	3	3	3	Thioredoxin-like protein 1	1	3	3	3	14841000
O43402	EMC8	5;3	5;3	5;3	ER membrane protein complex subunit 8	2	5	5	5	19504000
O43414	ERI3	2;1;1	2;1;1	2;1;1	ERI1 exoribonuclease 3	3	2	2	2	5641700
O43427-2	FIBP	10;10	10;10	10;10	Acidic fibroblast growth factor intracellular-binding protein	2	10	10	10	19110000
O43432	EIF4G3	11;11;9;2	8;8;6;2	8;8;6;2	Eukaryotic translation initiation factor 4 gamma 3	4	11	8	8	14658000
O43447	PPIH	4;3	4;3	4;3	Peptidyl-prolyl cis-trans isomerase H	2	4	4	4	32744000
O43464-3	HTRA2	4;4;3;3	4;4;3;3	4;4;3;3	Serine protease HTRA2, mitochondrial	4	4	4	4	33246000
O43488	AKR7A2	8;3;1	8;3;1	8;3;1	Aflatoxin B1 aldehyde reductase member 2	3	8	8	8	91803000
O43491	EPB41L2	20	20	2	Band 4.1-like protein 2	1	20	20	2	43600000
O43520	ATP8B1	3	3	3	Phospholipid-transporting ATPase IC	1	3	3	3	2427800
O43572	AKAP10	3	3	3	A-kinase anchor protein 10, mitochondrial	1	3	3	3	12239000
O43592	XPOT	13	13	13	Exportin-T	1	13	13	13	105860000
O43615	TIMM44	23	23	23	Mitochondrial import inner membrane translocase subunit TIM44	1	23	23	23	147720000
O43660	PLRG1	12;11	12;11	12;11	Pleiotropic regulator 1	2	12	12	12	60862000
O43663-4	PRC1	15;14	15;14	1;1	Protein regulator of cytokinesis 1	2	15	15	1	85703000
O43670-2	ZNF207	8;8;8;7	8;8;8;7	8;8;8;7	BUB3-interacting and GLEBS motif-containing protein ZNF207	4	8	8	8	181690000
O43681	GET3	6	6	6	ATPase ASNA1	1	6	6	6	31533000
O43684-2	BUB3	14;14	14;14	14;14	Mitotic checkpoint protein BUB3	2	14	14	14	838850000
O43707	ACTN4	50;34;25;1	31;23;18;1	30;23;18;0	Alpha-actinin-4	4	50	31	30	432060000
O43731	KDELR3	2;2	2;2	2;2	ER lumen protein-retaining receptor 3	2	2	2	2	4199600
O43747	AP1G1	18;18	18;18	18;18	AP-1 complex subunit gamma-1	2	18	18	18	233330000
O43776	NARS1	19;6	19;6	19;6	Asparagine--tRNA ligase, cytoplasmic	2	19	19	19	451270000
O43795-2	MYO1B	36;35	36;35	33;32	Unconventional myosin-Ib	2	36	36	33	724160000
O43809	NUDT21	10	10	10	Cleavage and polyadenylation specificity factor subunit 5	1	10	10	10	137050000
O43813	LANCL1	3	3	3	LanC-like protein 1	1	3	3	3	9175600
O43815	STRN	9;8	9;8	9;8	Striatin	2	9	9	9	31803000
O43818	RRP9	6	6	6	U3 small nucleolar RNA-interacting protein 2	1	6	6	6	17020000
O43837	IDH3B	16;13;9	16;13;9	16;13;9	Isocitrate dehydrogenase [NAD] subunit beta, mitochondrial	3	16	16	16	129980000
O43847	NRDC	25;25	25;25	25;25	Nardilysin	2	25	25	25	243770000
O43852	CALU	19;19;14;14;13;10;10;10;10;9;4	19;19;14;14;13;10;10;10;10;9;4	6;6;6;6;6;6;6;2;6;0;0	Calumenin	11	19	19	6	301650000
O43865-2	AHCYL1	9;9;7;7;7;7	9;9;7;7;7;7	9;9;7;7;7;7	Putative adenosylhomocysteinase 2;Putative adenosylhomocysteinase 3	6	9	9	9	75586000
O43896	KIF1C	9	7	6	Kinesin-like protein KIF1C	1	9	7	6	12146000
O43913	ORC5	4;3	4;3	4;3	Origin recognition complex subunit 5	2	4	4	4	10687000
O43929-2	ORC4	4;4;4;2	4;4;4;2	4;4;4;2	Origin recognition complex subunit 4	4	4	4	4	11834000
O60216	RAD21	11;1	11;1	9;0	Double-strand-break repair protein rad21 homolog	2	11	11	9	14711000
O60231	DHX16	28	27	27	Putative pre-mRNA-splicing factor ATP-dependent RNA helicase DHX16	1	28	27	27	138190000
O60244	MED14	11	11	11	Mediator of RNA polymerase II transcription subunit 14	1	11	11	11	22428000
O60256-3	PRPSAP2	6;6;4;4	5;5;3;3	5;5;3;3	Phosphoribosyl pyrophosphate synthase-associated protein 2	4	6	5	5	32764000
O60264	SMARCA5	32	32	20	SWI/SNF-related matrix-associated actin-dependent regulator of chromatin subfamily A member 5	1	32	32	20	442170000
O60271-4	SPAG9	4;4;3;3;3;3;1;1	4;4;3;3;3;3;1;1	4;4;3;3;3;3;1;1	C-Jun-amino-terminal kinase-interacting protein 4	8	4	4	4	3689900
O60294	LCMT2	3	3	3	tRNA wybutosine-synthesizing protein 4	1	3	3	3	5515200
O60306	AQR	11	10	10	Intron-binding protein aquarius	1	11	10	10	25744000
O60313	OPA1	16;16;15;15;15;15	16;16;15;15;15;15	16;16;15;15;15;15	Dynamin-like 120 kDa protein, mitochondrial;Dynamin-like 120 kDa protein, form S1	6	16	16	16	32083000
O60315-2	ZEB2	9;9	9;9	9;9	Zinc finger E-box-binding homeobox 2	2	9	9	9	3053600
O60333-3	KIF1B	15;4;4;4	15;4;4;4	5;0;0;0	Kinesin-like protein KIF1B	4	15	15	5	22401000
O60341	KDM1A	7;7	7;7	7;7	Lysine-specific histone demethylase 1A	2	7	7	7	3845000
O60343-2	TBC1D4	9;9;9;5;4	9;9;9;5;4	9;9;9;5;4	TBC1 domain family member 4	5	9	9	9	12984000
O60437	PPL	6	6	6	Periplakin	1	6	6	6	905460000
O60443	GSDME	4	4	4	Non-syndromic hearing impairment protein 5	1	4	4	4	1907500
O60488-2	ACSL4	20;20	18;18	18;18	Long-chain-fatty-acid--CoA ligase 4	2	20	18	18	145420000
O60493	SNX3	5;3;3;3	5;3;3;3	3;2;2;2	Sorting nexin-3	4	5	5	3	41328000
O60502-4	OGA	13;13;11;6	13;13;11;6	13;13;11;6	Protein O-GlcNAcase	4	13	13	13	70287000
O60506	SYNCRIP	29;28	29;28	1;1	Heterogeneous nuclear ribonucleoprotein Q	2	29	29	1	1881100000
O60506-3	SYNCRIP	29;28;20	1;1;1	1;1;1	Heterogeneous nuclear ribonucleoprotein Q	3	29	1	1	14061000
O60508	CDC40	3	3	3	Pre-mRNA-processing factor 17	1	3	3	3	48751000
O60524-4	NEMF	18;18;18;17;1	18;18;18;17;1	18;18;18;17;1	Nuclear export mediator factor NEMF	5	18	18	18	150970000
O60547-2	GMDS	10;10	10;10	10;10	GDP-mannose 4,6 dehydratase	2	10	10	10	37027000
O60565	GREM1	4;3;1	4;3;1	4;3;1	Gremlin-1	3	4	4	4	16884000
O60566-2	BUB1B	9;9;9	9;9;9	9;9;9	Mitotic checkpoint serine/threonine-protein kinase BUB1 beta	3	9	9	9	7651700
O60568	PLOD3	16	16	16	Procollagen-lysine,2-oxoglutarate 5-dioxygenase 3	1	16	16	16	47252000
O60573	EIF4E2	2;1	2;1	2;1	Eukaryotic translation initiation factor 4E type 2	2	2	2	2	13886000
O60610-2	DIAPH1	35;35;35	35;35;35	35;35;35	Protein diaphanous homolog 1	3	35	35	35	188270000
O60645	EXOC3	7	7	7	Exocyst complex component 3	1	7	7	7	26885000
O60664-4	PLIN3	5;5;5;2	5;5;5;2	5;5;5;2	Perilipin-3	4	5	5	5	44985000
O60678-2	PRMT3	4;4	4;4	4;4	Protein arginine N-methyltransferase 3	2	4	4	4	26310000
O60684	KPNA6	9	4	2	Importin subunit alpha-7	1	9	4	2	56550000
O60701	UGDH	18;16;14	18;16;14	18;16;14	UDP-glucose 6-dehydrogenase	3	18	18	18	196090000
O60711	LPXN	8;8	8;8	8;8	Leupaxin	2	8	8	8	105520000
O60716	CTNND1	32;32;32;32;31;31;31;31;30;30;30;30;30;30;30;30;29;29;29;29;29;29;29;29;24;24;24;24;23;23;23;23	32;32;32;32;31;31;31;31;30;30;30;30;30;30;30;30;29;29;29;29;29;29;29;29;24;24;24;24;23;23;23;23	32;32;32;32;31;31;31;31;30;30;30;30;30;30;30;30;29;29;29;29;29;29;29;29;24;24;24;24;23;23;23;23	Catenin delta-1	32	32	32	32	286810000
O60749	SNX2	14;13	14;13	12;11	Sorting nexin-2	2	14	14	12	137620000
O60762	DPM1	8	8	8	Dolichol-phosphate mannosyltransferase subunit 1	1	8	8	8	97365000
O60763	USO1	11;11;1;1;1;1	11;11;1;1;1;1	11;11;1;1;1;1	General vesicular transport factor p115	6	11	11	11	43406000
O60783	MRPS14	3	3	3	28S ribosomal protein S14, mitochondrial	1	3	3	3	30620000
O60784-4	TOM1	2;2;2;1	2;2;2;1	2;2;2;1	Target of Myb protein 1	4	2	2	2	8068800
O60826	CCDC22	14	14	14	Coiled-coil domain-containing protein 22	1	14	14	14	24136000
O60828-5	PQBP1	2;2;2;2;1;1;1;1;1;1	2;2;2;2;1;1;1;1;1;1	2;2;2;2;1;1;1;1;1;1	Polyglutamine-binding protein 1	10	2	2	2	4374100
O60832	DKC1	16;12	16;12	16;12	H/ACA ribonucleoprotein complex subunit 4	2	16	16	16	95334000
O60841	EIF5B	44	44	44	Eukaryotic translation initiation factor 5B	1	44	44	44	933630000
O60869-2	EDF1	2;2;2	2;2;2	2;2;2	Endothelial differentiation-related factor 1	3	2	2	2	17780000
O60870-2	KIN	3;3	3;3	3;3	DNA/RNA-binding protein KIN17	2	3	3	3	8740200
O60884	DNAJA2	15	15	15	DnaJ homolog subfamily A member 2	1	15	15	15	457250000
O60888-3	CUTA	1;1;1	1;1;1	1;1;1	Protein CutA	3	1	1	1	14566000
O60911	CTSV	3;1;1	3;1;1	2;0;0	Cathepsin L2	3	3	3	2	14435000
O60934	NBN	10	10	10	Nibrin	1	10	10	10	17842000
O60942-3	RNGTT	7;7;7;7	7;7;7;7	7;7;7;7	mRNA-capping enzyme;Polynucleotide 5-triphosphatase;mRNA guanylyltransferase	4	7	7	7	15146000
O75027-2	ABCB7	7;7;6	7;7;6	7;7;6	ATP-binding cassette sub-family B member 7, mitochondrial	3	7	7	7	3233500
O75083	WDR1	33;19	33;19	33;19	WD repeat-containing protein 1	2	33	33	33	2763900000
O75116	ROCK2	58	58	50	Rho-associated protein kinase 2	1	58	58	50	513260000
O75131	CPNE3	7;1;1;1;1;1;1;1;1;1;1;1	7;1;1;1;1;1;1;1;1;1;1;1	6;0;0;0;0;0;0;0;0;0;0;0	Copine-3	12	7	7	6	57110000
O75147	OBSL1	10;9;9;9	10;9;9;9	10;9;9;9	Obscurin-like protein 1	4	10	10	10	5579200
O75150	RNF40	21;20;16	19;18;14	19;18;14	E3 ubiquitin-protein ligase BRE1B	3	21	19	19	87592000
O75153	CLUH	28;1;1	28;1;1	28;1;1	Clustered mitochondria protein homolog	3	28	28	28	177090000
O75165	DNAJC13	47	47	47	DnaJ homolog subfamily C member 13	1	47	47	47	178820000
O75170-6	PPP6R2	5;5;5;5;5;5	5;5;5;5;5;5	5;5;5;5;5;5	Serine/threonine-protein phosphatase 6 regulatory subunit 2	6	5	5	5	15712000
O75175	CNOT3	5	5	5	CCR4-NOT transcription complex subunit 3	1	5	5	5	26038000
O75179-7	ANKRD17	21;21;21;20;11;10;8	9;9;9;8;5;4;2	9;9;9;8;5;4;2	Ankyrin repeat domain-containing protein 17	7	21	9	9	13121000
O75190	DNAJB6	6;5;4;4;1;1	6;5;4;4;1;1	5;4;3;3;1;0	DnaJ homolog subfamily B member 6	6	6	6	5	60306000
O75223	GGCT	7;4;1;1	7;4;1;1	7;4;1;1	Gamma-glutamylcyclotransferase	4	7	7	7	96824000
O75251-2	NDUFS7	3;3	3;3	3;3	NADH dehydrogenase [ubiquinone] iron-sulfur protein 7, mitochondrial	2	3	3	3	32037000
O75306-2	NDUFS2	14;14	14;14	14;14	NADH dehydrogenase [ubiquinone] iron-sulfur protein 2, mitochondrial	2	14	14	14	103220000
O75323	NIPSNAP2	4;2	4;2	4;2	Protein NipSnap homolog 2	2	4	4	4	23116000
O75330-2	HMMR	22;22;22;20	22;22;22;20	22;22;22;20	Hyaluronan mediated motility receptor	4	22	22	22	52995000
O75340	PDCD6	5;4;1	5;4;1	5;4;1	Programmed cell death protein 6	3	5	5	5	7546400
O75342	ALOX12B	9	9	9	Arachidonate 12-lipoxygenase, 12R-type	1	9	9	9	35693000
O75351	VPS4B	9	6	6	Vacuolar protein sorting-associated protein 4B	1	9	6	6	14319000
O75352-2	MPDU1	2;2	2;2	2;2	Mannose-P-dolichol utilization defect 1 protein	2	2	2	2	20160000
O75367-2	MACROH2A1	7;7;7	7;7;7	6;6;6	Core histone macro-H2A.1	3	7	7	6	69552000
O75369-2	FLNB	98;98;98;98;95;95;83;80;80	82;82;82;82;79;79;79;66;66	82;82;82;82;79;79;79;66;66	Filamin-B	9	98	82	82	1139500000
O75376	NCOR1	12;12;6	12;12;6	11;11;5	Nuclear receptor corepressor 1	3	12	12	11	22556000
O75382-2	TRIM3	8;8;7;5;1;1	8;8;7;5;1;1	8;8;7;5;1;1	Tripartite motif-containing protein 3	6	8	8	8	22118000
O75390	CS	15	15	15	Citrate synthase, mitochondrial	1	15	15	15	316560000
O75394	MRPL33	1	1	1	39S ribosomal protein L33, mitochondrial	1	1	1	1	13125000
O75396	SEC22B	10	10	10	Vesicle-trafficking protein SEC22b	1	10	10	10	122420000
O75400-2	PRPF40A	8;8;8	8;8;8	8;8;8	Pre-mRNA-processing factor 40 homolog A	3	8	8	8	23423000
O75419-2	CDC45	4;4;4	4;4;4	4;4;4	Cell division control protein 45 homolog	3	4	4	4	20389000
O75436	VPS26A	16;10	16;10	14;9	Vacuolar protein sorting-associated protein 26A	2	16	16	14	211760000
O75439	PMPCB	14	13	13	Mitochondrial-processing peptidase subunit beta	1	14	13	13	77468000
O75446	SAP30	5	5	5	Histone deacetylase complex subunit SAP30	1	5	5	5	17070000
O75449	KATNA1	2;1	2;1	2;1	Katanin p60 ATPase-containing subunit A1	2	2	2	2	3240800
O75475	PSIP1	16;12;12;1;1;1	16;12;12;1;1;1	15;11;11;0;0;0	PC4 and SFRS1-interacting protein	6	16	16	15	152390000
O75477	ERLIN1	14	11	11	Erlin-1	1	14	11	11	155310000
O75489	NDUFS3	12;3	12;3	12;3	NADH dehydrogenase [ubiquinone] iron-sulfur protein 3, mitochondrial	2	12	12	12	165260000
O75494-5	SRSF10	6;6;6;6;6;6;3	6;6;6;6;6;6;3	6;6;6;6;6;6;3	Serine/arginine-rich splicing factor 10;Serine/arginine-rich splicing factor 12	7	6	6	6	25164000
O75521-2	ECI2	7;7	7;7	7;7	Enoyl-CoA delta isomerase 2, mitochondrial	2	7	7	7	23027000
O75525-2	KHDRBS3	7;7	6;6	6;6	KH domain-containing, RNA-binding, signal transduction-associated protein 3	2	7	6	6	24223000
O75526	RBMXL2	2	1	1	RNA-binding motif protein, X-linked-like-2	1	2	1	1	174200000
O75530-3	EED	7;7;7	7;7;7	7;7;7	Polycomb protein EED	3	7	7	7	19936000
O75531	BANF1	3	3	3	Barrier-to-autointegration factor;Barrier-to-autointegration factor, N-terminally processed	1	3	3	3	18801000
O75533	SF3B1	47;1	47;1	47;1	Splicing factor 3B subunit 1	2	47	47	47	381770000
O75534-2	CSDE1	45;45;44;44	45;45;44;44	45;45;44;44	Cold shock domain-containing protein E1	4	45	45	45	1004600000
O75569	PRKRA	12;9;9	12;9;9	12;9;9	Interferon-inducible double-stranded RNA-dependent protein kinase activator A	3	12	12	12	109130000
O75592-2	MYCBP2	23;23	23;23	23;23	E3 ubiquitin-protein ligase MYCBP2	2	23	23	23	15639000
O75607	NPM3	3	3	3	Nucleoplasmin-3	1	3	3	3	36984000
O75608-2	LYPLA1	4;4	4;4	4;4	Acyl-protein thioesterase 1	2	4	4	4	45115000
O75616	ERAL1	8;4	8;4	8;4	GTPase Era, mitochondrial	2	8	8	8	24966000
O75643	SNRNP200	82;22	82;22	82;22	U5 small nuclear ribonucleoprotein 200 kDa helicase	2	82	82	82	793330000
O75663	TIPRL	10;7	10;7	10;7	TIP41-like protein	2	10	10	10	147860000
O75676-2	RPS6KA4	13;13;2;1;1	13;13;2;1;1	13;13;2;1;1	Ribosomal protein S6 kinase alpha-4	5	13	13	13	22362000
O75691	UTP20	21	21	21	Small subunit processome component 20 homolog	1	21	21	21	28811000
O75694	NUP155	27;26	27;26	27;26	Nuclear pore complex protein Nup155	2	27	27	27	189290000
O75695	RP2	2	2	2	Protein XRP2	1	2	2	2	7186000
O75717	WDHD1	29;24	29;24	29;24	WD repeat and HMG-box DNA-binding protein 1	2	29	29	29	178290000
O75718	CRTAP	15	15	15	Cartilage-associated protein	1	15	15	15	149780000
O75746	SLC25A12	20;16	14;10	14;10	Calcium-binding mitochondrial carrier protein Aralar1	2	20	14	14	54801000
O75787-2	ATP6AP2	5;5	5;5	5;5	Renin receptor	2	5	5	5	6340400
O75792	RNASEH2A	5	5	5	Ribonuclease H2 subunit A	1	5	5	5	22792000
O75794	CDC123	3	3	3	Cell division cycle protein 123 homolog	1	3	3	3	3115500
O75818-2	RPP40	6;6	6;6	6;6	Ribonuclease P protein subunit p40	2	6	6	6	12207000
O75821	EIF3G	12	12	12	Eukaryotic translation initiation factor 3 subunit G	1	12	12	12	167820000
O75822	EIF3J	3;3;2	3;3;2	3;3;2	Eukaryotic translation initiation factor 3 subunit J	3	3	3	3	8937000
O75828	CBR3	14	12	12	Carbonyl reductase [NADPH] 3	1	14	12	12	42949000
O75832	PSMD10	7;3	7;3	7;3	26S proteasome non-ATPase regulatory subunit 10	2	7	7	7	32265000
O75844	ZMPSTE24	4	4	4	CAAX prenyl protease 1 homolog	1	4	4	4	29893000
O75874	IDH1	17	16	16	Isocitrate dehydrogenase [NADP] cytoplasmic	1	17	16	16	311300000
O75880	SCO1	6	6	6	Protein SCO1 homolog, mitochondrial	1	6	6	6	26974000
O75886	STAM2	5;3	3;2	3;2	Signal transducing adapter molecule 2	2	5	3	3	11972000
O75912	DGKI	4	4	2	Diacylglycerol kinase iota	1	4	4	2	53419000
O75934	BCAS2	2	2	2	Pre-mRNA-splicing factor SPF27	1	2	2	2	5970900
O75943-3	RAD17	6;6;6;6	6;6;6;6	6;6;6;6	Cell cycle checkpoint protein RAD17	4	6	6	6	3205500
O75947-2	ATP5PD	3;3	3;3	3;3	ATP synthase subunit d, mitochondrial	2	3	3	3	6821900
O75955	FLOT1	13;12	13;12	13;12	Flotillin-1	2	13	13	13	22560000
O75962	TRIO	34;33;33;28;6;5;5	34;33;33;28;6;5;5	34;33;33;28;6;5;5	Triple functional domain protein	7	34	34	34	116450000
O75964	ATP5MG	4	4	4	ATP synthase subunit g, mitochondrial	1	4	4	4	51540000
O76003	GLRX3	8	8	8	Glutaredoxin-3	1	8	8	8	66654000
O76021	RSL1D1	19;6	19;6	19;6	Ribosomal L1 domain-containing protein 1	2	19	19	19	110500000
O76031	CLPX	16	16	16	ATP-dependent Clp protease ATP-binding subunit clpX-like, mitochondrial	1	16	16	16	83552000
O76071	CIAO1	8	8	8	Probable cytosolic iron-sulfur protein assembly protein CIAO1	1	8	8	8	58139000
O76094	SRP72	33;30	33;30	33;30	Signal recognition particle subunit SRP72	2	33	33	33	1022600000
[truncated: 3,305 more rows]

## Sheet: GNPDA2 INTERACTOME (FILTERED)
APBB1
[truncated: 93 more rows]
