# Supplementary material for: Involvement of Glucosamine 6 Phosphate Isomerase 2 (GNPDA2) Overproduction in β-Amyloid- and Tau P301L-Driven Pathomechanisms
Source: Biomolecules. 2024 Mar 25;14(4):394. doi: 10.3390/biom14040394 (PMC11048700; doi:10.3390/biom14040394)
Supplement: Supplementary file 1 [file biomolecules-14-00394-s001.zip › Supplementary table S3. Metascape analysis of GNPDA2 specific interactors.xlsx]

## Sheet: Annotation
MyList	Gene ID	Type	Tax ID	Homologene Gene ID	Homologene Gene Tax ID	Gene Symbol	Description	Biological Process (GO)	Kinase Class (UniProt)	Protein Function (Protein Atlas)	Subcellular Location (Protein Atlas)	Drug (DrugBank)	Canonical Pathways_x000D_	Hallmark Gene Sets_x000D_	GO:0035735 intraciliary transport involve	R-HSA-8953854 Metabolism of RNA	GO:0009081 branched-chain amino acid meta	hsa00562 Inositol phosphate metabolism	GO:1903829 positive regulation of protein	GO:0021782 glial cell development	R-HSA-68877 Mitotic Prometaphase	GO:0030490 maturation of SSU-rRNA	hsa04961 Endocrine and other factor-reg	GO:0006939 smooth muscle contraction	GO:0051168 nuclear export	hsa05171 Coronavirus disease - COVID-19	R-HSA-6796648 TP53 Regulates Transcription o	GO:0051301 cell division	GO:0006886 intracellular protein transpor	R-HSA-9006934 Signaling by Receptor Tyrosine	GO:0000018 regulation of DNA recombinatio
APBB1	322	symbol	H. sapiens	322	H. sapiens	APBB1	amyloid beta precursor protein binding family B member 1	GO:0006939 smooth muscle contraction;GO:0043967 histone H4 acetylation;GO:1902807 negative regulation of cell cycle G1/S phase transition		Predicted intracellular proteins	Plasma membrane (Supported)		(M200)PID ERA GENOMIC PATHWAY	(M5950)HALLMARK ALLOGRAFT REJECTION	0	0	0	0	1	0	0	0	0	1	0	0	1	0	0	0	0
NDC80	10403	symbol	H. sapiens	10403	H. sapiens	NDC80	NDC80 kinetochore complex component	GO:0008315 G2/MI transition of meiotic cell cycle;GO:0044771 meiotic cell cycle phase transition;GO:0007057 spindle assembly involved in female meiosis I		Predicted intracellular proteins	Nucleoplasm (Supported); Additional: Centrosome		(M14)PID AURORA B PATHWAY; (M129)PID PLK1 PATHWAY	(M5893)HALLMARK MITOTIC SPINDLE; (M5901)HALLMARK G2M CHECKPOINT	1	0	0	0	1	0	1	0	0	0	0	0	0	1	0	0	0
WDR46	9277	symbol	H. sapiens	9277	H. sapiens	WDR46	WD repeat domain 46	GO:0000462 maturation of SSU-rRNA from tricistronic rRNA transcript (SSU-rRNA, 5.8S rRNA, LSU-rRNA);GO:0030490 maturation of SSU-rRNA;GO:0042274 ribosomal small subunit biogenesis		Predicted intracellular proteins	Nucleoli (Supported)				0	1	0	0	0	0	0	1	0	0	0	0	0	0	0	0	0
AKAP8	10270	symbol	H. sapiens	10270	H. sapiens	AKAP8	A-kinase anchoring protein 8	GO:0071380 cellular response to prostaglandin E stimulus;GO:0033127 regulation of histone phosphorylation;GO:0007076 mitotic chromosome condensation		Predicted intracellular proteins	Nucleoplasm (Supported)				0	0	0	0	0	0	0	0	0	0	0	0	0	1	0	0	0
LRP4	4038	symbol	H. sapiens	4038	H. sapiens	LRP4	LDL receptor related protein 4	GO:1901629 regulation of presynaptic membrane organization;GO:1901631 positive regulation of presynaptic membrane organization;GO:0051124 synaptic assembly at neuromuscular junction		Human disease related genes:Nervous system diseases:Other nervous and sensory system diseases; Human disease related genes:Congenital malformations:Congenital malformations of the musculoskeletal system; Transporters; Disease related genes; Potential drug targets; Predicted intracellular proteins	Mitochondria;Nucleoli;Nucleoplasm (Uncertain)				0	0	0	0	1	0	0	0	0	0	0	0	0	0	0	0	0
ZC3H11A	9877	symbol	H. sapiens	9877	H. sapiens	ZC3H11A	zinc finger CCCH-type containing 11A	GO:0016973 poly(A)+ mRNA export from nucleus;GO:0006406 mRNA export from nucleus;GO:0006405 RNA export from nucleus		Predicted intracellular proteins	Nuclear speckles (Approved)				0	1	0	0	0	0	0	0	0	0	1	0	0	0	0	0	0
ATP6V1G1	9550	symbol	H. sapiens	9550	H. sapiens	ATP6V1G1	ATPase H+ transporting V1 subunit G1	GO:0036295 cellular response to increased oxygen levels;GO:0036296 response to increased oxygen levels;GO:0006879 cellular iron ion homeostasis		Predicted intracellular proteins; Transporters:Primary Active Transporters	Nucleoli (Approved); Additional: Nucleoplasm			(M5936)HALLMARK OXIDATIVE PHOSPHORYLATION	0	1	0	0	0	0	0	0	0	0	0	0	0	0	0	1	0
SMNDC1	10285	symbol	H. sapiens	10285	H. sapiens	SMNDC1	survival motor neuron domain containing 1	GO:0000375 RNA splicing, via transesterification reactions;GO:0008380 RNA splicing;GO:0006397 mRNA processing		Predicted intracellular proteins	Nucleoplasm (Enhanced); Additional: Nuclear bodies				0	1	0	0	0	0	0	0	0	0	0	0	0	0	0	0	0
TPPP	11076	symbol	H. sapiens	11076	H. sapiens	TPPP	tubulin polymerization promoting protein	GO:0051418 microtubule nucleation by microtubule organizing center;GO:1904428 negative regulation of tubulin deacetylation;GO:0030953 astral microtubule organization		Predicted intracellular proteins	Cytosol;Mitochondria (Supported)				1	0	0	0	1	1	0	0	0	0	0	0	0	1	0	0	0
TMEM63A	9725	symbol	H. sapiens	9725	H. sapiens	TMEM63A	transmembrane protein 63A	GO:0098655 cation transmembrane transport;GO:0006812 cation transport;GO:0034220 ion transmembrane transport		Disease related genes; Human disease related genes:Congenital disorders of metabolism:Congenital disorders of lipid/glycolipid metabolism; Predicted intracellular proteins	Centriolar satellite;Vesicles (Enhanced)				0	0	0	0	0	0	0	0	0	0	0	0	0	0	0	0	0
GLCE	26035	symbol	H. sapiens	26035	H. sapiens	GLCE	glucuronic acid epimerase	GO:0030210 heparin biosynthetic process;GO:0030202 heparin metabolic process;GO:0015012 heparan sulfate proteoglycan biosynthetic process		ENZYME proteins:Isomerase; Predicted intracellular proteins; Enzymes	Mitochondria (Approved)			(M5937)HALLMARK GLYCOLYSIS	0	0	0	0	0	0	0	0	0	0	0	0	0	0	0	0	0
F2	2147	symbol	H. sapiens	2147	H. sapiens	F2	coagulation factor II, thrombin	GO:1900738 positive regulation of phospholipase C-activating G protein-coupled receptor signaling pathway;GO:0070945 neutrophil-mediated killing of gram-negative bacterium;GO:1900736 regulation of phospholipase C-activating G protein-coupled receptor signaling pathway		FDA approved drug targets:Small molecule drugs; Peptidases:Serine-type peptidases; Predicted intracellular proteins; ENZYME proteins:Hydrolases; Predicted secreted proteins; Candidate cardiovascular disease genes; Disease related genes; Human disease related genes:Cardiovascular diseases:Hematologic diseases; Enzymes; Cancer-related genes:Candidate cancer biomarkers; FDA approved drug targets:Bio…		Lepirudin; Bivalirudin; Drotrecogin alfa; Coagulation Factor IX (Recombinant); Menadione; Argatroban; Proflavine; Zinc; 2-{2-hydroxy-[1,1'-biphenyl]-3-yl}-1H-1,3-benzodiazole-5-carboximidamide; Beta-(2-Naphthyl)-Alanine; Hemi-Babim; 2-(2-hydroxy-phenyl)-3H-benzoimidazole-5-carboxamidine; 4-Oxo-2-Phenylmethanesulfonyl-Octahydro-Pyrrolo[1,2-a]Pyrazine-6-Carboxylic Acid [1-(N-Hydroxycarbamimidoyl)-P…	(M138)PID THROMBIN PAR4 PATHWAY; (M165)PID SYNDECAN 4 PATHWAY; (M238)PID THROMBIN PAR1 PATHWAY	(M5946)HALLMARK COAGULATION; (M5902)HALLMARK APOPTOSIS; (M5921)HALLMARK COMPLEMENT	0	0	0	0	1	0	0	0	0	0	0	1	0	0	0	0	0
MBP	4155	symbol	H. sapiens	4155	H. sapiens	MBP	myelin basic protein	GO:1904685 positive regulation of metalloendopeptidase activity;GO:2000343 positive regulation of chemokine (C-X-C motif) ligand 2 production;GO:0046689 response to mercury ion		Disease related genes; Predicted intracellular proteins; Candidate cardiovascular disease genes	Plasma membrane (Approved)			(M5938)HALLMARK REACTIVE OXYGEN SPECIES PATHWAY	0	1	0	0	1	1	0	0	0	0	0	0	0	0	0	0	0
PCCA	5095	symbol	H. sapiens	5095	H. sapiens	PCCA	propionyl-CoA carboxylase subunit alpha	GO:0019626 short-chain fatty acid catabolic process;GO:0046459 short-chain fatty acid metabolic process;GO:0009081 branched-chain amino acid metabolic process		Predicted intracellular proteins; Human disease related genes:Congenital disorders of metabolism:Congenital disorders of amino acid metabolism; Disease related genes; ENZYME proteins:Ligase; Potential drug targets; Enzymes	Mitochondria (Supported)	Biotin			0	0	1	0	0	0	0	0	0	0	0	0	0	0	0	0	0
IGKV4-1	28908	symbol	H. sapiens	28908	H. sapiens	IGKV4-1	immunoglobulin kappa variable 4-1	GO:0002377 immunoglobulin production;GO:0002440 production of molecular mediator of immune response;GO:0002250 adaptive immune response		Predicted secreted proteins					0	0	0	0	0	0	0	0	0	0	0	0	0	0	0	0	0
NEFM	4741	symbol	H. sapiens	4741	H. sapiens	NEFM	neurofilament medium chain	GO:0033693 neurofilament bundle assembly;GO:0045110 intermediate filament bundle assembly;GO:0045109 intermediate filament organization		Predicted intracellular proteins	Intermediate filaments (Enhanced)				0	0	0	0	0	0	0	0	0	0	0	0	0	0	0	0	0
BPGM	669	symbol	H. sapiens	669	H. sapiens	BPGM	bisphosphoglycerate mutase	GO:0048821 erythrocyte development;GO:0006096 glycolytic process;GO:0006757 ATP generation from ADP		ENZYME proteins:Isomerase; Predicted intracellular proteins; Disease related genes; Human disease related genes:Cardiovascular diseases:Hematologic diseases; Enzymes; Potential drug targets	Nucleoli;Nucleoli rim (Approved); Additional: Nucleoplasm			(M5913)HALLMARK INTERFERON GAMMA RESPONSE; (M5945)HALLMARK HEME METABOLISM; (M5953)HALLMARK KRAS SIGNALING UP	0	0	0	0	0	0	0	0	0	0	0	0	0	0	0	0	0
YES1	7525	symbol	H. sapiens	7525	H. sapiens	YES1	YES proto-oncogene 1, Src family tyrosine kinase	GO:0002433 immune response-regulating cell surface receptor signaling pathway involved in phagocytosis;GO:0038096 Fc-gamma receptor signaling pathway involved in phagocytosis;GO:0002431 Fc receptor mediated stimulatory signaling pathway	Tyr protein kinase family	Enzymes; ENZYME proteins:Transferases; Kinases:Tyr protein kinases; Predicted intracellular proteins; FDA approved drug targets:Small molecule drugs	Cytosol;Plasma membrane (Supported)	Dasatinib; Fostamatinib	(M33)PID GLYPICAN 1PATHWAY; (M76)PID P38 ALPHA BETA PATHWAY; (M257)PID EPHRINB REV PATHWAY		0	1	0	0	0	0	0	0	0	0	0	0	0	0	0	1	0
GSTA2	2939	symbol	H. sapiens	2939	H. sapiens	GSTA2	glutathione S-transferase alpha 2	GO:0006749 glutathione metabolic process;GO:0006805 xenobiotic metabolic process;GO:0071466 cellular response to xenobiotic stimulus		ENZYME proteins:Transferases; Predicted intracellular proteins; Enzymes	Cytosol (Supported)	Glutathione; Chloroquine			0	0	0	0	0	0	0	0	0	0	0	0	0	0	0	0	0
C4A	720	symbol	H. sapiens	720	H. sapiens	C4A	complement C4A (Rodgers blood group)	GO:2000427 positive regulation of apoptotic cell clearance;GO:2000425 regulation of apoptotic cell clearance;GO:0050766 positive regulation of phagocytosis		Blood group antigen proteins; Human disease related genes:Immune system diseases:Allergies and autoimmune diseases; Human disease related genes:Other diseases:Mental and behavioural disorders; Predicted secreted proteins; Disease related genes; Human disease related genes:Immune system diseases:Primary immunodeficiency; FDA approved drug targets:Biotech drugs					0	0	0	0	0	1	0	0	0	0	0	1	0	0	0	0	0
H1-4	3008	symbol	H. sapiens	3008	H. sapiens	H1-4	H1.4 linker histone, cluster member	GO:0098532 histone H3-K27 trimethylation;GO:0070734 histone H3-K27 methylation;GO:0080182 histone H3-K4 trimethylation		Disease related genes; Predicted intracellular proteins	Nuclear speckles (Supported)	Copper	(M32)PID HDAC CLASSIII PATHWAY		0	0	0	0	0	0	0	0	0	0	0	0	0	0	0	0	1
GFAP	2670	symbol	H. sapiens	2670	H. sapiens	GFAP	glial fibrillary acidic protein	GO:0010625 positive regulation of Schwann cell proliferation;GO:0070777 D-aspartate transport;GO:0070779 D-aspartate import across plasma membrane		Disease related genes; Human disease related genes:Nervous system diseases:Neurodegenerative diseases; Predicted intracellular proteins; Candidate cardiovascular disease genes	Intermediate filaments (Supported)				0	0	0	0	1	1	0	0	0	0	0	0	0	0	1	1	0
NELFE	7936	symbol	H. sapiens	7936	H. sapiens	NELFE	negative elongation factor complex member E	GO:1900364 negative regulation of mRNA polyadenylation;GO:0031441 negative regulation of mRNA 3'-end processing;GO:1900363 regulation of mRNA polyadenylation		Predicted intracellular proteins	Nuclear bodies;Nucleoplasm (Enhanced)			(M5898)HALLMARK DNA REPAIR	0	0	0	0	0	0	0	0	0	0	0	0	1	0	0	0	0
ATP2B4	493	symbol	H. sapiens	493	H. sapiens	ATP2B4	ATPase plasma membrane Ca2+ transporting 4	GO:0098736 negative regulation of the force of heart contraction;GO:1901660 calcium ion export;GO:1903248 regulation of citrulline biosynthetic process		Enzymes; ENZYME proteins; Transporters:Primary Active Transporters; Predicted intracellular proteins; FDA approved drug targets:Small molecule drugs	Plasma membrane (Supported)			(M5942)HALLMARK UV RESPONSE DN; (M5907)HALLMARK ESTROGEN RESPONSE LATE	1	0	0	0	1	0	0	0	1	1	0	0	0	0	0	0	0
DNAJB2	3300	symbol	H. sapiens	3300	H. sapiens	DNAJB2	DnaJ heat shock protein family (Hsp40) member B2	GO:1903644 regulation of chaperone-mediated protein folding;GO:1903332 regulation of protein folding;GO:0090084 negative regulation of inclusion body assembly		Disease related genes; Human disease related genes:Nervous system diseases:Neurodegenerative diseases; Predicted intracellular proteins	Nuclear membrane (Enhanced)				0	0	0	0	1	0	0	0	0	0	0	0	0	0	0	0	0
PI4KA	5297	symbol	H. sapiens	5297	H. sapiens	PI4KA	phosphatidylinositol 4-kinase alpha	GO:0046854 phosphatidylinositol phosphate biosynthetic process;GO:0048015 phosphatidylinositol-mediated signaling;GO:0048017 inositol lipid-mediated signaling		Predicted intracellular proteins; Human disease related genes:Congenital malformations:Congenital malformations of the nervous system; ENZYME proteins:Transferases; Disease related genes; Potential drug targets; Enzymes	Nucleoplasm (Approved); Additional: Plasma membrane		(M160)PID AVB3 INTEGRIN PATHWAY		0	0	0	1	0	0	0	0	0	0	0	0	0	0	0	0	0
PMS2	5395	symbol	H. sapiens	5395	H. sapiens	PMS2	PMS1 homolog 2, mismatch repair system component	GO:0016446 somatic hypermutation of immunoglobulin genes;GO:0002566 somatic diversification of immune receptors via somatic mutation;GO:0006298 mismatch repair		Disease related genes; Cancer-related genes; Predicted intracellular proteins; Human disease related genes:Other diseases:Others	Nucleoplasm (Enhanced)	Adenosine 5'-[gamma-thio]triphosphate	(M145)PID P53 DOWNSTREAM PATHWAY	(M5925)HALLMARK E2F TARGETS	0	0	0	0	0	0	0	0	0	0	0	0	1	0	0	0	0
LAMB2	3913	symbol	H. sapiens	3913	H. sapiens	LAMB2	laminin subunit beta 2	GO:0048677 axon extension involved in regeneration;GO:0048682 sprouting of injured axon;GO:0072274 metanephric glomerular basement membrane development		Disease related genes; Predicted intracellular proteins; Human disease related genes:Urinary system diseases:Kidney diseases; Predicted secreted proteins	Vesicles (Approved); Additional: Cytosol		(M158)PID INTEGRIN4 PATHWAY; (M5887)NABA BASEMENT MEMBRANES; (M239)PID A6B1 A6B4 INTEGRIN PATHWAY		0	0	0	0	0	1	0	0	0	1	0	1	0	0	0	1	0
ACTA2	59	symbol	H. sapiens	59	H. sapiens	ACTA2	actin alpha 2, smooth muscle	GO:0061873 regulation of hepatic stellate cell contraction;GO:0061874 positive regulation of hepatic stellate cell contraction;GO:0061869 regulation of hepatic stellate cell migration		Disease related genes; Human disease related genes:Congenital malformations:Congenital malformations of the circulatory system; Predicted intracellular proteins; Human disease related genes:Cardiovascular diseases:Vascular diseases	Actin filaments (Supported)	Phenethyl Isothiocyanate	(M186)PID PDGFRB PATHWAY	(M5930)HALLMARK EPITHELIAL MESENCHYMAL TRANSITION	0	0	0	0	0	0	0	0	0	1	0	0	0	0	0	0	0
RPS28	6234	symbol	H. sapiens	6234	H. sapiens	RPS28	ribosomal protein S28	GO:0000028 ribosomal small subunit assembly;GO:0030490 maturation of SSU-rRNA;GO:0042255 ribosome assembly		Ribosomal proteins; Disease related genes; Human disease related genes:Cardiovascular diseases:Hematologic diseases; Predicted intracellular proteins; Human disease related genes:Other congenital disorders:Ribosomopathies	Cytosol (Approved)	Artenimol			0	1	0	0	0	0	0	1	0	0	0	1	0	0	0	0	0
POLR2L	5441	symbol	H. sapiens	5441	H. sapiens	POLR2L	RNA polymerase II, I and III subunit L	GO:0042797 tRNA transcription by RNA polymerase III;GO:0009304 tRNA transcription;GO:0006360 transcription by RNA polymerase I		RNA polymerase related proteins; Predicted intracellular proteins	Nucleoplasm (Supported)				0	1	0	0	0	0	1	0	0	0	0	0	1	0	0	1	0
MRPS5	64969	symbol	H. sapiens	64969	H. sapiens	MRPS5	mitochondrial ribosomal protein S5	GO:0032543 mitochondrial translation;GO:0140053 mitochondrial gene expression;GO:0006412 translation		Ribosomal proteins; Predicted intracellular proteins	Mitochondria (Supported)				0	0	0	0	0	0	0	0	0	0	0	0	0	0	0	0	0
MPP1	4354	symbol	H. sapiens	4354	H. sapiens	MPP1	MAGUK p55 scaffold protein 1	GO:0046710 GDP metabolic process;GO:0046037 GMP metabolic process;GO:0090022 regulation of neutrophil chemotaxis		Predicted intracellular proteins	Plasma membrane (Supported); Additional: Centriolar satellite			(M5945)HALLMARK HEME METABOLISM	0	0	0	0	0	0	0	0	0	0	0	0	0	0	0	0	0
PLCB2	5330	symbol	H. sapiens	5330	H. sapiens	PLCB2	phospholipase C beta 2	GO:0007202 activation of phospholipase C activity;GO:0001580 detection of chemical stimulus involved in sensory perception of bitter taste;GO:0010863 positive regulation of phospholipase C activity		Predicted intracellular proteins; Enzymes; ENZYME proteins:Hydrolases	Cytosol;Plasma membrane (Approved)		(M138)PID THROMBIN PAR4 PATHWAY; (M103)PID S1P S1P1 PATHWAY; (M252)PID IL8 CXCR1 PATHWAY	(M5902)HALLMARK APOPTOSIS	0	0	0	1	0	0	0	0	1	0	0	0	0	0	0	0	0
ALDH6A1	4329	symbol	H. sapiens	4329	H. sapiens	ALDH6A1	aldehyde dehydrogenase 6 family member A1	GO:0006208 pyrimidine nucleobase catabolic process;GO:0006210 thymine catabolic process;GO:0019859 thymine metabolic process		Predicted intracellular proteins; Human disease related genes:Congenital disorders of metabolism:Congenital disorders of amino acid metabolism; Disease related genes; ENZYME proteins:Oxidoreductases; Potential drug targets; Enzymes	Mitochondria (Enhanced)	NADH		(M5936)HALLMARK OXIDATIVE PHOSPHORYLATION; (M5945)HALLMARK HEME METABOLISM	0	0	1	1	0	0	0	0	0	0	0	0	0	0	0	0	0
GRIN2A	2903	symbol	H. sapiens	2903	H. sapiens	GRIN2A	glutamate ionotropic receptor NMDA type subunit 2A	GO:0033058 directional locomotion;GO:0042428 serotonin metabolic process;GO:0098976 excitatory chemical synaptic transmission		FDA approved drug targets:Small molecule drugs; RAS pathway related proteins; Cancer-related genes; Transporters:Transporter channels and pores; Disease related genes; Predicted intracellular proteins; Human disease related genes:Nervous system diseases:Epilepsy; Human disease related genes:Other diseases:Mental and behavioural disorders		Glutamic acid; Glycine; Meperidine; Felbamate; Halothane; Tenocyclidine; Acetylcysteine	(M69)PID REELIN PATHWAY		0	0	0	0	0	0	0	0	1	0	0	0	0	0	0	0	0
TUBB2A	7280	symbol	H. sapiens	7280	H. sapiens	TUBB2A	tubulin beta 2A class IIa	GO:0001764 neuron migration;GO:0000226 microtubule cytoskeleton organization;GO:0000278 mitotic cell cycle		Disease related genes; Predicted intracellular proteins; Human disease related genes:Congenital malformations:Congenital malformations of the nervous system	Microtubules (Approved); Additional: Cytokinetic bridge;Mitotic spindle	CYT997; Phenethyl Isothiocyanate	(M32)PID HDAC CLASSIII PATHWAY; (M30)PID HDAC CLASSII PATHWAY	(M5922)HALLMARK UNFOLDED PROTEIN RESPONSE; (M5890)HALLMARK TNFA SIGNALING VIA NFKB	1	1	0	0	0	0	1	0	1	0	0	0	0	0	0	0	0
PCM1	5108	symbol	H. sapiens	5108	H. sapiens	PCM1	pericentriolar material 1	GO:0022027 interkinetic nuclear migration;GO:0035735 intraciliary transport involved in cilium assembly;GO:0034454 microtubule anchoring at centrosome		Disease related genes; Cancer-related genes:Mutational cancer driver genes; Predicted intracellular proteins	Centriolar satellite (Supported); Additional: Cytosol			(M5893)HALLMARK MITOTIC SPINDLE	1	0	0	0	1	0	1	0	0	0	0	0	0	0	0	0	0
NFKBIB	4793	symbol	H. sapiens	4793	H. sapiens	NFKBIB	NFKB inhibitor beta	GO:0007253 cytoplasmic sequestering of NF-kappaB;GO:0042994 cytoplasmic sequestering of transcription factor;GO:0051220 cytoplasmic sequestering of protein		Transcription factors:Immunoglobulin fold; Predicted intracellular proteins	Nucleoplasm (Approved); Additional: Cytosol		(M12705)SIG CD40PATHWAYMAP; (M10)PID BCR 5PATHWAY	(M5923)HALLMARK PI3K AKT MTOR SIGNALING; (M5924)HALLMARK MTORC1 SIGNALING	0	0	0	0	0	0	0	0	0	0	0	1	0	0	0	0	0
UGCG	7357	symbol	H. sapiens	7357	H. sapiens	UGCG	UDP-glucose ceramide glucosyltransferase	GO:0006679 glucosylceramide biosynthetic process;GO:1903575 cornified envelope assembly;GO:0006678 glucosylceramide metabolic process		ENZYME proteins:Transferases; Transporters; Enzymes; FDA approved drug targets:Small molecule drugs		Miglustat; Eliglustat	(M143)PID IL2 PI3K PATHWAY	(M5906)HALLMARK ESTROGEN RESPONSE EARLY	0	0	0	0	0	0	0	0	0	0	0	0	0	0	0	0	0
CCDC96	257236	symbol	H. sapiens	257236	H. sapiens	CCDC96	coiled-coil domain containing 96	GO:0060271 cilium assembly;GO:0044782 cilium organization;GO:0120031 plasma membrane bounded cell projection assembly		Predicted intracellular proteins					1	0	0	0	0	0	0	0	0	0	0	0	0	0	0	0	0
SGSM1	129049	symbol	H. sapiens	129049	H. sapiens	SGSM1	small G protein signaling modulator 1	GO:0090630 activation of GTPase activity;GO:0043547 positive regulation of GTPase activity;GO:0043087 regulation of GTPase activity		Predicted intracellular proteins					0	0	0	0	0	0	0	0	0	0	0	0	0	0	0	0	0
KLHL38	340359	symbol	H. sapiens	340359	H. sapiens	KLHL38	kelch like family member 38			Predicted intracellular proteins	Nucleoplasm (Approved); Additional: Cytosol				0	0	0	0	0	0	0	0	0	0	0	0	0	0	0	0	0
PLCH1	23007	symbol	H. sapiens	23007	H. sapiens	PLCH1	phospholipase C eta 1	GO:0048015 phosphatidylinositol-mediated signaling;GO:0048017 inositol lipid-mediated signaling;GO:0016042 lipid catabolic process		Predicted intracellular proteins; Enzymes; ENZYME proteins:Hydrolases	Vesicles (Enhanced)				0	0	0	1	0	0	0	0	0	0	0	0	0	0	0	0	0
ATP13A5	344905	symbol	H. sapiens	344905	H. sapiens	ATP13A5	ATPase 13A5	GO:0006874 cellular calcium ion homeostasis;GO:0055074 calcium ion homeostasis;GO:0072503 cellular divalent inorganic cation homeostasis			Plasma membrane (Approved); Additional: Nucleoplasm				0	0	0	0	0	0	0	0	0	0	0	0	0	0	0	0	0
STXBP5	134957	symbol	H. sapiens	134957	H. sapiens	STXBP5	syntaxin binding protein 5	GO:0010807 regulation of synaptic vesicle priming;GO:2000300 regulation of synaptic vesicle exocytosis;GO:0045921 positive regulation of exocytosis		Predicted intracellular proteins	Cytosol (Enhanced)				0	0	0	0	0	0	0	0	0	0	0	0	0	0	0	0	0
MLIP	90523	symbol	H. sapiens	90523	H. sapiens	MLIP	muscular LMNA interacting protein	GO:0010616 negative regulation of cardiac muscle adaptation;GO:1903243 negative regulation of cardiac muscle hypertrophy in response to stress;GO:0014745 negative regulation of muscle adaptation		Disease related genes; Predicted intracellular proteins	Nucleoplasm (Approved)				0	0	0	0	0	0	0	0	0	0	0	0	0	0	0	0	0
FHIP2A	57700	symbol	H. sapiens	57700	H. sapiens	FHIP2A	FHF complex subunit HOOK interacting protein 2A			Predicted intracellular proteins	Nuclear speckles (Approved); Additional: Cytosol				0	0	0	0	0	0	0	0	0	0	0	0	0	0	0	0	0
RNF123	63891	symbol	H. sapiens	63891	H. sapiens	RNF123	ring finger protein 123	GO:0051603 proteolysis involved in cellular protein catabolic process;GO:0044257 cellular protein catabolic process;GO:0016567 protein ubiquitination		ENZYME proteins:Transferases; Predicted intracellular proteins; Enzymes	Cytosol (Approved)			(M5945)HALLMARK HEME METABOLISM	0	0	0	0	0	0	0	0	0	0	0	0	0	0	0	0	0
ANKRD40	91369	symbol	H. sapiens	91369	H. sapiens	ANKRD40	ankyrin repeat domain 40	GO:0008150 biological_process		Predicted intracellular proteins	Golgi apparatus (Approved); Additional: Cytosol;Nucleoli fibrillar center				0	0	0	0	0	0	0	0	0	0	0	0	0	0	0	0	0
SMYD5	10322	symbol	H. sapiens	10322	H. sapiens	SMYD5	SMYD family member 5	GO:0034773 histone H4-K20 trimethylation;GO:0034770 histone H4-K20 methylation;GO:2000035 regulation of stem cell division		Predicted intracellular proteins	Mitochondria (Approved)				0	0	0	0	0	0	0	0	0	0	0	0	0	0	0	0	0
HIBCH	26275	symbol	H. sapiens	26275	H. sapiens	HIBCH	3-hydroxyisobutyryl-CoA hydrolase	GO:0006574 valine catabolic process;GO:0006573 valine metabolic process;GO:0009083 branched-chain amino acid catabolic process		Predicted intracellular proteins; ENZYME proteins:Hydrolases; Disease related genes; Potential drug targets; Enzymes; Human disease related genes:Congenital disorders of metabolism:Mitochondrial diseases	Mitochondria (Enhanced)	Quercetin		(M5935)HALLMARK FATTY ACID METABOLISM; (M5905)HALLMARK ADIPOGENESIS	0	0	1	0	0	0	0	0	0	0	0	0	0	0	0	0	0
RSBN1L	222194	symbol	H. sapiens	222194	H. sapiens	RSBN1L	round spermatid basic protein 1 like			Predicted intracellular proteins; Cancer-related genes:Mutated cancer genes	Nuclear speckles (Supported); Additional: Plasma membrane				0	0	0	0	0	0	0	0	0	0	0	0	0	0	0	0	0
UBE2R2	54926	symbol	H. sapiens	54926	H. sapiens	UBE2R2	ubiquitin conjugating enzyme E2 R2	GO:0070936 protein K48-linked ubiquitination;GO:0006513 protein monoubiquitination;GO:0000209 protein polyubiquitination		ENZYME proteins:Transferases; Predicted intracellular proteins; Enzymes	Nucleoli;Nucleoplasm (Approved); Additional: Cytosol				0	0	0	0	0	0	0	0	0	0	0	0	0	0	0	0	0
SSH2	85464	symbol	H. sapiens	85464	H. sapiens	SSH2	slingshot protein phosphatase 2	GO:0030837 negative regulation of actin filament polymerization;GO:0032272 negative regulation of protein polymerization;GO:0035335 peptidyl-tyrosine dephosphorylation		Predicted intracellular proteins; Enzymes; ENZYME proteins:Hydrolases				(M5893)HALLMARK MITOTIC SPINDLE	0	0	0	0	1	0	0	0	0	0	0	0	0	0	0	0	0
HDGFL2	84717	symbol	H. sapiens	84717	H. sapiens	HDGFL2	HDGF like 2	GO:0043403 skeletal muscle tissue regeneration;GO:1905168 positive regulation of double-strand break repair via homologous recombination;GO:0042246 tissue regeneration		Predicted intracellular proteins	Nucleoplasm (Supported); Additional: Mitochondria				0	0	0	0	0	0	0	0	0	0	0	0	0	0	0	0	1
SMG6	23293	symbol	H. sapiens	23293	H. sapiens	SMG6	SMG6 nonsense mediated mRNA decay factor	GO:1904354 negative regulation of telomere capping;GO:1904353 regulation of telomere capping;GO:0032205 negative regulation of telomere maintenance		Predicted intracellular proteins	Nucleoli (Supported); Additional: Cytosol	Grn163l	(M105)PID TELOMERASE PATHWAY		0	1	0	0	1	0	0	0	0	0	1	0	0	0	0	0	0
GPSM1	26086	symbol	H. sapiens	26086	H. sapiens	GPSM1	G protein signaling modulator 1	GO:1905098 negative regulation of guanyl-nucleotide exchange factor activity;GO:1905097 regulation of guanyl-nucleotide exchange factor activity;GO:1904424 regulation of GTP binding		Predicted intracellular proteins	Golgi apparatus (Supported); Additional: Nucleoplasm				0	0	0	0	0	0	0	0	0	0	0	0	0	0	0	0	0
C1orf174	339448	symbol	H. sapiens	339448	H. sapiens	C1orf174	chromosome 1 open reading frame 174			Predicted intracellular proteins	Nucleoplasm (Enhanced)				0	0	0	0	0	0	0	0	0	0	0	0	0	0	0	0	0
THEMIS	387357	symbol	H. sapiens	387357	H. sapiens	THEMIS	thymocyte selection associated	GO:0043383 negative T cell selection;GO:0043368 positive T cell selection;GO:0045058 T cell selection		Predicted intracellular proteins	Cytosol (Approved); Additional: Nucleoplasm				0	0	0	0	0	0	0	0	0	0	0	0	0	0	0	0	0
ATPAF2	91647	symbol	H. sapiens	91647	H. sapiens	ATPAF2	ATP synthase mitochondrial F1 complex assembly factor 2	GO:0033615 mitochondrial proton-transporting ATP synthase complex assembly;GO:0043461 proton-transporting ATP synthase complex assembly;GO:0070071 proton-transporting two-sector ATPase complex assembly		Disease related genes; Predicted intracellular proteins; Human disease related genes:Congenital disorders of metabolism:Mitochondrial diseases	Cytosol (Enhanced)				0	0	0	0	0	0	0	0	0	0	0	0	0	0	0	0	0
SIRT6	51548	symbol	H. sapiens	51548	H. sapiens	SIRT6	sirtuin 6	GO:1990619 histone H3-K9 deacetylation;GO:1905555 positive regulation of blood vessel branching;GO:1905553 regulation of blood vessel branching		ENZYME proteins:Transferases; Predicted intracellular proteins; Enzymes	Nucleoplasm (Supported); Additional: Vesicles		(M101)PID HDAC CLASSI PATHWAY	(M5921)HALLMARK COMPLEMENT	0	0	0	0	0	0	0	0	0	0	0	0	1	0	0	0	1
NGDN	25983	symbol	H. sapiens	25983	H. sapiens	NGDN	neuroguidin	GO:0000462 maturation of SSU-rRNA from tricistronic rRNA transcript (SSU-rRNA, 5.8S rRNA, LSU-rRNA);GO:0030490 maturation of SSU-rRNA;GO:0042274 ribosomal small subunit biogenesis		Predicted intracellular proteins	Mitochondria;Nucleoli (Approved); Additional: Nucleoplasm				0	0	0	0	0	0	0	1	0	0	0	0	0	0	0	0	0
EXPH5	23086	symbol	H. sapiens	23086	H. sapiens	EXPH5	exophilin 5	GO:0003334 keratinocyte development;GO:0071985 multivesicular body sorting pathway;GO:0045921 positive regulation of exocytosis		Disease related genes; Human disease related genes:Congenital malformations:Congenital malformations of skin; Predicted intracellular proteins					0	0	0	0	1	0	0	0	0	0	0	0	0	0	1	0	0
GNPDA2	132789	symbol	H. sapiens	132789	H. sapiens	GNPDA2	glucosamine-6-phosphate deaminase 2	GO:0006043 glucosamine catabolic process;GO:0006041 glucosamine metabolic process;GO:0006046 N-acetylglucosamine catabolic process		Predicted intracellular proteins; Enzymes; ENZYME proteins:Hydrolases	Vesicles (Approved); Additional: Golgi apparatus				0	0	1	0	0	0	0	0	0	0	0	0	0	0	0	0	0
ADAMTS16	170690	symbol	H. sapiens	170690	H. sapiens	ADAMTS16	ADAM metallopeptidase with thrombospondin type 1 motif 16	GO:0001658 branching involved in ureteric bud morphogenesis;GO:0060675 ureteric bud morphogenesis;GO:0072171 mesonephric tubule morphogenesis		Predicted secreted proteins	Mitochondria;Nuclear membrane (Approved); Additional: Midbody ring;Nucleoplasm		(M3468)NABA ECM REGULATORS; (M5885)NABA MATRISOME ASSOCIATED; (M5889)NABA MATRISOME		0	0	0	0	0	0	0	0	0	1	0	0	0	0	0	0	0
PARD3	56288	symbol	H. sapiens	56288	H. sapiens	PARD3	par-3 family cell polarity regulator	GO:0051660 establishment of centrosome localization;GO:0008356 asymmetric cell division;GO:0031643 positive regulation of myelination		Disease related genes; Predicted intracellular proteins	Cell Junctions;Plasma membrane (Supported)		(M7955)SIG INSULIN RECEPTOR PATHWAY IN CARDIAC MYOCYTES; (M295)SIG PIP3 SIGNALING IN CARDIAC MYOCTES		1	0	0	0	1	1	0	0	0	0	0	0	0	1	1	0	0
IFT81	28981	symbol	H. sapiens	28981	H. sapiens	IFT81	intraflagellar transport 81	GO:0035735 intraciliary transport involved in cilium assembly;GO:0035720 intraciliary anterograde transport;GO:0120316 sperm flagellum assembly		Disease related genes; Predicted intracellular proteins; Human disease related genes:Congenital malformations:Congenital malformations of the musculoskeletal system	Cytosol (Approved); Additional: Centrosome				1	0	0	0	0	0	0	0	0	0	0	0	0	0	0	0	0
SMG7	9887	symbol	H. sapiens	9887	H. sapiens	SMG7	SMG7 nonsense mediated mRNA decay factor	GO:0000184 nuclear-transcribed mRNA catabolic process, nonsense-mediated decay;GO:0006406 mRNA export from nucleus;GO:0006405 RNA export from nucleus		Predicted intracellular proteins	Cytosol;Intermediate filaments (Supported)				0	1	0	0	0	0	0	0	0	0	1	0	0	0	0	0	0
PRG4	10216	symbol	H. sapiens	10216	H. sapiens	PRG4	proteoglycan 4	GO:0006897 endocytosis;GO:0016192 vesicle-mediated transport;GO:0006955 immune response		Disease related genes; Predicted secreted proteins; Human disease related genes:Congenital malformations:Other congenital malformations			(M5882)NABA PROTEOGLYCANS; (M5884)NABA CORE MATRISOME; (M5889)NABA MATRISOME		0	0	0	0	0	0	0	0	0	0	0	0	0	0	0	0	0
PPP2R3C	55012	symbol	H. sapiens	55012	H. sapiens	PPP2R3C	protein phosphatase 2 regulatory subunit B''gamma	GO:0002759 regulation of antimicrobial humoral response;GO:0045579 positive regulation of B cell differentiation;GO:0051900 regulation of mitochondrial depolarization		Disease related genes; Human disease related genes:Reproductive system diseases:Reproductive system diseases; Predicted intracellular proteins	Nucleoplasm (Supported); Additional: Cytosol;Golgi apparatus				1	0	0	0	0	0	0	0	1	0	1	0	0	0	0	0	0
AP2M1	1173	symbol	H. sapiens	1173	H. sapiens	AP2M1	adaptor related protein complex 2 subunit mu 1	GO:1900244 positive regulation of synaptic vesicle endocytosis;GO:0098884 postsynaptic neurotransmitter receptor internalization;GO:0140239 postsynaptic endocytosis		Transporters; Disease related genes; Potential drug targets; Predicted intracellular proteins; Human disease related genes:Other diseases:Mental and behavioural disorders	Plasma membrane (Supported)		(M243)PID ARF 3PATHWAY	(M5910)HALLMARK PROTEIN SECRETION; (M5923)HALLMARK PI3K AKT MTOR SIGNALING	1	1	0	0	1	0	0	0	1	0	0	0	0	0	1	1	0
LRRC7	57554	symbol	H. sapiens	57554	H. sapiens	LRRC7	leucine rich repeat containing 7	GO:0097120 receptor localization to synapse;GO:0043113 receptor clustering;GO:0045197 establishment or maintenance of epithelial cell apical/basal polarity		Predicted intracellular proteins	Cytosol;Plasma membrane (Supported); Additional: Centrosome;Nucleoplasm				1	0	0	0	0	0	0	0	0	0	0	0	0	0	0	0	0
SPAG5	10615	symbol	H. sapiens	10615	H. sapiens	SPAG5	sperm associated antigen 5	GO:1905832 positive regulation of spindle assembly;GO:0090235 regulation of metaphase plate congression;GO:0051988 regulation of attachment of spindle microtubules to kinetochore		Predicted intracellular proteins	Mitotic spindle;Nuclear bodies (Supported); Additional: Cytosol			(M5925)HALLMARK E2F TARGETS	1	0	0	0	1	0	0	0	0	0	0	0	0	1	0	0	0
TGS1	96764	symbol	H. sapiens	96764	H. sapiens	TGS1	trimethylguanosine synthase 1	GO:0009452 7-methylguanosine RNA capping;GO:0036261 7-methylguanosine cap hypermethylation;GO:0036260 RNA capping		Predicted intracellular proteins	Cytosol (Supported)				1	1	0	0	0	0	0	0	0	0	0	0	0	0	0	0	0
METTL26	84326	symbol	H. sapiens	84326	H. sapiens	METTL26	methyltransferase like 26			Predicted intracellular proteins	Golgi apparatus (Approved)				0	0	0	0	0	0	0	0	0	0	0	0	0	0	0	0	0
DCUN1D5	84259	symbol	H. sapiens	84259	H. sapiens	DCUN1D5	defective in cullin neddylation 1 domain containing 5	GO:2000436 positive regulation of protein neddylation;GO:2000434 regulation of protein neddylation;GO:0045116 protein neddylation		Predicted intracellular proteins	Nucleoli (Approved); Additional: Nucleoplasm				0	0	0	0	0	0	0	0	0	0	0	0	0	0	0	0	0
BRIP1	83990	symbol	H. sapiens	83990	H. sapiens	BRIP1	BRCA1 interacting helicase 1	GO:0010705 meiotic DNA double-strand break processing involved in reciprocal meiotic recombination;GO:0007284 spermatogonial cell division;GO:0000706 meiotic DNA double-strand break processing		Predicted intracellular proteins; ENZYME proteins:Hydrolases; Cancer-related genes; Disease related genes; Human disease related genes:Cardiovascular diseases:Hematologic diseases; Enzymes; Potential drug targets	Nuclear membrane;Nucleoplasm (Supported)		(M1)PID FANCONI PATHWAY		0	0	0	0	0	0	1	0	0	0	0	0	1	1	0	0	0
FRMD8	83786	symbol	H. sapiens	83786	H. sapiens	FRMD8	FERM domain containing 8	GO:0032760 positive regulation of tumor necrosis factor production;GO:1903557 positive regulation of tumor necrosis factor superfamily cytokine production;GO:0090090 negative regulation of canonical Wnt signaling pathway		Predicted intracellular proteins	Centriolar satellite;Plasma membrane (Approved); Additional: Cytosol;Nucleoplasm				0	0	0	0	0	0	0	0	0	0	0	0	0	0	0	0	0
NT5C3A	51251	symbol	H. sapiens	51251	H. sapiens	NT5C3A	5'-nucleotidase, cytosolic IIIA	GO:0006213 pyrimidine nucleoside metabolic process;GO:0009116 nucleoside metabolic process;GO:1901657 glycosyl compound metabolic process		Predicted intracellular proteins; ENZYME proteins:Hydrolases; Disease related genes; Human disease related genes:Cardiovascular diseases:Hematologic diseases; Enzymes; Potential drug targets	Cytosol;Endoplasmic reticulum (Supported); Additional: Nuclear bodies;Nucleoplasm			(M5898)HALLMARK DNA REPAIR	0	0	0	0	0	0	0	0	0	0	0	0	0	0	0	0	0
STEEP1	63932	symbol	H. sapiens	63932	H. sapiens	STEEP1	STING1 ER exit protein 1	GO:0090158 endoplasmic reticulum membrane organization;GO:0007029 endoplasmic reticulum organization;GO:0006888 endoplasmic reticulum to Golgi vesicle-mediated transport		Disease related genes; Predicted intracellular proteins; Human disease related genes:Other diseases:Mental and behavioural disorders	Nucleoplasm (Approved); Additional: Centrosome				0	0	0	0	0	0	0	0	0	0	0	0	0	0	0	0	0
KCNQ5	56479	symbol	H. sapiens	56479	H. sapiens	KCNQ5	potassium voltage-gated channel subfamily Q member 5	GO:0071805 potassium ion transmembrane transport;GO:0006813 potassium ion transport;GO:0034765 regulation of ion transmembrane transport		Disease related genes; Voltage-gated ion channels:Voltage-Gated Potassium Channels; Potential drug targets; Predicted intracellular proteins; Human disease related genes:Other diseases:Mental and behavioural disorders	Vesicles (Approved)	Gabapentin; Ezogabine; ICA-105665			0	0	0	0	0	0	0	0	1	0	0	0	0	0	0	0	0
CENPM	79019	symbol	H. sapiens	79019	H. sapiens	CENPM	centromere protein M			Predicted intracellular proteins				(M5925)HALLMARK E2F TARGETS	0	0	0	0	0	0	1	0	0	0	0	0	0	0	0	0	0
SIRT5	23408	symbol	H. sapiens	23408	H. sapiens	SIRT5	sirtuin 5	GO:0036046 protein demalonylation;GO:0036047 peptidyl-lysine demalonylation;GO:0036048 protein desuccinylation		Predicted intracellular proteins	Mitochondria (Supported)	Adenosine-5-Diphosphoribose; Nicotinamide; 2'-O-Acetyl Adenosine-5-Diphosphoribose; Suramin; Cambinol	(M101)PID HDAC CLASSI PATHWAY		1	0	0	0	0	0	0	0	0	0	0	0	0	0	0	0	0
NCKIPSD	51517	symbol	H. sapiens	51517	H. sapiens	NCKIPSD	NCK interacting protein with SH3 domain	GO:0010976 positive regulation of neuron projection development;GO:0031346 positive regulation of cell projection organization;GO:0010975 regulation of neuron projection development		Disease related genes; Predicted intracellular proteins	Plasma membrane (Enhanced)				0	0	0	0	0	0	0	0	0	0	0	0	0	0	0	0	0
KLHL42	57542	symbol	H. sapiens	57542	H. sapiens	KLHL42	kelch like family member 42	GO:0000209 protein polyubiquitination;GO:0032886 regulation of microtubule-based process;GO:0043161 proteasome-mediated ubiquitin-dependent protein catabolic process		Predicted intracellular proteins					0	0	0	0	0	0	0	0	0	0	0	0	0	1	0	0	0
CNOT8	9337	symbol	H. sapiens	9337	H. sapiens	CNOT8	CCR4-NOT transcription complex subunit 8	GO:0043928 exonucleolytic catabolism of deadenylated mRNA;GO:0000291 nuclear-transcribed mRNA catabolic process, exonucleolytic;GO:0000289 nuclear-transcribed mRNA poly(A) tail shortening		Predicted intracellular proteins; Enzymes; ENZYME proteins:Hydrolases					0	1	0	0	0	0	0	0	0	0	1	0	1	0	0	0	0
IFT172	26160	symbol	H. sapiens	26160	H. sapiens	IFT172	intraflagellar transport 172	GO:0061525 hindgut development;GO:0070986 left/right axis specification;GO:0035720 intraciliary anterograde transport		Disease related genes; Predicted intracellular proteins; Human disease related genes:Congenital malformations:Congenital malformations of the musculoskeletal system; Human disease related genes:Nervous system diseases:Eye disease			(M219)PID HEDGEHOG GLI PATHWAY		1	0	0	0	0	0	0	0	0	0	0	0	0	0	0	0	0
LAMTOR3	8649	symbol	H. sapiens	8649	H. sapiens	LAMTOR3	late endosomal/lysosomal adaptor, MAPK and MTOR activator 3	GO:0038202 TORC1 signaling;GO:0031929 TOR signaling;GO:0032008 positive regulation of TOR signaling		Predicted intracellular proteins					0	1	0	0	0	0	0	0	0	0	0	0	1	0	0	0	0
XPO7	23039	symbol	H. sapiens	23039	H. sapiens	XPO7	exportin 7	GO:0006611 protein export from nucleus;GO:0051168 nuclear export;GO:0006913 nucleocytoplasmic transport		Predicted intracellular proteins; Transporters:Transporter channels and pores				(M5945)HALLMARK HEME METABOLISM	0	0	0	0	0	0	0	0	0	0	1	0	0	0	1	0	0
ING1	3621	symbol	H. sapiens	3621	H. sapiens	ING1	inhibitor of growth family member 1	GO:1902455 negative regulation of stem cell population maintenance;GO:1902459 positive regulation of stem cell population maintenance;GO:2000036 regulation of stem cell population maintenance		Disease related genes; Predicted intracellular proteins; Cancer-related genes:Mutated cancer genes	Nucleoplasm (Approved); Additional: Cytosol				0	0	0	0	0	0	0	0	0	0	1	0	0	0	1	0	0
RPL26L1	51121	symbol	H. sapiens	51121	H. sapiens	RPL26L1	ribosomal protein L26 like 1	GO:0042273 ribosomal large subunit biogenesis;GO:0002181 cytoplasmic translation;GO:0042254 ribosome biogenesis		Ribosomal proteins; Predicted intracellular proteins	Cytosol;Endoplasmic reticulum (Approved); Additional: Nucleoli	(S)-3-phenyllactic acid; Anisomycin; Puromycin			0	1	0	0	0	0	0	0	0	0	0	1	0	0	0	0	0
CEP131	22994	symbol	H. sapiens	22994	H. sapiens	CEP131	centrosomal protein 131	GO:1990953 intramanchette transport;GO:1905198 manchette assembly;GO:0035735 intraciliary transport involved in cilium assembly		Predicted intracellular proteins	Microtubules (Supported); Additional: Centriolar satellite;Cytokinetic bridge			(M5893)HALLMARK MITOTIC SPINDLE	1	0	0	0	1	0	1	0	0	0	0	0	0	1	1	0	0
PPP6R1	22870	symbol	H. sapiens	22870	H. sapiens	PPP6R1	protein phosphatase 6 regulatory subunit 1	GO:0043666 regulation of phosphoprotein phosphatase activity;GO:0010921 regulation of phosphatase activity;GO:0035304 regulation of protein dephosphorylation		Predicted intracellular proteins	Cytosol (Enhanced)				0	0	0	0	0	0	0	0	0	0	1	0	0	0	0	0	0
LRRC42	115353	symbol	H. sapiens	115353	H. sapiens	LRRC42	leucine rich repeat containing 42			Predicted intracellular proteins	Nucleoplasm (Enhanced)				0	0	0	0	0	0	0	0	0	0	0	0	0	0	0	0	0

## Sheet: Enrichment
GroupID	Category	Term	Description	LogP	Log(q-value)	InTerm_InList	Genes	Symbols
1_Summary	GO Biological Processes	GO:0035735	intraciliary transport involved in cilium assembly	-5.98046	-1.63239	3/7	5108,22994,28981,1173,26160,57554,493,7280,10403,10615,11076,55012,56288,23408,96764,257236	PCM1,CEP131,IFT81,AP2M1,IFT172,LRRC7,ATP2B4,TUBB2A,NDC80,SPAG5,TPPP,PPP2R3C,PARD3,SIRT5,TGS1,CCDC96
1_Member	GO Biological Processes	GO:0035735	intraciliary transport involved in cilium assembly	-5.98046	-1.63239	3/7	5108,22994,28981	PCM1,CEP131,IFT81
1_Member	GO Biological Processes	GO:0031503	protein-containing complex localization	-5.25795	-1.2109	6/140	1173,5108,22994,26160,28981,57554	AP2M1,PCM1,CEP131,IFT172,IFT81,LRRC7
1_Member	GO Biological Processes	GO:0042073	intraciliary transport	-4.86799	-0.997039	4/46	5108,22994,26160,28981	PCM1,CEP131,IFT172,IFT81
1_Member	GO Biological Processes	GO:0007017	microtubule-based process	-4.43045	-0.884039	11/786	493,5108,7280,10403,10615,11076,22994,26160,28981,55012,56288	ATP2B4,PCM1,TUBB2A,NDC80,SPAG5,TPPP,CEP131,IFT172,IFT81,PPP2R3C,PARD3
1_Member	Reactome Gene Sets	R-HSA-1852241	Organelle biogenesis and maintenance	-4.36807	-0.884039	7/296	5108,7280,22994,23408,26160,28981,96764	PCM1,TUBB2A,CEP131,SIRT5,IFT172,IFT81,TGS1
1_Member	GO Biological Processes	GO:0000226	microtubule cytoskeleton organization	-4.36694	-0.884039	9/526	5108,7280,10403,10615,11076,22994,26160,55012,56288	PCM1,TUBB2A,NDC80,SPAG5,TPPP,CEP131,IFT172,PPP2R3C,PARD3
1_Member	GO Biological Processes	GO:0071539	protein localization to centrosome	-4.35189	-0.884039	3/22	5108,10615,22994	PCM1,SPAG5,CEP131
1_Member	GO Biological Processes	GO:1905508	protein localization to microtubule organizing center	-4.29219	-0.884039	3/23	5108,10615,22994	PCM1,SPAG5,CEP131
1_Member	GO Biological Processes	GO:0072698	protein localization to microtubule cytoskeleton	-3.66385	-0.461903	3/37	5108,10615,22994	PCM1,SPAG5,CEP131
1_Member	GO Biological Processes	GO:0044380	protein localization to cytoskeleton	-3.53047	-0.358486	3/41	5108,10615,22994	PCM1,SPAG5,CEP131
1_Member	Reactome Gene Sets	R-HSA-5617833	Cilium Assembly	-3.35332	-0.288399	5/201	5108,7280,22994,26160,28981	PCM1,TUBB2A,CEP131,IFT172,IFT81
1_Member	GO Biological Processes	GO:1905515	non-motile cilium assembly	-3.20038	-0.25025	3/53	5108,22994,26160	PCM1,CEP131,IFT172
1_Member	Reactome Gene Sets	R-HSA-5620924	Intraflagellar transport	-3.17654	-0.249851	3/54	7280,26160,28981	TUBB2A,IFT172,IFT81
1_Member	GO Biological Processes	GO:0031122	cytoplasmic microtubule organization	-3.10775	-0.236803	3/57	5108,11076,26160	PCM1,TPPP,IFT172
1_Member	GO Biological Processes	GO:0010970	transport along microtubule	-2.7597	-0.0348832	4/162	5108,22994,26160,28981	PCM1,CEP131,IFT172,IFT81
1_Member	GO Biological Processes	GO:0060271	cilium assembly	-2.50324	0	5/313	5108,22994,26160,28981,257236	PCM1,CEP131,IFT172,IFT81,CCDC96
1_Member	GO Biological Processes	GO:0030705	cytoskeleton-dependent intracellular transport	-2.41448	0	4/202	5108,22994,26160,28981	PCM1,CEP131,IFT172,IFT81
1_Member	GO Biological Processes	GO:0099111	microtubule-based transport	-2.41448	0	4/202	5108,22994,26160,28981	PCM1,CEP131,IFT172,IFT81
1_Member	GO Biological Processes	GO:0044782	cilium organization	-2.33514	0	5/343	5108,22994,26160,28981,257236	PCM1,CEP131,IFT172,IFT81,CCDC96
1_Member	GO Biological Processes	GO:0030317	flagellated sperm motility	-2.31422	0	3/108	493,22994,28981	ATP2B4,CEP131,IFT81
1_Member	GO Biological Processes	GO:0097722	sperm motility	-2.31422	0	3/108	493,22994,28981	ATP2B4,CEP131,IFT81
1_Member	GO Biological Processes	GO:0060294	cilium movement involved in cell motility	-2.2076	0	3/118	493,22994,28981	ATP2B4,CEP131,IFT81
1_Member	GO Biological Processes	GO:0007018	microtubule-based movement	-2.17431	0	5/375	493,5108,22994,26160,28981	ATP2B4,PCM1,CEP131,IFT172,IFT81
1_Member	GO Biological Processes	GO:0001539	cilium or flagellum-dependent cell motility	-2.08303	0	3/131	493,22994,28981	ATP2B4,CEP131,IFT81
1_Member	GO Biological Processes	GO:0060285	cilium-dependent cell motility	-2.08303	0	3/131	493,22994,28981	ATP2B4,CEP131,IFT81
1_Member	GO Biological Processes	GO:0120031	plasma membrane bounded cell projection assembly	-2.05113	0	5/402	5108,22994,26160,28981,257236	PCM1,CEP131,IFT172,IFT81,CCDC96
2_Summary	Reactome Gene Sets	R-HSA-8953854	Metabolism of RNA	-4.27787	-0.884039	10/674	5441,6234,9277,9337,9877,9887,10285,23293,51121,96764,8649,9550,1173,4155,7280,7525	POLR2L,RPS28,WDR46,CNOT8,ZC3H11A,SMG7,SMNDC1,SMG6,RPL26L1,TGS1,LAMTOR3,ATP6V1G1,AP2M1,MBP,TUBB2A,YES1
2_Member	Reactome Gene Sets	R-HSA-8953854	Metabolism of RNA	-4.27787	-0.884039	10/674	5441,6234,9277,9337,9877,9887,10285,23293,51121,96764	POLR2L,RPS28,WDR46,CNOT8,ZC3H11A,SMG7,SMNDC1,SMG6,RPL26L1,TGS1
2_Member	Reactome Gene Sets	R-HSA-927802	Nonsense-Mediated Decay (NMD)	-3.3129	-0.288399	4/115	6234,9887,23293,51121	RPS28,SMG7,SMG6,RPL26L1
2_Member	Reactome Gene Sets	R-HSA-975957	Nonsense Mediated Decay (NMD) enhanced by the Exon Junction Complex (EJC)	-3.3129	-0.288399	4/115	6234,9887,23293,51121	RPS28,SMG7,SMG6,RPL26L1
2_Member	Reactome Gene Sets	R-HSA-9711097	Cellular response to starvation	-2.81968	-0.0626739	4/156	6234,8649,9550,51121	RPS28,LAMTOR3,ATP6V1G1,RPL26L1
2_Member	Reactome Gene Sets	R-HSA-168273	Influenza Viral RNA Transcription and Replication	-2.04745	0	3/135	5441,6234,51121	POLR2L,RPS28,RPL26L1
2_Member	Reactome Gene Sets	R-HSA-9675108	Nervous system development	-2.0068	0	6/577	1173,4155,6234,7280,7525,51121	AP2M1,MBP,RPS28,TUBB2A,YES1,RPL26L1
3_Summary	GO Biological Processes	GO:0009081	branched-chain amino acid metabolic process	-4.07824	-0.792434	3/27	4329,5095,26275,132789	ALDH6A1,PCCA,HIBCH,GNPDA2
3_Member	GO Biological Processes	GO:0009081	branched-chain amino acid metabolic process	-4.07824	-0.792434	3/27	4329,5095,26275	ALDH6A1,PCCA,HIBCH
3_Member	KEGG Pathway	hsa00640	Propanoate metabolism	-3.85384	-0.61971	3/32	4329,5095,26275	ALDH6A1,PCCA,HIBCH
3_Member	KEGG Pathway	hsa00280	Valine, leucine and isoleucine degradation	-3.3272	-0.288399	3/48	4329,5095,26275	ALDH6A1,PCCA,HIBCH
3_Member	GO Biological Processes	GO:0046395	carboxylic acid catabolic process	-2.28368	0	4/220	4329,5095,26275,132789	ALDH6A1,PCCA,HIBCH,GNPDA2
3_Member	GO Biological Processes	GO:0016054	organic acid catabolic process	-2.25629	0	4/224	4329,5095,26275,132789	ALDH6A1,PCCA,HIBCH,GNPDA2
3_Member	KEGG Pathway	hsa01200	Carbon metabolism	-2.2385	0	3/115	4329,5095,26275	ALDH6A1,PCCA,HIBCH
4_Summary	KEGG Pathway	hsa00562	Inositol phosphate metabolism	-4.07206	-0.792434	4/73	4329,5297,5330,23007	ALDH6A1,PI4KA,PLCB2,PLCH1
4_Member	KEGG Pathway	hsa00562	Inositol phosphate metabolism	-4.07206	-0.792434	4/73	4329,5297,5330,23007	ALDH6A1,PI4KA,PLCB2,PLCH1
4_Member	GO Biological Processes	GO:0048015	phosphatidylinositol-mediated signaling	-2.77905	-0.0437593	3/74	5297,5330,23007	PI4KA,PLCB2,PLCH1
4_Member	GO Biological Processes	GO:0048017	inositol lipid-mediated signaling	-2.71347	-0.00696828	3/78	5297,5330,23007	PI4KA,PLCB2,PLCH1
5_Summary	GO Biological Processes	GO:1903829	positive regulation of protein localization	-4.06132	-0.792434	8/448	322,493,2147,4038,5108,10403,22994,23086,2670,4155,11076,56288,1173,10615,3300,23293,85464	APBB1,ATP2B4,F2,LRP4,PCM1,NDC80,CEP131,EXPH5,GFAP,MBP,TPPP,PARD3,AP2M1,SPAG5,DNAJB2,SMG6,SSH2
5_Member	GO Biological Processes	GO:1903829	positive regulation of protein localization	-4.06132	-0.792434	8/448	322,493,2147,4038,5108,10403,22994,23086	APBB1,ATP2B4,F2,LRP4,PCM1,NDC80,CEP131,EXPH5
5_Member	GO Biological Processes	GO:0051960	regulation of nervous system development	-3.29405	-0.288399	7/443	2147,2670,4038,4155,5108,11076,56288	F2,GFAP,LRP4,MBP,PCM1,TPPP,PARD3
5_Member	GO Biological Processes	GO:0050768	negative regulation of neurogenesis	-2.99302	-0.201251	4/140	2147,4038,4155,5108	F2,LRP4,MBP,PCM1
5_Member	GO Biological Processes	GO:0051961	negative regulation of nervous system development	-2.93659	-0.168306	4/145	2147,4038,4155,5108	F2,LRP4,MBP,PCM1
5_Member	GO Biological Processes	GO:0060341	regulation of cellular localization	-2.65607	0	8/733	493,1173,2147,4038,5108,10403,10615,22994	ATP2B4,AP2M1,F2,LRP4,PCM1,NDC80,SPAG5,CEP131
5_Member	GO Biological Processes	GO:0010721	negative regulation of cell development	-2.585	0	4/181	2147,4038,4155,5108	F2,LRP4,MBP,PCM1
5_Member	GO Biological Processes	GO:0050767	regulation of neurogenesis	-2.22765	0	5/364	2147,2670,4038,4155,5108	F2,GFAP,LRP4,MBP,PCM1
5_Member	GO Biological Processes	GO:0051129	negative regulation of cellular component organization	-2.20066	0	7/693	2670,3300,4038,4155,10403,23293,85464	GFAP,DNAJB2,LRP4,MBP,NDC80,SMG6,SSH2
5_Member	GO Biological Processes	GO:0010977	negative regulation of neuron projection development	-2.0301	0	3/137	2670,4038,4155	GFAP,LRP4,MBP
6_Summary	GO Biological Processes	GO:0021782	glial cell development	-3.41622	-0.288399	4/108	2670,3913,11076,56288,4155,720	GFAP,LAMB2,TPPP,PARD3,MBP,C4A
6_Member	GO Biological Processes	GO:0021782	glial cell development	-3.41622	-0.288399	4/108	2670,3913,11076,56288	GFAP,LAMB2,TPPP,PARD3
6_Member	GO Biological Processes	GO:0010001	glial cell differentiation	-2.71159	-0.00696828	4/167	2670,3913,11076,56288	GFAP,LAMB2,TPPP,PARD3
6_Member	GO Biological Processes	GO:0042063	gliogenesis	-2.33304	0	4/213	2670,3913,11076,56288	GFAP,LAMB2,TPPP,PARD3
6_Member	GO Biological Processes	GO:0042552	myelination	-2.30307	0	3/109	4155,11076,56288	MBP,TPPP,PARD3
6_Member	WikiPathways	WP5090	Complement system in neuronal development and plasticity	-2.30307	0	3/109	720,4155,56288	C4A,MBP,PARD3
6_Member	GO Biological Processes	GO:0007272	ensheathment of neurons	-2.28113	0	3/111	4155,11076,56288	MBP,TPPP,PARD3
6_Member	GO Biological Processes	GO:0008366	axon ensheathment	-2.28113	0	3/111	4155,11076,56288	MBP,TPPP,PARD3
7_Summary	Reactome Gene Sets	R-HSA-68877	Mitotic Prometaphase	-3.32403	-0.288399	5/204	5108,7280,10403,22994,79019,5441,83990	PCM1,TUBB2A,NDC80,CEP131,CENPM,POLR2L,BRIP1
7_Member	Reactome Gene Sets	R-HSA-68877	Mitotic Prometaphase	-3.32403	-0.288399	5/204	5108,7280,10403,22994,79019	PCM1,TUBB2A,NDC80,CEP131,CENPM
7_Member	Reactome Gene Sets	R-HSA-380320	Recruitment of NuMA to mitotic centrosomes	-2.4832	0	3/94	5108,7280,22994	PCM1,TUBB2A,CEP131
7_Member	Reactome Gene Sets	R-HSA-9648025	EML4 and NUDC in mitotic spindle formation	-2.2178	0	3/117	7280,10403,79019	TUBB2A,NDC80,CENPM
7_Member	Reactome Gene Sets	R-HSA-1640170	Cell Cycle	-2.20397	0	7/692	5108,5441,7280,10403,22994,79019,83990	PCM1,POLR2L,TUBB2A,NDC80,CEP131,CENPM,BRIP1
7_Member	Reactome Gene Sets	R-HSA-2500257	Resolution of Sister Chromatid Cohesion	-2.12924	0	3/126	7280,10403,79019	TUBB2A,NDC80,CENPM
7_Member	Reactome Gene Sets	R-HSA-5663220	RHO GTPases Activate Formins	-2.00459	0	3/140	7280,10403,79019	TUBB2A,NDC80,CENPM
8_Summary	GO Biological Processes	GO:0030490	maturation of SSU-rRNA	-3.24952	-0.263176	3/51	6234,9277,25983	RPS28,WDR46,NGDN
8_Member	GO Biological Processes	GO:0030490	maturation of SSU-rRNA	-3.24952	-0.263176	3/51	6234,9277,25983	RPS28,WDR46,NGDN
8_Member	GO Biological Processes	GO:0042274	ribosomal small subunit biogenesis	-2.77905	-0.0437593	3/74	6234,9277,25983	RPS28,WDR46,NGDN
9_Summary	KEGG Pathway	hsa04961	Endocrine and other factor-regulated calcium reabsorption	-3.20038	-0.25025	3/53	493,1173,5330,2903,7280,55012,56479	ATP2B4,AP2M1,PLCB2,GRIN2A,TUBB2A,PPP2R3C,KCNQ5
9_Member	KEGG Pathway	hsa04961	Endocrine and other factor-regulated calcium reabsorption	-3.20038	-0.25025	3/53	493,1173,5330	ATP2B4,AP2M1,PLCB2
9_Member	Reactome Gene Sets	R-HSA-112314	Neurotransmitter receptors and postsynaptic signal transmission	-2.39177	0	4/205	1173,2903,5330,7280	AP2M1,GRIN2A,PLCB2,TUBB2A
9_Member	KEGG Pathway	hsa04728	Dopaminergic synapse	-2.07402	0	3/132	2903,5330,55012	GRIN2A,PLCB2,PPP2R3C
9_Member	Reactome Gene Sets	R-HSA-112316	Neuronal System	-2.01659	0	5/410	1173,2903,5330,7280,56479	AP2M1,GRIN2A,PLCB2,TUBB2A,KCNQ5
10_Summary	GO Biological Processes	GO:0006939	smooth muscle contraction	-3.15317	-0.249851	3/55	59,322,493,3913,170690	ACTA2,APBB1,ATP2B4,LAMB2,ADAMTS16
10_Member	GO Biological Processes	GO:0006939	smooth muscle contraction	-3.15317	-0.249851	3/55	59,322,493	ACTA2,APBB1,ATP2B4
10_Member	GO Biological Processes	GO:0072006	nephron development	-2.11052	0	3/128	59,3913,170690	ACTA2,LAMB2,ADAMTS16
11_Summary	GO Biological Processes	GO:0051168	nuclear export	-3.15076	-0.249851	4/127	9877,9887,23039,23293,22870,55012,3621,9337	ZC3H11A,SMG7,XPO7,SMG6,PPP6R1,PPP2R3C,ING1,CNOT8
11_Member	GO Biological Processes	GO:0051168	nuclear export	-3.15076	-0.249851	4/127	9877,9887,23039,23293	ZC3H11A,SMG7,XPO7,SMG6
11_Member	GO Biological Processes	GO:0035303	regulation of dephosphorylation	-3.11284	-0.236803	4/130	9887,22870,23293,55012	SMG7,PPP6R1,SMG6,PPP2R3C
11_Member	GO Biological Processes	GO:0006913	nucleocytoplasmic transport	-3.03891	-0.20935	5/236	3621,9877,9887,23039,23293	ING1,ZC3H11A,SMG7,XPO7,SMG6
11_Member	GO Biological Processes	GO:0051169	nuclear transport	-3.03891	-0.20935	5/236	3621,9877,9887,23039,23293	ING1,ZC3H11A,SMG7,XPO7,SMG6
11_Member	GO Biological Processes	GO:0006406	mRNA export from nucleus	-2.98103	-0.201165	3/63	9877,9887,23293	ZC3H11A,SMG7,SMG6
11_Member	GO Biological Processes	GO:0006405	RNA export from nucleus	-2.65142	0	3/82	9877,9887,23293	ZC3H11A,SMG7,SMG6
11_Member	KEGG Pathway	hsa03015	mRNA surveillance pathway	-2.44477	0	3/97	9887,23293,55012	SMG7,SMG6,PPP2R3C
11_Member	GO Biological Processes	GO:0000956	nuclear-transcribed mRNA catabolic process	-2.38353	0	3/102	9337,9887,23293	CNOT8,SMG7,SMG6
11_Member	GO Biological Processes	GO:0006402	mRNA catabolic process	-2.13873	0	3/125	9337,9887,23293	CNOT8,SMG7,SMG6
11_Member	GO Biological Processes	GO:0051028	mRNA transport	-2.10127	0	3/129	9877,9887,23293	ZC3H11A,SMG7,SMG6
12_Summary	KEGG Pathway	hsa05171	Coronavirus disease - COVID-19	-3.07208	-0.215367	5/232	720,2147,4793,6234,51121,3913	C4A,F2,NFKBIB,RPS28,RPL26L1,LAMB2
12_Member	KEGG Pathway	hsa05171	Coronavirus disease - COVID-19	-3.07208	-0.215367	5/232	720,2147,4793,6234,51121	C4A,F2,NFKBIB,RPS28,RPL26L1
12_Member	Reactome Gene Sets	R-HSA-381426	Regulation of Insulin-like Growth Factor (IGF) transport and uptake by Insulin-like Growth Factor Binding Proteins (IGFBPs)	-2.13873	0	3/125	720,2147,3913	C4A,F2,LAMB2
13_Summary	Reactome Gene Sets	R-HSA-6796648	TP53 Regulates Transcription of DNA Repair Genes	-3.00124	-0.201251	3/62	5395,5441,7936,8649,9337,83990,322,51548	PMS2,POLR2L,NELFE,LAMTOR3,CNOT8,BRIP1,APBB1,SIRT6
13_Member	Reactome Gene Sets	R-HSA-6796648	TP53 Regulates Transcription of DNA Repair Genes	-3.00124	-0.201251	3/62	5395,5441,7936	PMS2,POLR2L,NELFE
13_Member	Reactome Gene Sets	R-HSA-3700989	Transcriptional Regulation by TP53	-2.99563	-0.201251	6/362	5395,5441,7936,8649,9337,83990	PMS2,POLR2L,NELFE,LAMTOR3,CNOT8,BRIP1
13_Member	Reactome Gene Sets	R-HSA-73894	DNA Repair	-2.37275	0	5/336	322,5395,5441,51548,83990	APBB1,PMS2,POLR2L,SIRT6,BRIP1
14_Summary	GO Biological Processes	GO:0051301	cell division	-2.28625	0	6/503	10403,10615,11076,56288,57542,83990,10270,22994	NDC80,SPAG5,TPPP,PARD3,KLHL42,BRIP1,AKAP8,CEP131
14_Member	GO Biological Processes	GO:0051301	cell division	-2.28625	0	6/503	10403,10615,11076,56288,57542,83990	NDC80,SPAG5,TPPP,PARD3,KLHL42,BRIP1
14_Member	GO Biological Processes	GO:0098813	nuclear chromosome segregation	-2.22946	0	4/228	10270,10403,10615,83990	AKAP8,NDC80,SPAG5,BRIP1
14_Member	GO Biological Processes	GO:0000070	mitotic sister chromatid segregation	-2.19748	0	3/119	10270,10403,10615	AKAP8,NDC80,SPAG5
14_Member	GO Biological Processes	GO:0032886	regulation of microtubule-based process	-2.09104	0	4/250	10615,11076,22994,57542	SPAG5,TPPP,CEP131,KLHL42
15_Summary	GO Biological Processes	GO:0006886	intracellular protein transport	-2.27855	0	7/670	1173,2670,3621,22994,23039,23086,56288	AP2M1,GFAP,ING1,CEP131,XPO7,EXPH5,PARD3
15_Member	GO Biological Processes	GO:0006886	intracellular protein transport	-2.27855	0	7/670	1173,2670,3621,22994,23039,23086,56288	AP2M1,GFAP,ING1,CEP131,XPO7,EXPH5,PARD3
16_Summary	Reactome Gene Sets	R-HSA-9006934	Signaling by Receptor Tyrosine Kinases	-2.21363	0	6/521	1173,2670,3913,5441,7525,9550	AP2M1,GFAP,LAMB2,POLR2L,YES1,ATP6V1G1
16_Member	Reactome Gene Sets	R-HSA-9006934	Signaling by Receptor Tyrosine Kinases	-2.21363	0	6/521	1173,2670,3913,5441,7525,9550	AP2M1,GFAP,LAMB2,POLR2L,YES1,ATP6V1G1
17_Summary	GO Biological Processes	GO:0000018	regulation of DNA recombination	-2.07402	0	3/132	3008,51548,84717	H1-4,SIRT6,HDGFL2
17_Member	GO Biological Processes	GO:0000018	regulation of DNA recombination	-2.07402	0	3/132	3008,51548,84717	H1-4,SIRT6,HDGFL2
