# Supplementary material for: Involvement of Glucosamine 6 Phosphate Isomerase 2 (GNPDA2) Overproduction in β-Amyloid- and Tau P301L-Driven Pathomechanisms
Source: Biomolecules. 2024 Mar 25;14(4):394. doi: 10.3390/biom14040394 (PMC11048700; doi:10.3390/biom14040394)
Supplement: Supplementary file 1 [file biomolecules-14-00394-s001.zip › Supplementary table S4. DEGs RNA-seq.xlsx]

## Sheet: EV vs GNPDA2 OE
Id	Gene symbol	C_TR_1	C_TR_2	C_TR_3	GN_1	GN_2	GN_3	norm.C_TR_1	norm.C_TR_2	norm.C_TR_3	norm.GN_1	norm.GN_2	norm.GN_3	baseMean	ControlTR	GN	FoldChange	log2FoldChange	stat	pvalue	padj	dispGeneEst	dispFit	dispMAP	dispersion	betaConv	maxCooks
ENSG00000163281	GNPDA2	156	143	146	149365	192779	147883	148	177	153	147284	149910	153073	7512398	159	150089	946176	9886	78.697	0	0	4e-04	0.013	0.008	0.008	TRUE	0.0898
ENSG00000196116	TDRD7	632	488	512	368	492	302	599	603	536	363	383	313	46589	579	353	707	-5	-4.957	7.17010673086671e-07	0.000161315451266616	0.0049	0.0182	0.0127	0.0127	TRUE	0.1111
ENSG00000108771	DHX58	835	528	689	430	575	466	791	652	721	424	447	482	5863	721	451	718	-479	-4.93	8.23722539870974e-07	0.000182285746978988	0.0051	0.0171	0.0119	0.0119	TRUE	0.0856
ENSG00000169245	CXCL10	73	59	45	15	31	15	69	73	47	15	24	16	4059	63	18	377	-1406	-4.896	9.79219788405712e-07	0.000213201418124011	0.0351	0.0724	0.0612	0.0612	TRUE	0.5183
ENSG00000114251	WNT5A	833	459	946	1577	1837	1337	789	567	990	1555	1428	1384	111893	782	1456	1531	614	4.837	1.31935756224789e-06	0.000282698535441021	0.037	0.0151	0.0237	0.0237	TRUE	0.4241
ENSG00000108679	LGALS3BP	7980	7217	5869	3817	5583	4833	7562	8911	6142	3764	4341	5003	595386	7538	4369	692	-532	-4.83	1.3686251944469e-06	0.000288672992184979	0.0267	0.0134	0.0189	0.0189	TRUE	0.1229
ENSG00000138035	PNPT1	1944	1366	1487	1098	1516	1110	1842	1687	1556	1083	1179	1149	141593	1695	1137	747	-422	-4.821	1.42980392564037e-06	0.000296937279880297	0.004	0.0147	0.0096	0.0096	TRUE	0.0705
ENSG00000239713	APOBEC3G	264	217	174	116	146	126	250	268	182	114	114	130	17642	233	119	633	-659	-4.738	2.16065751055512e-06	0.000441919935378538	0.0191	0.0266	0.0238	0.0238	TRUE	0.4078
ENSG00000155287	SLC25A28	661	502	488	341	411	386	626	620	511	336	320	400	46872	586	352	711	-492	-4.729	2.25617889048068e-06	0.000454569534964159	0.0111	0.0181	0.0153	0.0153	TRUE	0.1593
ENSG00000131203	IDO1	66	46	40	13	19	21	63	57	42	13	15	22	3509	54	17	433	-1207	-4.562	5.06144669525224e-06	0.00100477160204721	0.0215	0.0817	0.0639	0.0639	TRUE	0.3561
ENSG00000163735	CXCL5	306	145	209	431	602	366	290	179	219	425	468	379	32662	229	424	147	555	4.547	5.43299202895104e-06	0.0010628979623016	0.0306	0.0204	0.0238	0.0238	TRUE	0.6005
ENSG00000122729	ACO1	1245	1042	1177	1719	2328	1632	1180	1287	1232	1695	1810	1689	148213	1233	1731	1289	366	4.49	7.11261839584138e-06	0.0013716176532209	0.0011	0.0146	0.0079	0.0079	TRUE	0.0194
ENSG00000137198	GMPR	334	208	196	100	152	156	317	257	205	99	118	161	19279	260	126	631	-664	-4.487	7.23522799668231e-06	0.00137561046094668	0.0468	0.0255	0.0333	0.0333	TRUE	0.1925
ENSG00000181634	TNFSF15	251	178	227	386	445	361	238	220	238	381	346	374	29926	232	367	135	433	4.467	7.93225273012435e-06	0.00148718721672151	0	0.021	0.0121	0.0121	TRUE	0.0294
ENSG00000065054	NHERF2	1467	1252	1143	783	1063	967	1390	1546	1196	772	827	1001	112198	1377	867	742	-431	-4.412	1.02627885232742e-05	0.00188665629736031	0.0162	0.0151	0.0156	0.0156	TRUE	0.2171
ENSG00000130775	THEMIS2	455	348	285	195	275	234	431	430	298	192	214	242	30124	386	216	704	-506	-4.41	1.03424376623945e-05	0.00188665629736031	0.025	0.021	0.0225	0.0225	TRUE	0.4583
ENSG00000113448	PDE4D	150	86	174	281	362	242	142	106	182	277	282	250	20658	143	270	1452	538	4.377	1.2007215580532e-05	0.00216113870828802	0.0271	0.0247	0.0255	0.0255	TRUE	0.4146
ENSG00000073969	NSF	43	15	24	7	4	4	41	19	25	7	3	4	1642	28	5	449	-1157	-4.347	1.38193459646336e-05	0.00242269287242324	0	0.1598	0.1409	0.1409	TRUE	0.2514
ENSG00000090339	ICAM1	945	607	816	1226	1621	1123	896	749	854	1209	1261	1162	102181	833	1211	13	379	4.349	1.36640890724942e-05	0.00242269287242324	0.0034	0.0153	0.01	0.01	TRUE	0.0894
ENSG00000028277	POU2F2	795	585	804	1058	1471	1253	753	722	841	1043	1144	1297	96687	772	1161	1315	395	4.325	1.52224064916587e-05	0.00263445211834487	0.0076	0.0155	0.0122	0.0122	TRUE	0.1238
ENSG00000163565	IFI16	3907	3149	3126	2610	3411	2431	3702	3888	3271	2574	2652	2516	310074	3620	2581	781	-356	-4.306	1.66500670528392e-05	0.00284505386261109	0.0037	0.0138	0.0089	0.0089	TRUE	0.0865
ENSG00000182179	UBA7	1299	974	914	655	952	765	1231	1203	957	646	740	792	92803	1130	726	752	-411	-4.301	1.69743318544573e-05	0.00286420632129149	0.0136	0.0156	0.0147	0.0147	TRUE	0.2166
ENSG00000060491	OGFR	1847	1754	1552	1037	1555	1251	1750	2166	1624	1023	1209	1295	151114	1847	1176	751	-414	-4.286	1.81756470595578e-05	0.00300688127320884	0.0177	0.0146	0.0159	0.0159	TRUE	0.2737
ENSG00000107984	DKK1	1303	1016	1058	845	1139	760	1235	1254	1107	833	886	787	101702	1199	835	775	-368	-4.282	1.84881210220264e-05	0.00300688127320884	0.0031	0.0154	0.0096	0.0096	TRUE	0.0536
ENSG00000230043	-	535	451	342	230	346	290	507	557	358	227	269	300	36963	474	265	715	-484	-4.283	1.84534114978494e-05	0.00300688127320884	0.0329	0.0195	0.0246	0.0246	TRUE	0.5325
ENSG00000185201	IFITM2	642	672	428	283	395	378	608	830	448	279	307	391	47725	629	326	687	-541	-4.279	1.87906523919493e-05	0.00301970257903481	0.0591	0.018	0.0331	0.0331	TRUE	0.1653
ENSG00000110057	UNC93B1	450	475	448	267	368	326	426	586	469	263	286	337	39478	494	295	736	-442	-4.259	2.05328220686987e-05	0.00326085370712193	0.0183	0.0191	0.019	0.019	TRUE	0.3065
ENSG00000117228	GBP1	1597	907	1295	933	1134	706	1513	1120	1355	920	882	731	108686	1329	844	752	-412	-4.245	2.18279909548025e-05	0.00342623313835905	0.0167	0.0152	0.0162	0.0162	TRUE	0.2143
ENSG00000278311	GGNBP2	8	11	11	81	77	17	8	14	12	80	60	18	3167	11	53	2065	1046	4.233	2.30537354420463e-05	0.0035770387900251	0.2807	0.0891	0.1514	0.1514	TRUE	0.2024
ENSG00000185507	IRF7	48	53	135	19	44	18	45	65	141	19	34	19	5397	84	24	529	-92	-4.153	3.27774489567361e-05	0.00502798617576114	0.2166	0.0577	0.1101	0.1101	TRUE	0.6408
ENSG00000173193	PARP14	2891	2050	3116	1965	2448	1979	2740	2531	3261	1938	1904	2048	240359	2844	1963	777	-365	-4.138	3.50704518674119e-05	0.0053135945749424	0.0088	0.014	0.0116	0.0116	TRUE	0.1996
ENSG00000187608	ISG15	10924	9653	6382	2415	3219	4351	10352	11919	6679	2381	2503	4504	638966	9650	3129	554	-852	-4.135	3.54265880246549e-05	0.0053135945749424	0.111	0.0134	0.0442	0.111	TRUE	0.589
ENSG00000164342	TLR3	313	199	311	164	247	163	297	246	325	162	192	169	23172	289	174	747	-422	-4.112	3.91714518284856e-05	0.00581071899156842	0.01	0.0234	0.0183	0.0183	TRUE	0.1862
ENSG00000164054	SHISA5	4979	4699	3786	2994	3952	3282	4718	5802	3962	2952	3073	3397	398418	4827	3141	766	-385	-4.059	4.92187528128797e-05	0.00722178200240286	0.0215	0.0136	0.0165	0.0165	TRUE	0.2075
ENSG00000243449	NICOL1	278	262	244	131	161	197	263	323	255	129	125	204	21676	280	153	73	-454	-4.009	6.09109945011491e-05	0.00884126359968829	0.0405	0.0241	0.0298	0.0298	TRUE	0.8883
ENSG00000078124	ACER3	366	285	398	602	740	489	347	352	417	594	575	506	46508	372	558	1293	371	4	6.32933669061733e-05	0.00908933148794078	0.0063	0.0182	0.0133	0.0133	TRUE	0.1278
ENSG00000141052	MYOCD	11	5	8	30	35	40	10	6	8	30	27	41	2053	8	33	1723	785	3.993	6.52925676744771e-05	0.00927773022145018	0	0.1304	0.0945	0.0945	TRUE	0.3618
ENSG00000126368	NR1D1	393	325	299	215	319	224	372	401	313	212	248	232	29642	362	231	767	-382	-3.954	7.69253163931847e-05	0.0106701046611644	0.008	0.0211	0.0159	0.0159	TRUE	0.1615
ENSG00000167515	TRAPPC2L	848	791	689	517	716	565	804	977	721	510	557	585	69212	834	551	774	-37	-3.954	7.68461686477789e-05	0.0106701046611644	0.0123	0.0165	0.015	0.015	TRUE	0.2624
ENSG00000212994	-	47	36	36	15	17	16	45	44	38	15	13	17	2854	42	15	623	-682	-3.952	7.74627940435672e-05	0.0106701046611644	0	0.0975	0.0617	0.0617	TRUE	0.0677
ENSG00000125826	RBCK1	2277	1889	1785	1407	1887	1548	2158	2332	1868	1387	1467	1602	180255	2119	1485	787	-345	-3.948	7.89370813564276e-05	0.0107633501134385	0.0079	0.0143	0.0116	0.0116	TRUE	0.1301
ENSG00000103145	HCFC1R1	653	536	461	372	421	405	619	662	482	367	327	419	47941	588	371	767	-384	-3.931	8.47621951316971e-05	0.0114420487208278	0.019	0.018	0.0184	0.0184	TRUE	0.2878
ENSG00000146859	TMEM140	104	81	69	43	64	32	99	100	72	42	50	33	6601	90	42	7	-515	-3.92	8.86106524731277e-05	0.0117270117424976	0.0195	0.0495	0.0399	0.0399	TRUE	0.2922
ENSG00000172183	ISG20	674	496	367	191	342	360	639	612	384	188	266	373	41036	545	276	721	-471	-3.921	8.83323218640505e-05	0.0117270117424976	0.0897	0.0189	0.0428	0.0428	TRUE	0.6181
ENSG00000153823	PID1	1170	794	935	1454	1747	1352	1109	980	979	1434	1359	1399	120989	1023	1397	1248	32	3.878	0.000105173734297977	0.0137838858183339	0.0018	0.015	0.0088	0.0088	TRUE	0.0659
ENSG00000284194	SCO2	353	295	251	182	261	206	335	364	263	179	203	213	25952	321	198	769	-379	-3.843	0.000121394138547817	0.0157567257332402	0.0142	0.0223	0.0192	0.0192	TRUE	0.2816
ENSG00000177700	POLR2L	2640	2456	1975	1269	1985	1826	2502	3032	2067	1251	1544	1890	204769	2534	1562	769	-378	-3.819	0.000134050092878485	0.0172337352739683	0.0404	0.0142	0.0236	0.0236	TRUE	0.1791
ENSG00000121858	TNFSF10	124	36	76	37	35	28	118	44	80	36	27	29	557	81	31	678	-561	-3.807	0.000140443513780804	0.0178853489861044	0.1114	0.0563	0.0749	0.0749	TRUE	0.0984
ENSG00000128342	LIF	1583	882	1158	1710	2424	2072	1500	1089	1212	1686	1885	2145	158615	1267	1905	1277	352	3.78	0.000157058806085126	0.0198143628349824	0.0202	0.0145	0.0167	0.0167	TRUE	0.3125
ENSG00000230291	-	84	93	87	36	66	50	80	115	91	35	51	52	7068	95	46	737	-441	-3.75	0.000177050612117169	0.0221296871571265	0.0222	0.0471	0.0391	0.0391	TRUE	0.3192
ENSG00000133321	PLAAT4	170	162	145	79	102	118	161	200	152	78	79	122	13204	171	93	759	-398	-3.719	0.000200274284730616	0.0248027758676935	0.034	0.0312	0.0321	0.0321	TRUE	0.6982
ENSG00000125995	ROMO1	909	771	607	461	627	578	861	952	635	455	488	598	66484	816	514	779	-361	-3.71	0.00020734209084528	0.0252906066791581	0.0283	0.0166	0.0218	0.0218	TRUE	0.4465
ENSG00000155366	RHOC	2185	2063	1715	1376	1827	1519	2071	2547	1795	1357	1421	1572	179375	2138	1450	79	-34	-3.709	0.00020796039272439	0.0252906066791581	0.0171	0.0143	0.0158	0.0158	TRUE	0.2841
ENSG00000070961	ATP2B1	1232	728	1306	2035	2458	1440	1168	899	1367	2007	1911	1491	147362	1145	1803	1282	358	3.706	0.000210755659596749	0.0254017022222904	0.0316	0.0146	0.0218	0.0218	TRUE	0.4168
ENSG00000106211	HSPB1	2123	2042	1494	1142	1563	1427	2012	2521	1564	1126	1215	1477	165254	2032	1273	779	-361	-3.701	0.000214552506114771	0.025521582163172	0.0371	0.0144	0.0233	0.0233	TRUE	0.1441
ENSG00000162645	GBP2	265	206	195	153	180	153	251	254	204	151	140	158	19313	236	150	78	-358	-3.7	0.000215531548011083	0.025521582163172	0.005	0.0255	0.0176	0.0176	TRUE	0.1595
ENSG00000105835	NAMPT	1055	682	871	1321	1647	1149	1000	842	912	1303	1281	1189	108767	918	1258	1241	311	3.693	0.000221422434039264	0.0258933587639754	0.0034	0.0152	0.0099	0.0099	TRUE	0.0734
ENSG00000160886	LY6K	1847	1827	1492	1194	1543	1308	1750	2256	1561	1177	1200	1354	154978	1856	1244	789	-342	-3.692	0.000222507564754511	0.0258933587639754	0.0207	0.0145	0.0169	0.0169	TRUE	0.4264
ENSG00000136147	PHF11	922	798	625	489	614	600	874	985	654	482	477	621	6823	838	527	78	-358	-3.687	0.00022723937730417	0.0262179859335811	0.0299	0.0165	0.0222	0.0222	TRUE	0.3316
ENSG00000168283	BMI1	122	99	116	200	268	165	116	122	121	197	208	171	15594	120	192	1283	36	3.681	0.000232559565436465	0.0263808535615701	0	0.0284	0.0181	0.0181	TRUE	0.1001
ENSG00000168899	VAMP5	553	498	404	275	366	380	524	615	423	271	285	393	41847	521	316	776	-365	-3.681	0.000232431769359151	0.0263808535615701	0.0356	0.0187	0.025	0.025	TRUE	0.2264
ENSG00000163874	ZC3H12A	301	180	206	360	454	395	285	222	216	355	353	409	30666	241	372	1274	349	3.671	0.000241812466368936	0.026540012811582	0.0112	0.0208	0.0173	0.0173	TRUE	0.2937
ENSG00000183474	GTF2H2C	33	33	18	78	109	52	31	41	19	77	85	54	5106	30	72	1381	465	3.669	0.000243792991231659	0.026540012811582	0.0622	0.0602	0.0608	0.0608	TRUE	0.6241
ENSG00000213741	RPS29	1646	1374	1312	1055	1325	1175	1560	1696	1373	1040	1030	1216	131938	1543	1095	8	-322	-3.67	0.000242877021206358	0.026540012811582	0.0089	0.0148	0.0123	0.0123	TRUE	0.1118
ENSG00000235297	-	149	124	109	58	103	82	141	153	114	57	80	85	10509	136	74	764	-389	-3.673	0.000239782271478137	0.026540012811582	0.0198	0.0359	0.0307	0.0307	TRUE	0.3549
ENSG00000251661	-	58	71	20	15	14	20	55	88	21	15	11	21	3499	55	16	699	-516	-3.671	0.000241177951582933	0.026540012811582	0.2531	0.0819	0.1378	0.1378	TRUE	0.0804
ENSG00000152620	NADK2	240	216	256	389	454	368	227	267	268	384	353	381	31326	254	373	1262	335	3.664	0.000248556960126173	0.0268421632379456	0.0015	0.0207	0.0131	0.0131	TRUE	0.097
ENSG00000146677	-	150	149	122	63	117	89	142	184	128	62	91	92	1165	151	82	765	-387	-3.657	0.000255597083257749	0.0273833732293362	0.0307	0.0337	0.0327	0.0327	TRUE	0.4068
ENSG00000106799	TGFBR1	363	239	443	649	815	487	344	295	464	640	634	504	48009	368	593	1281	357	3.65	0.000261848778557023	0.027832257179065	0.0329	0.018	0.0234	0.0234	TRUE	0.5951
ENSG00000116863	ADPRS	840	686	630	528	697	533	796	847	659	521	542	552	65278	767	538	799	-324	-3.644	0.000267968778945437	0.0280559297014426	0.0074	0.0167	0.0126	0.0126	TRUE	0.1799
ENSG00000233328	-	456	355	320	228	345	276	432	438	335	225	268	286	33069	402	260	786	-347	-3.644	0.000268109854914149	0.0280559297014426	0.0154	0.0203	0.0184	0.0184	TRUE	0.2447
ENSG00000205413	SAMD9	968	639	1000	693	819	556	917	789	1047	683	637	576	77476	918	632	795	-33	-3.641	0.000271848402634898	0.028228319901296	0.0115	0.0161	0.0145	0.0145	TRUE	0.1318
ENSG00000197956	S100A6	8655	8099	5813	4417	6054	5843	8202	10000	6084	4355	4708	6048	656609	8095	5037	782	-354	-3.634	0.000278735885152975	0.0287225626998474	0.0448	0.0134	0.0254	0.0254	TRUE	0.1514
ENSG00000103202	NME4	1456	1257	1159	936	1259	1015	1380	1552	1213	923	979	1051	118289	1382	984	803	-317	-3.625	0.00028860332305176	0.0292921523148549	0.0083	0.015	0.0122	0.0122	TRUE	0.1382
ENSG00000149591	TAGLN	7378	6978	5834	4987	6555	5023	6992	8616	6105	4918	5097	5199	615453	7238	5071	799	-323	-3.626	0.000287725654139367	0.0292921523148549	0.0156	0.0134	0.0143	0.0143	TRUE	0.3208
ENSG00000101439	CST3	2462	2065	1781	1382	1924	1672	2333	2550	1864	1363	1496	1731	188937	2249	1530	794	-332	-3.622	0.000291885592217135	0.029404206039844	0.0187	0.0143	0.0164	0.0164	TRUE	0.2715
ENSG00000167779	IGFBP6	1056	979	806	507	750	767	1001	1209	844	500	583	794	82168	1018	626	782	-355	-3.616	0.000299748956840041	0.029826519100827	0.0436	0.0159	0.0259	0.0259	TRUE	0.3584
ENSG00000205542	TMSB4X	11692	11108	8608	7008	9153	8139	11080	13715	9009	6910	7118	8425	937603	11268	7484	791	-338	-3.615	0.000300496821817355	0.029826519100827	0.0278	0.0132	0.0191	0.0191	TRUE	0.1775
ENSG00000130203	APOE	644	592	519	371	525	458	610	731	543	366	408	474	52209	628	416	792	-337	-3.603	0.000314485421325878	0.0309871438137082	0.0171	0.0176	0.0176	0.0176	TRUE	0.2363
ENSG00000158373	H2BC5	167	153	121	88	126	85	158	189	127	87	98	88	12442	158	91	777	-364	-3.598	0.000320754847695868	0.0313758673119313	0.0156	0.0324	0.0263	0.0263	TRUE	0.1194
ENSG00000161513	FDXR	334	256	277	189	250	226	317	316	290	186	194	234	2562	308	205	793	-335	-3.587	0.000333891204210767	0.0322862908670071	0.0036	0.0224	0.0153	0.0153	TRUE	0.1625
ENSG00000197019	SERTAD1	641	562	464	354	512	413	607	694	486	349	398	427	49361	596	391	791	-337	-3.587	0.000334845597553966	0.0322862908670071	0.0191	0.0179	0.0184	0.0184	TRUE	0.205
ENSG00000160213	CSTB	2056	2108	1628	1326	1747	1439	1948	2603	1704	1308	1359	1490	173507	2085	1386	793	-335	-3.582	0.000341262731055238	0.0326716709681891	0.0262	0.0144	0.0189	0.0189	TRUE	0.5678
ENSG00000118785	SPP1	1563	1531	1171	1004	1358	984	1481	1890	1225	990	1056	1019	127693	1532	1022	794	-333	-3.579	0.000344967065437989	0.0327937353263903	0.0232	0.0149	0.0184	0.0184	TRUE	0.2489
ENSG00000131747	TOP2A	4423	2999	4827	6713	7975	5399	4191	3703	5052	6619	6202	5588	522591	4315	6136	1246	318	3.569	0.000358264243775605	0.0334048199653445	0.0158	0.0134	0.0144	0.0144	TRUE	0.2711
ENSG00000163734	CXCL3	354	252	245	444	537	464	335	311	256	438	418	480	37312	301	445	1256	329	3.569	0.000358819089930732	0.0334048199653445	0.0085	0.0194	0.0151	0.0151	TRUE	0.192
ENSG00000164713	BRI3	1927	1771	1595	1278	1730	1389	1826	2187	1669	1260	1345	1438	162087	1894	1348	804	-314	-3.57	0.000356639623042041	0.0334048199653445	0.011	0.0145	0.013	0.013	TRUE	0.2189
ENSG00000135404	CD63	11435	10617	8158	6604	9207	7745	10836	13109	8538	6512	7160	8017	902855	10828	7230	795	-331	-3.554	0.000379107817993882	0.0350518933910919	0.0276	0.0132	0.0193	0.0193	TRUE	0.1298
ENSG00000101000	PROCR	427	442	315	224	315	291	405	546	330	221	245	301	34118	427	256	784	-35	-3.548	0.000387635300173553	0.0353560061962351	0.0414	0.02	0.0281	0.0281	TRUE	0.2931
ENSG00000182985	CADM1	391	247	319	475	644	451	371	305	334	468	501	467	40756	337	479	1245	316	3.549	0.000387137561894771	0.0353560061962351	0.0022	0.0189	0.0121	0.0121	TRUE	0.0909
ENSG00000130255	RPL36	5234	4763	3534	2604	3783	3562	4960	5881	3698	2568	2942	3687	395597	4846	3066	79	-34	-3.54	0.000399700156356052	0.0359703494043357	0.0424	0.0136	0.0248	0.0248	TRUE	0.1904
ENSG00000163191	S100A11	4610	4541	3124	2726	3586	2943	4369	5607	3269	2688	2789	3046	362795	4415	2841	792	-337	-3.541	0.000398737606787561	0.0359703494043357	0.0368	0.0136	0.023	0.023	TRUE	0.1457
ENSG00000115129	TP53I3	488	368	397	303	383	331	462	454	415	299	298	343	37859	444	313	805	-314	-3.52	0.000431199198880815	0.038294460432185	0.002	0.0194	0.0122	0.0122	TRUE	0.0756
ENSG00000136149	-	309	226	190	120	205	170	293	279	199	118	159	176	20407	257	151	785	-349	-3.52	0.000430838272116139	0.038294460432185	0.0359	0.0248	0.0288	0.0288	TRUE	0.4373
ENSG00000113578	FGF1	839	705	694	617	731	547	795	870	726	608	568	566	68915	797	581	812	-301	-3.511	0.000445651989141911	0.0390640013079653	0.0035	0.0165	0.0107	0.0107	TRUE	0.0746
ENSG00000188643	S100A16	5693	5125	4543	3771	5130	4040	5395	6328	4754	3718	3989	4182	472778	5492	3963	809	-305	-3.512	0.000444304583152103	0.0390640013079653	0.0121	0.0135	0.0127	0.0127	TRUE	0.2152
ENSG00000125538	IL1B	6183	3954	3967	6897	8609	7568	5859	4882	4152	6801	6695	7834	603701	4964	7110	1244	315	3.508	0.000451554467935864	0.0391999647879237	0.0186	0.0134	0.0155	0.0155	TRUE	0.3039
ENSG00000197747	S100A10	1764	1745	1204	894	1263	1216	1672	2155	1260	882	982	1259	13681	1696	1041	789	-341	-3.507	0.000453010927247655	0.0391999647879237	0.0509	0.0147	0.0283	0.0283	TRUE	0.1485
ENSG00000226221	-	281	254	213	164	215	178	266	314	223	162	167	184	21933	268	171	793	-334	-3.503	0.000459604554216819	0.0395172094100181	0.0126	0.024	0.0196	0.0196	TRUE	0.1351
ENSG00000005700	IBTK	12	10	8	78	47	14	11	12	8	77	37	14	2667	10	43	1316	396	3.5	0.000465808712802683	0.0397971633805279	0.3119	0.1034	0.174	0.174	TRUE	0.173
ENSG00000138061	CYP1B1	155	66	166	268	381	191	147	81	174	264	296	198	19339	134	253	1281	357	3.482	0.000498397843105568	0.0423136634218998	0.0821	0.0255	0.0435	0.0435	TRUE	0.9308
ENSG00000108448	TRIM16L	112	87	116	183	221	167	106	107	121	180	172	173	14335	111	175	1258	331	3.473	0.000515583587160329	0.043499142769233	0	0.0298	0.0177	0.0177	TRUE	0.0586
ENSG00000213949	ITGA1	300	183	250	352	509	372	284	226	262	347	396	385	31664	257	376	1246	317	3.467	0.000526671990769498	0.0441586658596115	0.0048	0.0206	0.0145	0.0145	TRUE	0.1203
ENSG00000186577	SMIM29	547	521	413	349	438	360	518	643	432	344	341	373	44187	531	353	799	-323	-3.463	0.00053494736738722	0.0445756451380252	0.019	0.0184	0.0186	0.0186	TRUE	0.2117
ENSG00000163257	DCAF16	443	318	460	596	752	612	420	393	481	588	585	633	51663	431	602	1234	303	3.456	0.000548103529183768	0.0453917149720962	0.0036	0.0176	0.0119	0.0119	TRUE	0.1187
ENSG00000153989	NUS1	594	456	561	814	994	695	563	563	587	803	773	719	66801	571	765	1221	288	3.454	0.000551575901694509	0.045400750591306	0	0.0166	0.0092	0.0092	TRUE	0.0316
ENSG00000034510	TMSB10	27010	24893	17997	14310	19630	18445	25596	30735	18834	14111	15265	19092	2060563	25055	16156	797	-327	-3.451	0.000559373069808345	0.0454878136707401	0.0413	0.0131	0.0242	0.0242	TRUE	0.1822
ENSG00000102524	TNFSF13B	80	43	68	27	42	36	76	53	71	27	33	37	4944	67	32	776	-365	-3.451	0.000558633092144669	0.0454878136707401	0	0.0618	0.0453	0.0453	TRUE	0.2553
ENSG00000119655	NPC2	1628	1521	1171	904	1331	1109	1543	1878	1225	891	1035	1148	128677	1549	1025	8	-322	-3.444	0.000573069019960463	0.046046777978847	0.0288	0.0149	0.0207	0.0207	TRUE	0.1359
ENSG00000170456	DENND5B	369	282	475	730	784	513	350	348	497	720	610	531	50924	398	620	1255	327	3.444	0.000572215945580718	0.046046777978847	0.0317	0.0177	0.0226	0.0226	TRUE	0.4684
ENSG00000143198	MGST3	913	873	666	561	678	630	865	1078	697	553	527	652	72877	880	577	799	-323	-3.437	0.000589099277140783	0.0470547404859375	0.0279	0.0163	0.0211	0.0211	TRUE	0.173
ENSG00000126267	COX6B1	1730	1615	1158	899	1269	1170	1639	1994	1212	886	987	1211	132162	1615	1028	797	-326	-3.427	0.000610621850955595	0.0484869668591151	0.0413	0.0148	0.0253	0.0253	TRUE	0.1592
ENSG00000163739	CXCL1	907	563	528	967	1307	1265	860	695	553	954	1016	1309	89775	703	1093	1252	324	3.416	0.000634370837633033	0.04978704614656	0.0373	0.0157	0.0239	0.0239	TRUE	0.3665
ENSG00000171858	RPS21	2388	2075	1723	1375	1872	1671	2263	2562	1803	1356	1456	1730	186156	2209	1514	805	-313	-3.417	0.000632227251964127	0.04978704614656	0.0223	0.0143	0.0178	0.0178	TRUE	0.241
ENSG00000111335	OAS2	5813	4372	4639	2214	3000	2313	5509	5398	4855	2183	2333	2394	377865	5254	2303	444	-1171	-10.84	2.23662438968051e-27	1.00640642120991e-23	0.0029	0.0136	0.0084	0.0084	TRUE	0.0539
ENSG00000152778	IFIT5	1139	841	944	594	803	561	1079	1038	988	586	624	581	81609	1035	597	623	-682	-6.705	2.01599924185499e-11	1.04669129868464e-08	0	0.0159	0.0088	0.0088	TRUE	0.0197
ENSG00000111331	OAS3	9923	6454	9093	5691	6931	5072	9404	7969	9516	5612	5390	5250	718999	8963	5417	661	-598	-6.33	2.44529757095234e-10	1.06480877129954e-07	0.005	0.0133	0.0093	0.0093	TRUE	0.1147
ENSG00000132530	XAF1	3147	2014	2099	1286	1538	1380	2982	2487	2197	1268	1196	1428	192636	2555	1297	536	-901	-6.693	2.19040730971741e-11	1.09512252866205e-08	0.0154	0.0142	0.0148	0.0148	TRUE	0.2282
ENSG00000130589	HELZ2	6415	4351	6229	3714	4990	3535	6079	5372	6519	3662	3880	3659	486199	5990	3734	687	-541	-5.907	3.47446734498951e-09	1.17254586725034e-06	0.0049	0.0135	0.0094	0.0094	TRUE	0.0989
ENSG00000140464	PML	3740	2776	3250	2358	3115	2311	3544	3428	3401	2325	2422	2392	291876	3458	2380	742	-431	-5.482	4.20354281176639e-08	1.18215884200072e-05	0	0.0138	0.0066	0.0066	TRUE	0.0059
ENSG00000130813	SHFL	1481	1058	930	483	664	589	1403	1306	973	476	516	610	88089	1227	534	451	-1149	-7.078	1.46345028874517e-12	1.23469471548569e-09	0.025	0.0157	0.0195	0.0195	TRUE	0.3952
ENSG00000136514	RTP4	135	126	77	23	40	36	128	156	81	23	31	37	7586	122	30	294	-1765	-6.297	3.03286530037692e-10	1.27939527155588e-07	0.0695	0.0448	0.0528	0.0528	TRUE	0.1589
ENSG00000134321	RSAD2	587	392	407	156	193	130	556	484	426	154	150	135	31745	489	146	312	-1679	-10.337	4.79084793708183e-25	1.29343312605335e-21	0.0098	0.0206	0.0162	0.0162	TRUE	0.1089
ENSG00000137959	IFI44L	3245	2055	2212	929	1211	1153	3075	2537	2315	916	942	1193	182977	2642	1017	396	-1335	-8.811	1.24004960158586e-18	1.39495246431729e-15	0.0213	0.0143	0.017	0.017	TRUE	0.2735
ENSG00000067066	SP100	3655	2876	3095	2232	2843	2339	3464	3551	3239	2201	2211	2421	284775	3418	2278	728	-457	-5.445	5.18125692087499e-08	1.42738341173248e-05	0.0021	0.0138	0.008	0.008	TRUE	0.0366
ENSG00000138642	HERC6	2680	2054	2172	1323	1771	1439	2540	2536	2273	1305	1377	1490	192002	2450	1391	606	-723	-7.049	1.8000418087557e-12	1.42933908096431e-09	0.0033	0.0142	0.0091	0.0091	TRUE	0.0482
ENSG00000132274	TRIM22	1337	732	922	551	719	549	1267	904	965	543	559	568	80107	1045	557	59	-761	-5.861	4.61269788437095e-09	1.51870265222252e-06	0.0155	0.016	0.016	0.016	TRUE	0.4146
ENSG00000059378	PARP12	810	594	656	434	506	468	768	733	687	428	393	484	58223	729	435	679	-558	-5.401	6.61043352927048e-08	1.78468484423244e-05	0.005	0.0171	0.012	0.012	TRUE	0.1121
ENSG00000169248	CXCL11	127	92	76	35	44	41	120	114	80	35	34	42	7077	105	37	401	-1317	-5.377	7.58833596779627e-08	2.00852837704474e-05	0.0221	0.047	0.0384	0.0384	TRUE	0.4322
ENSG00000184979	USP18	1194	982	840	341	409	322	1132	1212	879	336	318	333	70178	1074	329	318	-1655	-11.022	2.97901428842423e-28	2.01068569397194e-24	0.0139	0.0164	0.0154	0.0154	TRUE	0.3024
ENSG00000181381	DDX60L	1951	1235	1771	1000	1236	1080	1849	1525	1853	986	961	1118	138204	1742	1022	656	-608	-5.797	6.74912936362265e-09	2.16920231617957e-06	0.0081	0.0147	0.012	0.012	TRUE	0.1424
ENSG00000105559	PLEKHA4	1173	797	893	604	777	647	1112	984	935	596	604	670	81662	1010	623	697	-52	-5.347	8.95888145064551e-08	2.32569116735123e-05	0.005	0.0159	0.011	0.011	TRUE	0.0937
ENSG00000170581	STAT2	3724	2509	3129	2161	2806	2224	3529	3098	3275	2131	2182	2302	275275	3301	2205	732	-45	-5.335	9.56609235360481e-08	2.43646567323229e-05	0.0024	0.0139	0.0082	0.0082	TRUE	0.0447
ENSG00000100342	APOL1	1025	890	690	417	595	532	971	1099	722	411	463	551	70281	931	475	586	-77	-5.328	9.91233278270229e-08	2.47789963395738e-05	0.0298	0.0164	0.0224	0.0224	TRUE	0.2817
ENSG00000106785	TRIM14	1994	1626	1987	1363	1684	1328	1890	2008	2079	1344	1310	1375	166747	1992	1343	736	-442	-5.308	1.11048506488311e-07	2.72553416197401e-05	0.001	0.0144	0.0077	0.0077	TRUE	0.0248
ENSG00000137965	IFI44	4132	3389	2704	1711	2274	2204	3916	4184	2830	1687	1768	2281	27778	3643	1912	607	-721	-5.304	1.13561912037802e-07	2.73745044749694e-05	0.033	0.0139	0.0218	0.0218	TRUE	0.4641
ENSG00000177409	SAMD9L	845	515	749	431	506	350	801	636	784	425	393	362	56688	740	393	579	-789	-6.163	7.13814520924445e-10	2.91993400544214e-07	0.0093	0.0172	0.0139	0.0139	TRUE	0.1759
ENSG00000132109	TRIM21	1138	949	760	469	692	478	1078	1172	795	462	538	495	75681	1015	498	527	-925	-6.156	7.45190511705349e-10	2.95862550515015e-07	0.0219	0.0162	0.0185	0.0185	TRUE	0.4286
ENSG00000151012	SLC7A11	456	381	630	1235	1443	813	432	470	659	1218	1122	842	79055	520	1061	1775	828	5.284	1.26546431734871e-07	2.99693031927899e-05	0.0421	0.016	0.0257	0.0257	TRUE	0.6359
ENSG00000112096	SOD2	1529	997	1532	2571	3235	2309	1449	1231	1603	2535	2516	2390	195401	1428	2480	1574	655	6.142	8.13441862868722e-10	3.13732905910425e-07	0.0083	0.0142	0.0115	0.0115	TRUE	0.1723
ENSG00000138496	PARP9	1838	1534	1517	937	1292	1014	1742	1894	1588	924	1005	1050	136694	1741	993	619	-692	-6.53	6.56746056941128e-11	3.16621965094582e-08	0.0047	0.0147	0.0103	0.0103	TRUE	0.0716
ENSG00000089127	OAS1	2180	1768	1266	512	698	566	2066	2183	1325	505	543	586	120121	1858	545	309	-1694	-9.524	1.65985866773099e-21	3.20091887938581e-18	0.0375	0.015	0.0238	0.0238	TRUE	0.7612
ENSG00000160932	LY6E	117	102	135	46	48	48	111	126	141	45	37	50	8508	126	44	379	-14	-6.131	8.72045305692097e-10	3.26992766153823e-07	0	0.0413	0.0295	0.0295	TRUE	0.1374
ENSG00000169429	CXCL8	1774	1191	1000	2886	3798	3157	1681	1471	1047	2846	2953	3268	221087	1400	3022	2057	104	6.508	7.62997308400085e-11	3.55162091934233e-08	0.0285	0.0141	0.0205	0.0205	TRUE	0.5867
ENSG00000123609	NMI	597	501	378	235	302	268	566	619	396	232	235	277	38732	527	248	515	-957	-5.706	1.15417406919515e-08	3.62330133955008e-06	0.0297	0.0192	0.0232	0.0232	TRUE	0.5533
ENSG00000156587	UBE2L6	2427	1985	1526	794	1074	918	2300	2451	1597	783	835	950	148603	2116	856	419	-1254	-7.566	3.86213558214389e-14	3.7239263016686e-11	0.0297	0.0146	0.0207	0.0207	TRUE	0.5572
ENSG00000157601	MX1	16014	13410	11676	5293	7247	6396	15176	16557	12219	5219	5635	6620	1023793	14651	5825	408	-1293	-8.953	3.44603857617386e-19	4.22891588543372e-16	0.0189	0.0132	0.0158	0.0158	TRUE	0.2577
ENSG00000002549	LAP3	3895	3206	2649	1946	2378	1961	3691	3958	2772	1919	1849	2030	270329	3474	1933	628	-671	-5.674	1.39906059263249e-08	4.29225430453318e-06	0.0165	0.0139	0.0156	0.0156	TRUE	0.3797
ENSG00000134326	CMPK2	446	265	277	90	136	78	423	327	290	89	106	81	21916	347	92	285	-1812	-9.224	2.87555122321633e-20	4.31300732913302e-17	0.0251	0.024	0.0244	0.0244	TRUE	0.32
ENSG00000188313	PLSCR1	3334	2404	2451	1663	2129	1689	3159	2968	2565	1640	1656	1748	22894	2897	1681	632	-662	-6.467	9.9996128494339e-11	4.49949246181694e-08	0.0054	0.014	0.0102	0.0102	TRUE	0.1227
ENSG00000135899	SP110	1644	1412	1304	783	949	852	1558	1743	1365	772	738	882	117633	1555	797	539	-892	-6.878	6.07920789152851e-12	4.55906818487463e-09	0.0104	0.015	0.0132	0.0132	TRUE	0.1113
ENSG00000168062	BATF2	288	220	211	88	96	90	273	272	221	87	75	93	16999	255	85	349	-1517	-8.124	4.49714474532009e-16	4.66976591669815e-13	0.0078	0.0272	0.0201	0.0201	TRUE	0.1546
ENSG00000115267	IFIH1	1481	1183	1152	707	934	639	1403	1461	1206	697	726	661	102577	1357	695	531	-913	-7.525	5.28189845868514e-14	4.75335648625272e-11	0.0054	0.0153	0.0108	0.0108	TRUE	0.1139
ENSG00000183486	MX2	2491	1542	1517	515	778	606	2361	1904	1588	508	605	627	126537	1951	580	31	-1688	-10.448	1.49459906648377e-25	5.04389819961609e-22	0.0242	0.0149	0.0191	0.0191	TRUE	0.1308
ENSG00000128335	APOL2	1309	1095	1050	638	765	773	1240	1352	1099	629	595	800	95258	1230	675	619	-691	-5.631	1.78683092788624e-08	5.36009571011919e-06	0.0169	0.0155	0.016	0.016	TRUE	0.3103
ENSG00000119922	IFIT2	1897	1172	1368	656	819	630	1798	1447	1432	647	637	652	110205	1559	645	422	-1243	-9.456	3.21257663282962e-21	5.42082149582087e-18	0.0082	0.0152	0.012	0.012	TRUE	0.2181
ENSG00000142089	IFITM3	16540	15635	9941	5282	7184	8578	15674	19305	10404	5208	5586	8879	1084271	15128	6558	498	-1006	-5.165	2.40964725523208e-07	5.60824625834101e-05	0.091	0.0132	0.0392	0.0392	TRUE	0.2053
ENSG00000101347	SAMHD1	4872	3795	4425	3063	3710	2841	4617	4686	4631	3020	2885	2941	37966	4645	2949	68	-557	-6.832	8.38918264416277e-12	5.96029350071333e-09	0	0.0136	0.0064	0.0064	TRUE	0.0055
ENSG00000185745	IFIT1	7310	6621	4739	1998	2633	2157	6927	8175	4960	1970	2047	2233	438536	6687	2083	326	-1619	-9.709	2.77148325033261e-22	6.23537539937332e-19	0.031	0.0135	0.0213	0.0213	TRUE	0.1517
ENSG00000109919	MTCH2	103	159	164	43	60	58	98	196	172	42	47	60	10244	155	50	365	-1456	-5.601	2.12747714456326e-08	6.24322042923032e-06	0.0728	0.0365	0.049	0.049	TRUE	0.4579
ENSG00000110446	SLC15A3	1226	955	814	455	629	527	1162	1179	852	449	489	545	77935	1064	494	484	-1047	-6.799	1.056377014901e-11	7.13001666207427e-09	0.0198	0.0161	0.0176	0.0176	TRUE	0.365
ENSG00000126709	IFI6	14919	14467	9994	4568	6079	7793	14138	17862	10459	4504	4727	8066	99596	14153	5766	447	-116	-5.569	2.55696743780602e-08	7.34393690275393e-06	0.0939	0.0132	0.0389	0.0389	TRUE	0.2143
ENSG00000138646	HERC5	1118	961	926	580	807	627	1059	1187	969	572	628	649	84393	1072	616	639	-647	-5.996	2.02715883093788e-09	7.3680397110575e-07	0.0061	0.0158	0.0115	0.0115	TRUE	0.1033
ENSG00000172936	MYD88	1418	1076	1108	760	996	768	1344	1329	1160	749	775	795	102513	1278	773	669	-579	-5.992	2.07412037202893e-09	7.3680397110575e-07	0.003	0.0153	0.0095	0.0095	TRUE	0.0783
ENSG00000068079	IFI35	1884	1691	1065	488	707	697	1785	2088	1115	481	550	721	112338	1663	584	375	-1415	-6.784	1.17199371044306e-11	7.53368718917659e-09	0.0656	0.0151	0.0346	0.0346	TRUE	0.276
ENSG00000115415	STAT1	11338	7841	9732	6622	8243	5910	10745	9681	10185	6530	6410	6117	827797	10204	6352	67	-578	-6.756	1.41485690306523e-11	8.12371677138923e-09	0.0017	0.0133	0.0073	0.0073	TRUE	0.0263
ENSG00000141574	SECTM1	250	208	154	75	94	76	237	257	161	74	73	79	14677	218	75	369	-1437	-6.753	1.44432330182489e-11	8.12371677138923e-09	0.0274	0.0294	0.0287	0.0287	TRUE	0.5742
ENSG00000178685	PARP10	2407	1870	1883	1142	1600	1257	2281	2309	1971	1126	1244	1301	170532	2187	1224	601	-734	-6.761	1.3734688646907e-11	8.12371677138923e-09	0.0054	0.0144	0.0104	0.0104	TRUE	0.0906
ENSG00000135114	OASL	1975	1627	1397	765	1177	995	1872	2009	1462	754	915	1030	134034	1781	900	55	-862	-5.971	2.36215400073556e-09	8.17608124511007e-07	0.0233	0.0148	0.0188	0.0188	TRUE	0.2961
ENSG00000119917	IFIT3	5426	3655	4090	2270	2895	2190	5142	4513	4280	2238	2251	2267	34486	4645	2252	493	-1021	-9.138	6.34980185925387e-20	8.5715975298068e-17	0.0041	0.0137	0.0091	0.0091	TRUE	0.1071
ENSG00000010030	ETV7	184	131	107	50	88	64	174	162	112	49	68	66	10535	149	61	48	-106	-5.064	4.11487256283797e-07	9.41468893656775e-05	0.0333	0.0359	0.035	0.035	TRUE	0.5045
ENSG00000133106	EPSTI1	1188	754	816	460	568	514	1126	931	854	454	442	532	72301	970	476	513	-962	-6.721	1.79932220550529e-11	9.71562018084636e-09	0.0134	0.0163	0.0154	0.0154	TRUE	0.2374

## Sheet: GNPDA2 OE vs GNPDA2 OE + AB
Id	Gene Symbol	GN_1	GN_2	GN_3	GN_AB_1	GN_AB_2	GN_AB_3	norm.GN_1	norm.GN_2	norm.GN_3	norm.GN_AB_1	norm.GN_AB_2	norm.GN_AB_3	baseMean	GN	GNAB	FoldChange		log2FoldChange	stat	pvalue	padj	dispGeneEst	dispFit	dispMAP	dispersion	betaConv	maxCooks
ENSG00000163468	CCT3	5239	7052	5408	5436	3627	3323	5138	5456	5572	4299	4266	4492	487039	5389	4352	828		-272	-4.63	3.65179529134561e-06	0.000100992696269267	9e-04	0.004	0.003	0.003	TRUE	0.02
ENSG00000070371	CLTCL1	241	325	301	548	359	275	236	251	310	433	422	372	33754	266	409	1436		522	4.63	3.66072723230152e-06	0.000101016719749501	0.0093	0.0103	0.0102	0.0102	TRUE	0.228
ENSG00000169439	SDC2	368	434	295	270	176	168	361	336	304	214	207	227	27471	334	216	695		-524	-4.626	3.72909734706424e-06	0.000102614179332402	0	0.0118	0.0095	0.0095	TRUE	0.0658
ENSG00000188342	GTF2F2	911	1174	860	771	493	549	893	908	886	610	580	742	76991	896	644	756		-404	-4.625	3.74318965157308e-06	0.000102614179332402	0.0063	0.0065	0.0064	0.0064	TRUE	0.197
ENSG00000204262	COL5A2	4733	6306	4415	4694	3306	2798	4642	4879	4549	3712	3888	3782	424198	4690	3794	829		-27	-4.625	3.74170711542185e-06	0.000102614179332402	8e-04	0.004	0.0029	0.0029	TRUE	0.0153
ENSG00000107281	NPDC1	453	620	581	1005	593	537	444	480	599	795	697	726	62345	508	739	1373		457	4.624	3.76486807462206e-06	0.000102983116242064	0.0125	0.0072	0.0084	0.0084	TRUE	0.2809
ENSG00000029153	BMAL2	1146	1433	942	985	695	582	1124	1109	970	779	817	787	93104	1068	794	778		-363	-4.623	3.77659506096761e-06	0.000103078829899351	0.0027	0.0059	0.0051	0.0051	TRUE	0.0744
ENSG00000163975	MELTF	84	143	111	221	164	139	82	111	114	175	193	188	14382	102	185	1616		692	4.621	3.81178270678579e-06	0.000103813073370897	0.0056	0.0194	0.0169	0.0169	TRUE	0.2818
ENSG00000131981	LGALS3	548	713	598	966	650	601	537	552	616	764	765	812	67434	568	780	1306		385	4.621	3.820116353807e-06	0.000103814355055302	0.0014	0.0069	0.0055	0.0055	TRUE	0.0614
ENSG00000010322	NISCH	1179	1546	1200	1932	1312	1132	1156	1196	1236	1528	1543	1530	136498	1196	1534	1239		309	4.62	3.84273955530312e-06	0.000104203119369778	0	0.0052	0.0036	0.0036	TRUE	0.01
ENSG00000122786	CALD1	3572	4209	2439	2760	2023	1513	3503	3256	2513	2183	2379	2045	264661	3091	2202	753		-41	-4.613	3.96335377246835e-06	0.000107241676158712	0.0162	0.0044	0.0077	0.0077	TRUE	0.3232
ENSG00000148468	FAM171A1	715	911	604	640	405	348	701	705	622	506	476	470	5802	676	484	756		-403	-4.612	3.9872832291014e-06	0.000107656647185738	0.0019	0.0074	0.006	0.006	TRUE	0.056
ENSG00000159363	ATP13A2	456	603	435	770	540	475	447	467	448	609	635	642	54134	454	629	1313		393	4.611	4.01068847597772e-06	0.000108055710165696	0	0.0077	0.0055	0.0055	TRUE	0.0096
ENSG00000168453	HR	4	4	5	37	20	20	4	3	5	29	24	27	1533	4	27	3011		159	4.61	4.0293827628752e-06	0.000108326410414808	0	0.1527	0.1191	0.1191	TRUE	0.1024
ENSG00000135318	NT5E	9103	11892	8404	8489	6452	5345	8928	9200	8658	6714	7589	7225	805224	8929	7176	825		-277	-4.608	4.05649642639388e-06	0.000108821814196708	0.0021	0.0038	0.0033	0.0033	TRUE	0.0393
ENSG00000163513	TGFBR2	3353	4249	2293	2733	1852	1476	3288	3287	2362	2162	2178	1995	254548	2979	2112	75		-416	-4.606	4.11285319998594e-06	0.000110097916430393	0.0166	0.0044	0.008	0.008	TRUE	0.3966
ENSG00000108947	EFNB3	141	187	150	300	217	165	138	145	155	237	255	223	19217	146	238	1502		587	4.605	4.12778164520633e-06	0.000110261936996044	0	0.0154	0.0118	0.0118	TRUE	0.0385
ENSG00000153291	SLC25A27	79	64	72	198	120	84	77	50	74	157	141	114	10207	67	137	1786		837	4.604	4.14527702980536e-06	0.000110493682190216	0.0297	0.0259	0.0267	0.0267	TRUE	0.5351
ENSG00000167772	ANGPTL4	80	124	90	52	36	21	78	96	93	41	42	28	6316	89	37	512		-965	-4.603	4.15683994633193e-06	0.000110566647234918	0	0.0397	0.0329	0.0329	TRUE	0.2447
ENSG00000133895	MEN1	905	1136	764	1440	921	871	888	879	787	1139	1083	1177	99217	851	1133	1274		349	4.599	4.24057963664545e-06	0.000112555045948928	0.0018	0.0058	0.0047	0.0047	TRUE	0.0503
ENSG00000198911	SREBF2	3110	4017	2673	4913	3061	2812	3050	3108	2754	3886	3600	3801	336642	2971	3762	1227		295	4.594	4.34177510245253e-06	0.00011499737522944	0.0024	0.0042	0.0037	0.0037	TRUE	0.0491
ENSG00000023608	SNAPC1	1105	1378	922	970	678	554	1084	1066	950	767	797	749	90219	1033	771	781		-357	-4.592	4.389177950891e-06	0.000115763413407921	0.0021	0.006	0.0049	0.0049	TRUE	0.0583
ENSG00000148677	ANKRD1	416	555	320	287	236	180	408	429	330	227	278	243	31915	389	249	689		-537	-4.592	4.3850305818481e-06	0.000115763413407921	0.0121	0.0107	0.011	0.011	TRUE	0.2008
ENSG00000143761	ARF1	6438	8376	6490	6484	4369	4093	6314	6480	6686	5128	5139	5532	587995	6493	5266	831		-267	-4.591	4.40750254686794e-06	0.000116002504006642	0.0011	0.0039	0.003	0.003	TRUE	0.0234
ENSG00000135048	CEMIP2	691	887	644	611	441	351	678	686	663	483	519	474	58396	676	492	766		-385	-4.59	4.43077433759823e-06	0.000116370525998806	0	0.0074	0.0054	0.0054	TRUE	0.0248
ENSG00000100324	TAB1	414	539	374	722	458	437	406	417	385	571	539	591	48479	403	567	1329		411	4.588	4.47618897024765e-06	0.000117317354433604	0	0.0082	0.0061	0.0061	TRUE	0.0209
ENSG00000165410	CFL2	1533	1898	1241	1285	973	742	1503	1468	1279	1016	1144	1003	123568	1417	1054	779		-361	-4.587	4.49804804601939e-06	0.000117644145971881	0.0052	0.0053	0.0054	0.0054	TRUE	0.0864
ENSG00000151458	ANKRD50	1136	1268	823	857	640	473	1114	981	848	678	753	639	83548	981	690	745		-424	-4.585	4.54479466772494e-06	0.000118619140827621	0.0108	0.0062	0.0076	0.0076	TRUE	0.1316
ENSG00000166794	PPIB	7871	10804	9855	8191	5161	5148	7720	8359	10153	6478	6070	6958	762298	8744	6502	779		-361	-4.579	4.67967329235369e-06	0.000121885544712281	0.0125	0.0038	0.0061	0.0061	TRUE	0.2423
ENSG00000100626	GALNT16	107	156	106	259	173	127	105	121	109	205	203	172	15247	112	193	1566		647	4.571	4.85055275455228e-06	0.000125553150638494	0	0.0185	0.0148	0.0148	TRUE	0.0936
ENSG00000120742	SERP1	1691	2172	1460	1449	1040	977	1658	1680	1504	1146	1223	1321	142213	1614	1230	792		-336	-4.571	4.8424885268124e-06	0.000125553150638494	0.0032	0.0051	0.0047	0.0047	TRUE	0.0488
ENSG00000189223	PAX8-AS1	15	19	17	64	47	32	15	15	18	51	55	43	3268	16	50	2312		1209	4.572	4.83363635447102e-06	0.000125553150638494	0	0.0735	0.0564	0.0564	TRUE	0.086
ENSG00000077232	DNAJC10	2468	3043	1905	2142	1460	1251	2421	2354	1963	1694	1717	1691	197326	2246	1701	79		-341	-4.571	4.86417493989543e-06	0.000125646151849505	0.0053	0.0047	0.005	0.005	TRUE	0.1458
ENSG00000122026	RPL21	1727	2255	2066	1741	1199	996	1694	1745	2128	1377	1410	1346	161671	1856	1378	779		-361	-4.568	4.93462590204493e-06	0.00012720368991938	0.0075	0.0049	0.0057	0.0057	TRUE	0.1982
ENSG00000141682	PMAIP1	960	1310	777	853	550	491	942	1013	801	675	647	664	79012	919	662	76		-397	-4.566	4.96530304988705e-06	0.000127653355511217	0.0066	0.0064	0.0064	0.0064	TRUE	0.1488
ENSG00000166250	CLMP	1774	2155	1363	1515	1054	848	1740	1667	1404	1198	1240	1146	139923	1604	1195	78		-358	-4.566	4.97244871403847e-06	0.000127653355511217	0.0065	0.0051	0.0055	0.0055	TRUE	0.1408
ENSG00000136235	GPNMB	2004	2812	1757	3173	2153	2006	1965	2176	1810	2510	2532	2711	228405	1984	2584	1252		324	4.562	5.06776847628557e-06	0.000129834362926187	0.0045	0.0045	0.0045	0.0045	TRUE	0.0879
ENSG00000130775	THEMIS2	195	275	234	428	270	251	191	213	241	339	318	339	2734	215	332	1432		518	4.559	5.14813466665501e-06	0.000131624145109906	0.002	0.0119	0.0099	0.0099	TRUE	0.1167
ENSG00000180817	PPA1	918	1188	896	869	594	509	900	919	923	687	699	688	80274	914	691	789		-342	-4.558	5.17507859629415e-06	0.000132043553267562	0	0.0063	0.0043	0.0043	TRUE	0.0021
ENSG00000120694	HSPH1	3808	4722	3246	3399	2511	2106	3735	3653	3344	2688	2953	2847	320338	3577	2829	816		-294	-4.556	5.21784268152365e-06	0.000132864091695383	0.0023	0.0042	0.0037	0.0037	TRUE	0.0392
ENSG00000182179	UBA7	655	952	765	1304	795	736	642	737	788	1031	935	995	85471	722	987	13		378	4.55	5.37529793869138e-06	0.00013659580644204	0.0051	0.0062	0.0059	0.0059	TRUE	0.1088
ENSG00000148841	ITPRIP	2588	3294	2179	2325	1580	1483	2538	2548	2245	1839	1858	2005	21722	2444	1901	805		-312	-4.548	5.42310968758421e-06	0.000137531818149909	0.0029	0.0045	0.0041	0.0041	TRUE	0.0609
ENSG00000167657	DAPK3	1377	1861	1600	1352	869	880	1350	1440	1648	1069	1022	1189	128658	1479	1093	775		-367	-4.546	5.47578826027097e-06	0.000138587222878131	0.0073	0.0053	0.0058	0.0058	TRUE	0.1184
ENSG00000196428	TSC22D2	1199	1510	915	949	718	577	1176	1168	943	751	844	780	94363	1096	792	761		-394	-4.545	5.48747354232373e-06	0.000138602960762564	0.0086	0.0059	0.0066	0.0066	TRUE	0.1759
ENSG00000023171	GRAMD1B	595	683	554	520	329	293	584	528	571	411	387	396	4795	561	398	753		-409	-4.543	5.54270151688997e-06	0.000139716226566595	0	0.0083	0.0062	0.0062	TRUE	0.0316
ENSG00000153904	DDAH1	1679	1935	1345	1375	1012	850	1647	1497	1386	1087	1190	1149	132601	1510	1142	789		-342	-4.542	5.57692518452531e-06	0.000140296623919143	0.0042	0.0052	0.0049	0.0049	TRUE	0.0747
ENSG00000180611	MB21D2	216	270	168	142	104	81	212	209	173	112	122	109	15632	198	114	641		-641	-4.538	5.67431995884425e-06	0.000142460682253308	0	0.0181	0.0148	0.0148	TRUE	0.1267
ENSG00000082153	BZW1	4064	4824	3240	3447	2597	2022	3986	3732	3338	2726	3054	2733	326161	3685	2838	8		-322	-4.538	5.6881121190709e-06	0.000142521337255441	0.0056	0.0042	0.0047	0.0047	TRUE	0.082
ENSG00000161249	DMKN	236	280	309	546	315	307	231	217	318	432	370	415	33062	255	406	1467		553	4.535	5.74992119918536e-06	0.000143782460645498	0.0214	0.0104	0.0128	0.0128	TRUE	0.5085
ENSG00000092969	TGFB2	139	185	109	61	64	52	136	143	112	48	75	70	9759	130	64	567		-819	-4.529	5.91423273234616e-06	0.00014759662882636	0.0215	0.0269	0.0259	0.0259	TRUE	0.5325
ENSG00000218336	TENM3	1604	2012	1348	1381	1036	840	1573	1557	1389	1092	1219	1135	132744	1506	1149	794		-333	-4.527	5.99456169069675e-06	0.000149303914236678	0.0032	0.0052	0.0046	0.0046	TRUE	0.0551
ENSG00000137955	RABGGTB	926	1124	1013	907	582	488	908	870	1044	717	685	660	81381	941	687	771		-375	-4.51	6.48475387724279e-06	0.000161192453520035	0.0046	0.0063	0.0059	0.0059	TRUE	0.1087
ENSG00000003402	CFLAR	603	726	613	530	348	332	591	562	632	419	409	449	51031	595	426	757		-401	-4.5	6.79436453657346e-06	0.000168554057255826	0	0.008	0.0062	0.0062	TRUE	0.0339
ENSG00000146223	RPL7L1	2923	3626	2510	2590	1922	1630	2867	2805	2586	2048	2261	2203	246169	2753	2171	814		-296	-4.499	6.82143286402201e-06	0.00016889112830132	0.0021	0.0044	0.0038	0.0038	TRUE	0.0337
ENSG00000152767	FARP1	2347	2816	2020	2206	1486	1259	2302	2179	2081	1745	1748	1702	19593	2187	1732	818		-291	-4.497	6.90805006011823e-06	0.00017069832574588	0.001	0.0047	0.0035	0.0035	TRUE	0.0251
ENSG00000133121	STARD13	1003	1146	890	848	623	504	984	887	917	671	733	681	81198	929	695	784		-352	-4.492	7.0591339410594e-06	0.000174088248058252	0.0015	0.0063	0.005	0.005	TRUE	0.0316
ENSG00000187764	SEMA4D	168	204	151	362	191	192	165	158	156	286	225	260	2081	160	257	1479		564	4.49	7.11586454649572e-06	0.000175142536421411	0.0046	0.0145	0.0122	0.0122	TRUE	0.1334
ENSG00000067334	DNTTIP2	1342	1837	1294	1233	921	793	1316	1421	1333	975	1083	1072	120013	1357	1043	799		-324	-4.487	7.2266139547469e-06	0.000177519646323665	0.0018	0.0054	0.0044	0.0044	TRUE	0.0418
ENSG00000113361	CDH6	52	57	58	24	15	7	51	44	60	19	18	9	3349	52	15	437		-1196	-4.484	7.32247013063799e-06	0.000179522320541356	0.0096	0.0718	0.0613	0.0613	TRUE	0.3302
ENSG00000162909	CAPN2	9175	11828	7845	8678	6116	5251	8998	9151	8082	6863	7193	7098	789764	8744	7051	829		-271	-4.483	7.36582958711351e-06	0.000180232642709684	0.0023	0.0038	0.0033	0.0033	TRUE	0.0533
ENSG00000235552	-	929	1233	952	912	622	521	911	954	981	721	732	704	83382	949	719	792		-336	-4.478	7.52956320392338e-06	0.000183879859295813	0	0.0062	0.0045	0.0045	TRUE	0.014
ENSG00000160285	LSS	320	393	227	543	358	321	314	304	234	429	421	434	35603	284	428	1398		483	4.477	7.57574815403833e-06	0.000184647807147456	0.0084	0.0099	0.0096	0.0096	TRUE	0.2576
ENSG00000148180	GSN	616	967	695	1186	771	735	604	748	716	938	907	993	81776	689	946	13		378	4.475	7.64041170340967e-06	0.00018586228702974	0.0058	0.0063	0.0062	0.0062	TRUE	0.1377
ENSG00000140464	PML	2358	3115	2311	3709	2408	2267	2313	2410	2381	2933	2832	3064	265555	2368	2943	1208		273	4.472	7.74742534150696e-06	0.000188100280384495	5e-04	0.0044	0.0032	0.0032	TRUE	0.0151
ENSG00000164543	STK17A	586	722	506	478	330	308	575	559	521	378	388	416	47285	552	394	756		-404	-4.472	7.76562385965987e-06	0.000188177438518025	0	0.0083	0.0064	0.0064	TRUE	0.026
ENSG00000140931	CMTM3	474	588	458	825	523	467	465	455	472	652	615	631	54841	464	633	1297		375	4.47	7.80692479433022e-06	0.000188813038269052	0	0.0077	0.0055	0.0055	TRUE	0.0094
ENSG00000171863	RPS7	5177	6797	6013	5594	3339	3211	5077	5258	6195	4424	3927	4340	48704	5510	4230	8		-322	-4.469	7.84425794727171e-06	0.000189350411490212	0.0076	0.004	0.005	0.005	TRUE	0.1435
ENSG00000224596	-	63	89	86	175	120	101	62	69	89	138	141	137	10588	73	139	1663		734	4.465	8.00778659741243e-06	0.000192926058639198	0	0.0251	0.0209	0.0209	TRUE	0.2972
ENSG00000177666	PNPLA2	1086	1400	1133	1816	1143	1153	1065	1083	1167	1436	1344	1558	127576	1105	1446	1255		327	4.457	8.29632735464726e-06	0.000199494028980846	0.0028	0.0053	0.0047	0.0047	TRUE	0.0527
ENSG00000067167	TRAM1	2242	2918	1603	1824	1316	1046	2199	2258	1651	1443	1548	1414	175202	2036	1468	762		-391	-4.457	8.32623957260351e-06	0.000199829749742484	0.0138	0.0048	0.0075	0.0075	TRUE	0.3278
ENSG00000083799	CYLD	1423	1655	1079	1208	812	664	1396	1280	1112	955	955	898	109927	1263	936	779		-36	-4.454	8.43573602586745e-06	0.000202070556275463	0.0064	0.0056	0.0058	0.0058	TRUE	0.1287
ENSG00000058668	ATP2B4	1282	1483	879	869	736	539	1257	1147	906	687	866	729	93195	1103	761	736		-443	-4.452	8.49651656262046e-06	0.000203138090642193	0.0192	0.0059	0.0094	0.0094	TRUE	0.2905
ENSG00000144867	SRPRB	760	1061	769	725	488	450	745	821	792	573	574	608	68568	786	585	78		-358	-4.452	8.5187975756706e-06	0.000203282849577145	0	0.0068	0.0052	0.0052	TRUE	0.0245
ENSG00000140945	CDH13	1111	1369	885	990	652	527	1090	1059	912	783	767	712	88711	1020	754	778		-362	-4.449	8.64085717896357e-06	0.000205803533722539	0.0047	0.0061	0.0057	0.0057	TRUE	0.1013
ENSG00000127528	KLF2	978	1225	1139	949	573	586	959	948	1173	751	674	792	88282	1027	739	762		-392	-4.447	8.70755766477185e-06	0.000206998638376208	0.0092	0.0061	0.007	0.007	TRUE	0.1847
ENSG00000155980	KIF5A	47	64	49	131	91	68	46	50	50	104	107	92	7477	49	101	1761		816	4.445	8.7998344056875e-06	0.000208796070898585	0	0.0341	0.0256	0.0256	TRUE	0.0506
ENSG00000074696	HACD3	2886	3668	2607	2783	1896	1708	2830	2838	2686	2201	2230	2309	251563	2785	2247	829		-27	-4.44	8.978350745688e-06	0.000212629070211681	4e-04	0.0044	0.0031	0.0031	TRUE	0.0116
ENSG00000217801	LOC100288175	35	33	36	101	66	53	34	26	37	80	78	72	5435	32	77	1923		943	4.434	9.2325715295879e-06	0.000218237087023919	0	0.0456	0.0364	0.0364	TRUE	0.2813
ENSG00000124006	OBSL1	911	1309	1014	1664	1037	1012	893	1013	1045	1316	1220	1368	114241	984	1301	1264		338	4.425	9.63245632087973e-06	0.000227155067587258	0.0036	0.0055	0.0051	0.0051	TRUE	0.0757
ENSG00000243137	PSG4	390	479	326	323	207	171	382	371	336	255	243	231	30317	363	243	723		-468	-4.425	9.6461123847718e-06	0.000227155067587258	0	0.011	0.0086	0.0086	TRUE	0.0472
ENSG00000068079	IFI35	488	707	697	1033	719	667	479	547	718	817	846	902	71798	581	855	137		454	4.415	1.00798876794566e-05	0.000236480960389947	0.0216	0.0067	0.01	0.01	TRUE	0.4888
ENSG00000117395	EBNA1BP2	1419	1879	1595	1522	925	821	1392	1454	1643	1204	1088	1110	131501	1496	1134	794		-333	-4.416	1.00652487202845e-05	0.000236480960389947	0.0041	0.0052	0.005	0.005	TRUE	0.0877
ENSG00000145882	PCYOX1L	155	213	135	289	211	191	152	165	139	229	248	258	19847	152	245	1463		549	4.414	1.01376776269802e-05	0.000236949300953	0	0.015	0.0119	0.0119	TRUE	0.062
ENSG00000197457	STMN3	530	661	527	883	590	538	520	511	543	698	694	727	6156	525	706	1281		357	4.414	1.01254897094496e-05	0.000236949300953	0	0.0072	0.0052	0.0052	TRUE	0.0106
ENSG00000196576	PLXNB2	3275	4370	2927	5053	3264	3082	3212	3381	3016	3996	3839	4166	36016	3203	4000	1211		277	4.414	1.01584325550469e-05	0.000236992258937854	0.002	0.0041	0.0035	0.0035	TRUE	0.0317
ENSG00000182796	TMEM198B	117	138	163	299	174	176	115	107	168	236	205	238	17808	130	226	1562		644	4.408	1.04240975654602e-05	0.000242738093494582	0.0272	0.0163	0.0184	0.0184	TRUE	0.6627
ENSG00000065923	SLC9A7	1050	1306	906	934	662	550	1030	1010	933	739	779	743	87239	991	754	794		-333	-4.407	1.04804145552263e-05	0.000243596722723329	0	0.0061	0.0046	0.0046	TRUE	0.0303
ENSG00000130787	HIP1R	219	319	228	468	309	232	215	247	235	370	363	314	29061	232	349	1394		48	4.398	1.09474611209151e-05	0.000253981098005229	0.0029	0.0114	0.0095	0.0095	TRUE	0.0833
ENSG00000125648	SLC25A23	430	581	392	765	498	421	422	449	404	605	586	569	50581	425	587	1304		383	4.397	1.09898983502556e-05	0.000254494355881705	0	0.008	0.006	0.006	TRUE	0.0309
ENSG00000197971	MBP	272	345	214	451	325	288	267	267	220	357	382	389	31373	251	376	1383		468	4.395	1.10690495732307e-05	0.000255854341427001	0.0029	0.0108	0.0091	0.0091	TRUE	0.124
ENSG00000058262	SEC61A1	8369	11375	8060	8621	5705	5344	8208	8800	8304	6818	6710	7223	767727	8437	6917	84		-252	-4.393	1.11777866094025e-05	0.000257891916468867	0.0013	0.0038	0.0029	0.0029	TRUE	0.018
ENSG00000168671	UGT3A2	29	23	22	73	54	46	28	18	23	58	64	62	4205	23	61	2036		1026	4.388	1.14213238912744e-05	0.000263026370790232	0	0.0579	0.0464	0.0464	TRUE	0.2852
ENSG00000162496	DHRS3	55	78	94	179	122	99	54	60	97	142	143	134	105	70	140	1706		77	4.385	1.15911467109628e-05	0.000266447497238425	0.0338	0.0253	0.0268	0.0268	TRUE	0.9387
ENSG00000084234	APLP2	6289	8597	5736	6132	4164	3927	6168	6651	5910	4850	4898	5308	563064	6243	5019	828		-273	-4.379	1.18963849923111e-05	0.000272963207296105	0.0028	0.0039	0.0036	0.0036	TRUE	0.0402
ENSG00000131067	GGT7	336	374	354	600	379	376	330	289	365	475	446	508	40202	328	476	1357		44	4.378	1.19936186259537e-05	0.000274691141034641	0.006	0.0092	0.0084	0.0084	TRUE	0.1276
ENSG00000026025	VIM	37806	51332	39930	40205	26168	24975	37078	39713	41138	31798	30778	33758	3571047	39310	32111	838		-255	-4.373	1.22285751479005e-05	0.000279308339333041	0.0024	0.0036	0.0032	0.0032	TRUE	0.0302
ENSG00000277443	MARCKS	3699	4928	3501	3537	2470	2340	3628	3813	3607	2797	2905	3163	331878	3683	2955	826		-275	-4.373	1.2239805100083e-05	0.000279308339333041	0.002	0.0042	0.0035	0.0035	TRUE	0.0452
ENSG00000184164	CRELD2	733	985	835	743	470	425	719	762	860	588	553	574	67601	780	572	774		-369	-4.367	1.26153233383897e-05	0.000287354128696994	0.0036	0.0069	0.006	0.006	TRUE	0.0928
ENSG00000053372	MRTO4	932	1285	1112	938	629	572	914	994	1146	742	740	773	88478	1018	752	778		-362	-4.365	1.26903500151759e-05	0.000288538484555579	0.006	0.0061	0.0061	0.0061	TRUE	0.1411
ENSG00000115053	NCL	13058	16960	13569	13382	9445	8268	12807	13121	13979	10584	11109	11176	1212924	13302	10956	843		-247	-4.365	1.27250997518146e-05	0.000288804437845531	0.0014	0.0037	0.0029	0.0029	TRUE	0.0242
ENSG00000011426	ANLN	5413	6700	4020	4365	3423	2571	5309	5183	4142	3452	4026	3475	426455	4878	3651	786		-347	-4.361	1.2924442142917e-05	0.000292798211874258	0.0122	0.004	0.0064	0.0064	TRUE	0.2117
ENSG00000125868	DSTN	2144	2934	2187	2160	1494	1350	2103	2270	2253	1708	1757	1825	198601	2209	1763	823		-28	-4.361	1.29550909508695e-05	0.000292962778759012	0.001	0.0046	0.0035	0.0035	TRUE	0.0212
ENSG00000085185	BCORL1	272	365	245	526	356	257	267	282	252	416	419	347	33061	267	394	1371		456	4.358	1.31289783112646e-05	0.000296360072582925	0.0038	0.0104	0.0089	0.0089	TRUE	0.1138
ENSG00000108821	COL1A1	45824	61189	41962	70264	44238	43557	44942	47339	43231	55572	52031	58874	5033155	45171	55492	1196		259	4.353	1.34173745838346e-05	0.000302325303572447	0.0029	0.0035	0.0033	0.0033	TRUE	0.0364
ENSG00000176641	RNF152	127	153	127	85	57	46	125	118	131	67	67	62	9503	125	65	609		-715	-4.351	1.3552819234609e-05	0.000304828939625101	0	0.0276	0.0204	0.0204	TRUE	0.0211
ENSG00000140937	CDH11	181	243	133	109	75	78	178	188	137	86	88	105	1304	168	93	628		-67	-4.351	1.35814667397274e-05	0.000304925833898397	0.0134	0.021	0.0194	0.0194	TRUE	0.2627
ENSG00000183291	SELENOF	1453	1896	1385	1365	980	863	1425	1467	1427	1080	1153	1166	128624	1440	1133	815		-296	-4.349	1.36544211750485e-05	0.000306015364008959	0	0.0053	0.0038	0.0038	TRUE	0.0216
ENSG00000129128	SPCS3	4596	5627	3585	3876	2960	2312	4508	4353	3693	3066	3481	3125	370439	4185	3224	803		-317	-4.349	1.36908674504501e-05	0.000306284263248642	0.0074	0.0041	0.0051	0.0051	TRUE	0.1277
ENSG00000171793	CTPS1	1668	2210	1544	1697	1081	952	1636	1710	1591	1342	1271	1287	147279	1646	1300	818		-289	-4.347	1.38308843935341e-05	0.000308865097472719	6e-04	0.005	0.0037	0.0037	TRUE	0.0144
ENSG00000182158	CREB3L2	2431	2956	1780	1924	1477	1160	2384	2287	1834	1522	1737	1568	188863	2168	1609	781		-356	-4.343	1.40338069111329e-05	0.00031283902665956	0.0108	0.0047	0.0066	0.0066	TRUE	0.2185
ENSG00000164465	DCBLD1	663	813	574	516	406	347	650	629	591	408	478	469	53754	623	452	765		-386	-4.342	1.41503966250875e-05	0.000314877742307453	0.0028	0.0077	0.0065	0.0065	TRUE	0.0908
ENSG00000104899	AMH	136	168	202	371	211	194	133	130	208	293	248	262	21255	157	268	1531		615	4.338	1.43624804908631e-05	0.000319030417711939	0.0336	0.0143	0.0183	0.0183	TRUE	0.832
ENSG00000094975	SUCO	1204	1436	939	977	750	547	1181	1111	967	773	882	739	94223	1086	798	776		-366	-4.337	1.44135387487925e-05	0.00031959789990243	0.0078	0.0059	0.0065	0.0065	TRUE	0.1078
ENSG00000133773	CCDC59	497	604	528	446	311	250	487	467	544	353	366	338	42586	499	352	754		-408	-4.336	1.4487915031819e-05	0.000320679504449874	0.0021	0.0089	0.0072	0.0072	TRUE	0.0695
ENSG00000100739	BDKRB1	207	313	284	173	121	121	203	242	293	137	142	164	19674	246	148	666		-587	-4.332	1.47434703682196e-05	0.0003257604881359	0.0171	0.0151	0.0156	0.0156	TRUE	0.1638
ENSG00000173821	RNF213	2611	2976	2421	3765	2789	2211	2561	2302	2494	2978	3280	2989	276732	2452	3082	1216		282	4.331	1.48604692969777e-05	0.000327169595585729	0.0025	0.0043	0.0038	0.0038	TRUE	0.0382
ENSG00000182022	CHST15	123	166	92	245	156	156	121	128	95	194	183	211	15533	115	196	152		604	4.33	1.48855898374733e-05	0.000327169595585729	0.0054	0.0182	0.0158	0.0158	TRUE	0.2211
ENSG00000253522	MIR3142HG	32	46	84	188	114	71	31	36	87	149	134	96	8871	51	126	1943		958	4.331	1.48451304986836e-05	0.000327169595585729	0.1614	0.0293	0.0537	0.0537	TRUE	2.7486
ENSG00000155363	MOV10	1159	1459	1117	1912	1155	1103	1137	1129	1151	1512	1358	1491	12963	1139	1454	123		299	4.327	1.51161195578489e-05	0.000331424514578728	0.001	0.0053	0.004	0.004	TRUE	0.0393
ENSG00000187091	PLCD1	169	234	161	332	219	202	166	181	166	263	258	273	21764	171	265	1416		502	4.327	1.51320899057337e-05	0.000331424514578728	0	0.014	0.0103	0.0103	TRUE	0.0314
ENSG00000128965	CHAC1	252	444	244	568	337	331	247	344	251	449	396	447	35584	281	431	1406		492	4.325	1.52783617370883e-05	0.000333462222721677	0.0168	0.0099	0.0116	0.0116	TRUE	0.4523
ENSG00000160888	IER2	1257	1724	1524	2565	1410	1421	1233	1334	1570	2029	1658	1921	162407	1379	1869	1285		362	4.325	1.52703524285614e-05	0.000333462222721677	0.0121	0.0049	0.0068	0.0068	TRUE	0.1747
ENSG00000086061	DNAJA1	5215	6364	4778	4816	3492	3149	5115	4924	4923	3809	4107	4256	45222	4987	4057	835		-259	-4.322	1.54968582196342e-05	0.000337642851783613	0.0015	0.004	0.0032	0.0032	TRUE	0.0358
ENSG00000136040	PLXNC1	187	224	158	340	238	187	183	173	163	269	280	253	22018	173	267	1415		501	4.317	1.58225230989184e-05	0.000344139877401475	0	0.0139	0.0105	0.0105	TRUE	0.0275
ENSG00000116649	SRM	1928	2508	2099	1909	1194	1245	1891	1940	2162	1510	1404	1683	176511	1998	1532	801		-32	-4.316	1.58933271045525e-05	0.000345080765971983	0.006	0.0048	0.0051	0.0051	TRUE	0.0853
ENSG00000119681	LTBP2	4208	5536	3779	4175	2835	2513	4127	4283	3893	3302	3334	3397	372273	4101	3344	837		-257	-4.314	1.60214840029709e-05	0.000347261507939826	0.0011	0.0041	0.0031	0.0031	TRUE	0.0238
ENSG00000142102	PGGHG	153	223	211	398	227	209	150	173	217	315	267	282	23404	180	288	1458		544	4.311	1.62539357569336e-05	0.000351691376792511	0.0149	0.0133	0.0137	0.0137	TRUE	0.3402
ENSG00000103152	MPG	442	614	483	864	493	513	433	475	498	683	580	693	56045	469	652	1309		389	4.31	1.63136733271132e-05	0.000351768845855549	0.0053	0.0076	0.007	0.007	TRUE	0.1082
ENSG00000169764	UGP2	1454	1775	1215	1262	845	826	1426	1373	1252	998	994	1116	119324	1350	1036	8		-321	-4.31	1.63126535626085e-05	0.000351768845855549	0.0032	0.0054	0.0049	0.0049	TRUE	0.0525
ENSG00000071127	WDR1	8775	11332	7788	8900	5917	5174	8606	8767	8024	7039	6959	6994	773142	8466	6997	846		-242	-4.299	1.71756143845458e-05	0.000369718379741564	9e-04	0.0038	0.0028	0.0028	TRUE	0.0254
ENSG00000126524	SBDS	1262	1665	1230	1255	868	711	1238	1288	1267	993	1021	961	112793	1264	992	814		-296	-4.296	1.73858173967842e-05	0.000373601235586471	0	0.0055	0.0039	0.0039	TRUE	0.0079
ENSG00000163346	PBXIP1	408	666	521	871	569	516	400	515	537	689	669	697	58462	484	685	1324		405	4.294	1.75095794152914e-05	0.00037561645704584	0.0101	0.0074	0.008	0.008	TRUE	0.2636
ENSG00000103249	CLCN7	1434	1960	1503	2404	1556	1397	1406	1516	1548	1901	1830	1888	168182	1490	1873	1215		282	4.293	1.76374414358857e-05	0.000377712591980814	8e-04	0.0049	0.0037	0.0037	TRUE	0.0289
ENSG00000113657	DPYSL3	208	257	175	390	221	246	204	199	180	308	260	333	24733	194	300	1413		498	4.287	1.81243703097905e-05	0.000387478005530812	0.0054	0.0127	0.0112	0.0112	TRUE	0.1478
ENSG00000149177	PTPRJ	973	1241	873	872	634	532	954	960	899	690	746	719	82804	938	718	8		-323	-4.285	1.82533494328194e-05	0.000389570633210157	0	0.0063	0.0046	0.0046	TRUE	0.0156
ENSG00000101670	LIPG	56	96	70	169	109	88	55	74	72	134	128	119	9702	67	127	1629		704	4.283	1.8441353112698e-05	0.000392913727544016	0	0.0271	0.0221	0.0221	TRUE	0.2213
ENSG00000115091	ACTR3	4090	5172	3295	3648	2696	2123	4011	4001	3395	2885	3171	2870	338883	3802	2975	813		-299	-4.276	1.90408195658372e-05	0.000404997262344328	0.0055	0.0042	0.0046	0.0046	TRUE	0.1064
ENSG00000124783	SSR1	3082	3722	2341	2636	1867	1576	3023	2880	2412	2085	2196	2130	245416	2772	2137	805		-314	-4.275	1.90804094554134e-05	0.000405151473995626	0.0064	0.0044	0.0051	0.0051	TRUE	0.1549
ENSG00000142920	AZIN2	28	49	42	114	67	56	27	38	43	90	79	76	5888	36	82	1818		862	4.27	1.95259836260834e-05	0.000413911206205707	0	0.0423	0.0354	0.0354	TRUE	0.3104
ENSG00000198805	PNP	1990	2605	1959	1992	1291	1248	1952	2015	2018	1575	1518	1687	179435	1995	1593	825		-278	-4.269	1.96291211518065e-05	0.000415394644915256	8e-04	0.0048	0.0036	0.0036	TRUE	0.03
ENSG00000119655	NPC2	904	1331	1109	1685	1133	1047	887	1030	1143	1333	1333	1415	118989	1020	1360	1267		342	4.266	1.98713649456103e-05	0.000419105151580144	0.0072	0.0054	0.006	0.006	TRUE	0.1531
ENSG00000173166	RAPH1	1204	1225	840	873	665	466	1181	948	865	690	782	630	84941	998	701	752		-41	-4.267	1.98428604069462e-05	0.000419105151580144	0.0176	0.0062	0.009	0.009	TRUE	0.3044
ENSG00000154736	ADAMTS5	173	167	102	93	60	44	170	129	105	74	71	59	10126	135	68	599		-741	-4.265	1.99490411919209e-05	0.000420036282440983	0.0285	0.0261	0.0266	0.0266	TRUE	0.2186
ENSG00000182199	SHMT2	3051	4075	2940	4759	3075	2813	2992	3153	3029	3764	3617	3802	339277	3058	3728	1188		249	4.263	2.01347874833882e-05	0.000423235935556857	4e-04	0.0042	0.0029	0.0029	TRUE	0.0091
ENSG00000166226	CCT2	4954	6503	5116	5124	3568	3122	4859	5031	5271	4053	4197	4220	460491	5054	4157	843		-247	-4.261	2.0363943252761e-05	0.000427335814188592	7e-04	0.004	0.0029	0.0029	TRUE	0.0171
ENSG00000154380	ENAH	1589	1925	1090	1304	892	654	1558	1489	1123	1031	1049	884	118919	1390	988	759		-397	-4.258	2.06284585383423e-05	0.000432162756803265	0.0187	0.0054	0.0087	0.0087	TRUE	0.3366
ENSG00000087586	AURKA	2055	2763	2047	2100	1431	1265	2015	2138	2109	1661	1683	1710	188596	2087	1685	831		-267	-4.257	2.07631730471966e-05	0.000434134621969503	0	0.0047	0.0033	0.0033	TRUE	0.011
ENSG00000163938	GNL3	1550	1976	1580	1508	1059	937	1520	1529	1628	1193	1246	1267	139691	1559	1235	82		-286	-4.256	2.07918880253593e-05	0.000434134621969503	6e-04	0.0051	0.0038	0.0038	TRUE	0.0177
ENSG00000124207	CSE1L	4216	5358	3685	4124	2826	2428	4135	4145	3796	3262	3324	3282	365731	4025	3289	839		-254	-4.256	2.0832176919326e-05	0.00043425210057457	0.0011	0.0041	0.0031	0.0031	TRUE	0.0299
ENSG00000167549	CORO6	53	90	94	207	110	99	52	70	97	164	129	134	10756	73	142	1667		737	4.255	2.08793476527226e-05	0.000434512404307823	0.0412	0.0248	0.0278	0.0278	TRUE	0.6509
ENSG00000070831	CDC42	2966	3882	2714	2981	1981	1782	2909	3003	2796	2358	2330	2409	26341	2903	2366	837		-256	-4.254	2.09548038193104e-05	0.00043535950621612	5e-04	0.0044	0.0031	0.0031	TRUE	0.0125
ENSG00000100075	SLC25A1	1314	1751	1495	2403	1411	1419	1289	1355	1540	1901	1660	1918	161028	1395	1826	1251		323	4.254	2.10350200826306e-05	0.000435581374537514	0.0066	0.0049	0.0054	0.0054	TRUE	0.099
ENSG00000168906	MAT2A	3904	5169	4018	6070	4168	3559	3829	3999	4140	4801	4902	4811	441349	3989	4838	1184		244	4.254	2.10343358257317e-05	0.000435581374537514	5e-04	0.004	0.0029	0.0029	TRUE	0.0149
ENSG00000138674	SEC31A	2958	3587	2580	2722	1936	1703	2901	2775	2658	2153	2277	2302	251099	2778	2244	832		-266	-4.25	2.13510073690461e-05	0.00044139508303533	0.0012	0.0044	0.0034	0.0034	TRUE	0.018
ENSG00000225921	NOL7	1254	1569	1441	1239	837	741	1230	1214	1485	980	984	1002	114904	1310	989	794		-334	-4.25	2.13892323489854e-05	0.000441456841627824	0.0055	0.0055	0.0056	0.0056	TRUE	0.1629
ENSG00000071539	TRIP13	1342	1725	1230	1269	863	790	1316	1335	1267	1004	1015	1068	11674	1306	1029	817		-292	-4.244	2.1968296255274e-05	0.000452662525470514	0	0.0055	0.0039	0.0039	TRUE	0.0125
ENSG00000140379	BCL2A1	132	168	177	101	69	56	129	130	182	80	81	76	11309	147	79	624		-681	-4.236	2.27392298764369e-05	0.000467778443172416	0.0167	0.0237	0.0221	0.0221	TRUE	0.4442
ENSG00000117394	SLC2A1	1229	1719	1363	2200	1337	1311	1205	1330	1404	1740	1573	1772	1504	1313	1695	1237		307	4.228	2.35412817401721e-05	0.000483483897771929	0.0039	0.005	0.0048	0.0048	TRUE	0.0611
ENSG00000177283	FZD8	678	982	733	691	427	417	665	760	755	547	502	564	63204	727	538	782		-355	-4.215	2.49744137022031e-05	0.000512077667530606	0.0029	0.0071	0.0061	0.0061	TRUE	0.0647
ENSG00000163466	ARPC2	4382	5837	4377	4284	3000	2865	4298	4516	4509	3388	3528	3873	401868	4441	3596	834		-263	-4.207	2.59110315979752e-05	0.000530414058593845	0.0024	0.0041	0.0035	0.0035	TRUE	0.0541
ENSG00000159214	CCDC24	76	102	88	188	106	123	75	79	91	149	125	166	11395	82	147	1566		647	4.205	2.61592282577953e-05	0.000534621226123426	0.0057	0.0236	0.02	0.02	TRUE	0.1643
ENSG00000180398	MCFD2	5700	7128	4578	5000	3762	3045	5590	5515	4716	3954	4425	4116	47194	5274	4165	819		-288	-4.204	2.62115333118332e-05	0.000534817735066199	0.0055	0.004	0.0045	0.0045	TRUE	0.1037
ENSG00000149571	KIRREL3	185	191	208	129	78	85	181	148	214	102	92	115	14203	181	103	649		-623	-4.196	2.7185369749384e-05	0.000553785873528914	0.0182	0.0196	0.0193	0.0193	TRUE	0.1245
ENSG00000129055	ANAPC13	734	980	746	695	488	429	720	758	769	550	574	580	65835	749	568	796		-329	-4.186	2.83774972525673e-05	0.000577131957110654	0	0.007	0.005	0.005	TRUE	0.0134
ENSG00000147459	DOCK5	1481	1578	1225	1285	898	630	1452	1221	1262	1016	1056	852	114324	1312	975	787		-346	-4.185	2.84717315800035e-05	0.00057810997282704	0.0093	0.0055	0.0065	0.0065	TRUE	0.1386
ENSG00000144152	FBLN7	178	242	179	363	229	197	175	187	184	287	269	266	22815	182	274	1382		467	4.184	2.85804380717357e-05	0.000578442210279006	0	0.0135	0.01	0.01	TRUE	0.0207
ENSG00000170396	ZNF804A	104	173	91	70	41	45	102	134	94	55	48	61	8233	110	55	596		-747	-4.185	2.85477431824751e-05	0.000578442210279006	0.017	0.0313	0.028	0.028	TRUE	0.3908
ENSG00000122299	ZC3H7A	1013	1318	907	972	655	546	994	1020	934	769	770	738	87079	983	759	807		-309	-4.182	2.88589292938422e-05	0.000583136558376217	0	0.0061	0.0045	0.0045	TRUE	0.0216
ENSG00000107959	PITRM1	1164	1502	1081	1166	752	644	1142	1162	1114	922	884	870	101574	1139	892	816		-294	-4.179	2.93205445680915e-05	0.000590559135609406	0	0.0057	0.0041	0.0041	TRUE	0.0109
ENSG00000180537	RNF182	186	201	137	108	73	76	182	156	141	85	86	103	12551	160	91	65		-62	-4.179	2.92856433808289e-05	0.000590559135609406	0.0065	0.0217	0.0185	0.0185	TRUE	0.1601
ENSG00000107798	LIPA	508	692	521	895	618	488	498	535	537	708	727	660	61078	523	698	1265		339	4.175	2.97669522420286e-05	0.000597890206265189	0	0.0072	0.0055	0.0055	TRUE	0.0255
ENSG00000186918	ZNF395	302	333	245	477	351	277	296	258	252	377	413	374	32845	269	388	1339		421	4.175	2.97799719595688e-05	0.000597890206265189	0.0017	0.0105	0.0085	0.0085	TRUE	0.0877
ENSG00000134324	LPIN1	893	1063	758	1390	937	748	876	822	781	1099	1102	1011	9486	826	1071	124		311	4.173	3.00014078235772e-05	0.000601372219542041	0.0015	0.0059	0.0048	0.0048	TRUE	0.0317
ENSG00000115461	IGFBP5	295	407	211	184	154	134	289	315	217	146	181	181	22156	274	169	685		-547	-4.169	3.05460841782831e-05	0.000611312048858675	0.0224	0.0138	0.0158	0.0158	TRUE	0.3577
ENSG00000006118	TMEM132A	2316	2991	2505	3853	2421	2251	2271	2314	2581	3047	2847	3043	268393	2389	2979	1207		271	4.168	3.07224330335426e-05	0.000612147955919039	0.0026	0.0043	0.0039	0.0039	TRUE	0.0593
ENSG00000100307	CBX7	90	94	89	186	122	112	88	73	92	147	143	151	11578	84	147	1535		618	4.168	3.07707463705621e-05	0.000612147955919039	0	0.0233	0.0182	0.0182	TRUE	0.1525
ENSG00000105429	MEGF8	1125	1448	1012	1722	1140	1061	1103	1120	1043	1362	1341	1434	123384	1089	1379	1219		285	4.168	3.07833023809861e-05	0.000612147955919039	4e-04	0.0053	0.004	0.004	TRUE	0.0162
ENSG00000132589	FLOT2	1072	1385	977	1629	1123	998	1051	1072	1007	1288	1321	1349	118126	1043	1319	1217		284	4.168	3.07377854165486e-05	0.000612147955919039	0	0.0054	0.0039	0.0039	TRUE	0.0111
ENSG00000179364	PACS2	821	995	774	1323	849	737	805	770	797	1046	999	996	90225	791	1014	1231		3	4.164	3.12970261763486e-05	0.000621377407190643	0	0.006	0.0043	0.0043	TRUE	0.0101
ENSG00000122884	P4HA1	870	1019	748	1241	904	813	853	788	771	982	1063	1099	92598	804	1048	1242		313	4.158	3.20652219771995e-05	0.000635621995142968	0.0021	0.006	0.0049	0.0049	TRUE	0.0388
ENSG00000107949	BCCIP	1041	1265	950	979	626	592	1021	979	979	774	736	800	88152	993	770	81		-304	-4.157	3.21840826901185e-05	0.000636970281108696	0	0.0061	0.0044	0.0044	TRUE	0.0167
ENSG00000179431	FJX1	1067	1427	1117	1147	604	625	1046	1104	1151	907	710	845	9606	1100	821	789		-341	-4.154	3.26562646582427e-05	0.000645296030975496	0.007	0.0059	0.0063	0.0063	TRUE	0.1638
ENSG00000090238	YPEL3	115	182	126	283	149	176	113	141	130	224	175	238	17006	128	212	1475		56	4.152	3.2899183660211e-05	0.000647034494340852	0.0127	0.0169	0.016	0.016	TRUE	0.2426
ENSG00000106333	PCOLCE	862	1281	1203	1797	1109	1214	845	991	1239	1421	1304	1641	124039	1025	1455	1321		402	4.152	3.28907781418335e-05	0.000647034494340852	0.0245	0.0053	0.0098	0.0098	TRUE	0.3938
ENSG00000147526	TACC1	3755	4351	2596	2938	2189	1756	3683	3366	2675	2324	2575	2374	283253	3241	2424	789		-341	-4.153	3.28238247628496e-05	0.000647034494340852	0.0136	0.0043	0.007	0.007	TRUE	0.2824
ENSG00000055044	NOP58	1405	1838	1498	1362	1004	850	1378	1422	1543	1077	1181	1149	12917	1448	1136	816		-294	-4.151	3.31744349475062e-05	0.000651425268060122	0.0021	0.0053	0.0044	0.0044	TRUE	0.0394
ENSG00000102359	SRPX2	426	567	434	405	260	225	418	439	447	320	306	304	3723	435	310	765		-387	-4.15	3.32546696810892e-05	0.000651978876001073	0	0.0096	0.007	0.007	TRUE	0.0128
ENSG00000105220	GPI	925	1179	719	1417	1024	803	907	912	741	1121	1204	1085	99509	853	1137	1262		336	4.146	3.3818421805526e-05	0.000661995606843171	0.0064	0.0058	0.0061	0.0061	TRUE	0.1556
ENSG00000166147	FBN1	3966	4771	3663	3765	2820	2078	3890	3691	3774	2978	3317	2809	340964	3785	3035	829		-27	-4.145	3.39798052043097e-05	0.000664117004055525	0.0035	0.0042	0.004	0.004	TRUE	0.0792
ENSG00000108771	DHX58	430	575	466	884	473	453	422	445	480	699	556	612	53574	449	622	1302		381	4.143	3.42579979735058e-05	0.000668511212791404	0.0073	0.0078	0.0076	0.0076	TRUE	0.1451
ENSG00000115806	GORASP2	1923	2397	1810	1904	1296	1124	1886	1854	1865	1506	1524	1519	169244	1868	1516	836		-258	-4.143	3.43302503914202e-05	0.000668879279788044	0	0.0048	0.0032	0.0032	TRUE	8e-04
ENSG00000145220	LYAR	664	784	698	578	427	366	651	607	719	457	502	495	57182	659	485	781		-357	-4.129	3.63555463067777e-05	0.00070723957163247	0.0037	0.0075	0.0065	0.0065	TRUE	0.0746
ENSG00000110104	CCDC86	1124	1510	1106	1070	763	687	1102	1168	1139	846	897	929	101372	1136	891	815		-295	-4.128	3.66574063077713e-05	0.000712006180191874	6e-04	0.0057	0.0043	0.0043	TRUE	0.0243
ENSG00000160209	PDXK	1448	1953	1600	2385	1614	1476	1420	1511	1648	1886	1898	1995	172652	1526	1926	1216		282	4.127	3.67862710129359e-05	0.000713359903914939	0.0024	0.0048	0.0042	0.0042	TRUE	0.0576
ENSG00000170921	TANC2	1032	1184	840	888	643	459	1012	916	865	702	756	620	81209	931	693	788		-343	-4.126	3.6840984820639e-05	0.000713359903914939	0.0062	0.0063	0.0063	0.0063	TRUE	0.0918
ENSG00000164161	HHIP	53	72	49	21	23	9	52	56	50	17	27	12	3567	53	19	507		-979	-4.126	3.69011486167542e-05	0.000713422206590581	0	0.0676	0.0579	0.0579	TRUE	0.6828
ENSG00000132530	XAF1	1286	1538	1380	2186	1395	1180	1261	1190	1422	1729	1641	1595	147291	1291	1655	123		299	4.122	3.75557546791988e-05	0.000724959159662562	0.004	0.005	0.0048	0.0048	TRUE	0.0937
ENSG00000074842	MYDGF	1619	2157	1807	1648	978	1064	1588	1669	1862	1303	1150	1438	150169	1706	1297	799		-323	-4.12	3.79235100633188e-05	0.000730931898574242	0.0085	0.005	0.006	0.006	TRUE	0.1146
ENSG00000005448	WDR54	390	532	520	852	495	483	382	412	536	674	582	653	53978	443	636	1332		414	4.119	3.7996974331895e-05	0.000731222879308726	0.0168	0.0077	0.0098	0.0098	TRUE	0.3776
ENSG00000196476	C20orf96	106	150	116	240	148	141	104	116	120	190	174	191	149	113	185	1456		542	4.118	3.81491026204971e-05	0.000733024474892006	0	0.0188	0.0143	0.0143	TRUE	0.0493
ENSG00000171298	GAA	749	1111	840	1375	893	792	735	860	865	1087	1050	1071	94464	820	1069	1243		314	4.115	3.86837157963928e-05	0.000741023840209799	0.0031	0.0059	0.0052	0.0052	TRUE	0.0972
ENSG00000241316	SUCLG2-DT	345	461	283	289	195	152	338	357	292	229	229	205	27499	329	221	734		-447	-4.115	3.86552922082808e-05	0.000741023840209799	0.0043	0.0118	0.01	0.01	TRUE	0.1096
ENSG00000169047	IRS1	1282	1558	844	1027	693	539	1257	1205	870	812	815	729	94801	1111	785	76		-396	-4.113	3.90327702913653e-05	0.000746568772840037	0.0206	0.0059	0.0095	0.0095	TRUE	0.427
ENSG00000023734	STRAP	2527	3080	2255	2358	1658	1495	2478	2383	2323	1865	1950	2021	217003	2395	1945	836		-258	-4.106	4.01914743157797e-05	0.000767559131445256	9e-04	0.0045	0.0034	0.0034	TRUE	0.0164
ENSG00000115380	EFEMP1	2330	3099	2222	2319	1586	1459	2285	2398	2289	1834	1865	1972	210725	2324	1890	837		-256	-4.105	4.04346069321751e-05	0.000769855251742081	6e-04	0.0046	0.0033	0.0033	TRUE	0.0167
ENSG00000128595	CALU	5748	7192	4583	5214	3728	3109	5637	5564	4722	4124	4385	4202	477231	5308	4237	827		-274	-4.105	4.04210232979555e-05	0.000769855251742081	0.0048	0.004	0.0043	0.0043	TRUE	0.1132
ENSG00000113387	SUB1	1834	2287	1855	1826	1278	1083	1799	1769	1911	1444	1503	1464	164839	1826	1470	832		-265	-4.104	4.05536833376505e-05	0.000770950750916669	6e-04	0.0049	0.0036	0.0036	TRUE	0.0197
ENSG00000136153	LMO7	1849	2143	1437	1598	1143	898	1813	1658	1480	1264	1344	1214	14623	1650	1274	808		-307	-4.103	4.08250474951143e-05	0.000774933628816351	0.0054	0.0051	0.0053	0.0053	TRUE	0.0964
ENSG00000019186	CYP24A1	212	199	140	117	90	65	208	154	144	93	106	88	13206	169	96	653		-615	-4.102	4.09175512537523e-05	0.000775514496379741	0.019	0.0208	0.0204	0.0204	TRUE	0.4354
ENSG00000167302	TEPSIN	314	439	332	592	382	336	308	340	342	468	449	454	39355	330	457	1297		375	4.1	4.13306031294337e-05	0.000782159812697198	0	0.0093	0.0069	0.0069	TRUE	0.0377
ENSG00000137936	BCAR3	1293	1806	1114	1286	784	723	1268	1397	1148	1017	922	977	112158	1271	972	803		-316	-4.098	4.17551563850313e-05	0.000789002412053804	0.0054	0.0055	0.0055	0.0055	TRUE	0.0925
ENSG00000107331	ABCA2	391	539	338	683	425	409	383	417	348	540	500	553	45693	383	531	1295		373	4.097	4.18663374906224e-05	0.000789911861570056	0.003	0.0085	0.0072	0.0072	TRUE	0.0732
ENSG00000049759	NEDD4L	2051	2620	1972	2012	1458	1199	2012	2027	2032	1591	1715	1621	183282	2024	1642	836		-258	-4.095	4.2173349012835e-05	0.000794507844259845	0	0.0047	0.0034	0.0034	TRUE	0.018
ENSG00000033627	ATP6V0A1	477	625	502	816	550	489	468	484	517	645	647	661	57029	490	651	126		333	4.092	4.27423597610421e-05	0.000804018443072577	0	0.0075	0.0055	0.0055	TRUE	0.0274
ENSG00000130813	SHFL	483	664	589	917	601	545	474	514	607	725	707	737	62717	532	723	128		356	4.091	4.29499143789316e-05	0.000806711435291237	0.006	0.0071	0.0069	0.0069	TRUE	0.175
ENSG00000140545	MFGE8	1277	1776	1340	2302	1373	1217	1252	1374	1381	1821	1615	1645	151457	1336	1694	122		287	4.09	4.31426479410098e-05	0.000809118403300854	0.003	0.005	0.0044	0.0044	TRUE	0.0541
ENSG00000115233	PSMD14	1642	2137	1616	1623	1148	992	1610	1653	1665	1284	1350	1341	148388	1643	1325	833		-264	-4.086	4.39800067310886e-05	0.000823589722462001	0	0.005	0.0035	0.0035	TRUE	0.0095
ENSG00000115310	RTN4	11428	15086	10161	11566	7764	6985	11208	11671	10468	9148	9132	9441	1017805	11116	9240	851		-233	-4.077	4.55227806127162e-05	0.000851208053009117	0.0015	0.0037	0.003	0.003	TRUE	0.0317
ENSG00000145817	YIPF5	1269	1594	1050	1152	779	697	1245	1233	1082	911	916	942	105483	1187	923	812		-3	-4.077	4.56321652567606e-05	0.00085198176801296	0.0024	0.0057	0.0048	0.0048	TRUE	0.0702
ENSG00000171241	SHCBP1	2147	2610	1898	1919	1392	1270	2106	2019	1955	1518	1637	1717	182531	2027	1624	829		-271	-4.074	4.61292467472165e-05	0.000859980957215966	0.0018	0.0047	0.0039	0.0039	TRUE	0.0411
ENSG00000138413	IDH1	853	1117	733	1327	884	799	837	864	755	1050	1040	1080	93752	819	1057	1232		301	4.074	4.62775091965495e-05	0.000861463053810361	0.0014	0.0059	0.0047	0.0047	TRUE	0.0537
ENSG00000215908	CROCCP2	366	499	438	756	464	386	359	386	451	598	546	522	47694	399	555	1303		381	4.073	4.64054401760031e-05	0.000862562840541495	0.0069	0.0083	0.008	0.008	TRUE	0.1478
ENSG00000171033	PKIA	281	290	192	175	116	117	276	224	198	138	136	158	18846	233	144	694		-527	-4.071	4.67282654225022e-05	0.000867276606241641	0.0133	0.0156	0.0151	0.0151	TRUE	0.283
ENSG00000057657	PRDM1	58	71	42	20	22	10	57	55	43	16	26	14	3505	52	19	516		-954	-4.068	4.74077990484134e-05	0.00087858713976113	0.0085	0.0688	0.0592	0.0592	TRUE	0.5569
ENSG00000136830	NIBAN2	8468	11564	8726	13796	8464	8079	8305	8946	8990	10911	9955	10920	96713	8747	10595	1181		239	4.061	4.88189273641632e-05	0.000903402543601531	0.0022	0.0037	0.0032	0.0032	TRUE	0.0341
ENSG00000132963	POMP	1223	1598	1355	1212	836	767	1199	1236	1396	959	983	1037	113505	1277	993	812		-3	-4.059	4.93865912097292e-05	0.00091255931368066	0.0033	0.0055	0.0049	0.0049	TRUE	0.0781
ENSG00000113013	HSPA9	7150	9355	6896	7304	5262	4388	7012	7237	7105	5777	6189	5931	654188	7118	5966	856		-224	-4.052	5.0758119378835e-05	0.000936520941941156	5e-04	0.0038	0.0027	0.0027	TRUE	0.0131
ENSG00000157064	NMNAT2	180	223	148	124	91	71	177	173	152	98	107	96	13377	167	100	681		-555	-4.049	5.14512542349719e-05	0.000947752001511062	0	0.0206	0.0158	0.0158	TRUE	0.0606
ENSG00000185658	BRWD1	403	482	376	645	475	372	395	373	387	510	559	503	45452	385	524	1278		354	4.049	5.15181284346291e-05	0.000947752001511062	0	0.0085	0.0064	0.0064	TRUE	0.0381
ENSG00000154473	BUB3	2262	2989	2247	2253	1618	1406	2218	2312	2315	1782	1903	1900	207187	2282	1862	84		-252	-4.047	5.18776334694485e-05	0.000952966264083946	5e-04	0.0046	0.0033	0.0033	TRUE	0.0179
ENSG00000030582	GRN	4451	6566	5300	8438	4865	5081	4365	5080	5460	6674	5722	6868	569481	4968	6421	1234		303	4.046	5.22027769857408e-05	0.000957534978151334	0.0106	0.0039	0.0059	0.0059	TRUE	0.137
ENSG00000134375	TIMM17A	1045	1379	915	1019	634	589	1025	1067	943	806	746	796	89703	1012	783	81		-303	-4.04	5.34407645500699e-05	0.000978809792811807	0.0019	0.006	0.0049	0.0049	TRUE	0.0418
ENSG00000189320	FAM180A	251	337	216	205	144	102	246	261	223	162	169	138	1998	243	156	715		-484	-4.039	5.36762400904612e-05	0.000981687497596055	0.0024	0.0149	0.0123	0.0123	TRUE	0.0977
ENSG00000166145	SPINT1	84	132	93	211	139	107	82	102	96	167	163	145	12589	93	158	1483		569	4.039	5.37929072522271e-05	0.000982387087545045	0	0.0217	0.0173	0.0173	TRUE	0.1032
ENSG00000152377	SPOCK1	3914	5096	3368	3749	2631	2300	3839	3943	3470	2965	3094	3109	340324	3751	3056	839		-253	-4.034	5.49039956407732e-05	0.0010012187152658	0.0021	0.0042	0.0036	0.0036	TRUE	0.0518
ENSG00000100979	PLTP	246	385	299	503	322	341	241	298	308	398	379	461	34744	282	413	1339		421	4.032	5.52972136789736e-05	0.00100545794694673	0.0101	0.0101	0.0101	0.0101	TRUE	0.179
ENSG00000157193	LRP8	666	895	640	1123	754	606	653	692	659	888	887	819	76651	668	865	1235		304	4.032	5.52226770639937e-05	0.00100545794694673	0	0.0065	0.0048	0.0048	TRUE	0.0239
ENSG00000158806	NPM2	9	19	18	57	36	30	9	15	19	45	42	41	2834	14	43	1965		974	4.032	5.54043856447227e-05	0.00100545794694673	0	0.0842	0.0692	0.0692	TRUE	0.4394
ENSG00000167107	ACSF2	495	569	556	827	551	605	485	440	573	654	648	818	60307	499	707	1312		391	4.031	5.54574905284314e-05	0.00100545794694673	0.0158	0.0073	0.0094	0.0094	TRUE	0.2151
ENSG00000079459	FDFT1	319	396	341	540	357	443	313	306	351	427	420	599	40272	323	482	1356		44	4.023	5.75472806164547e-05	0.00104183862942622	0.021	0.0092	0.0119	0.0119	TRUE	0.5002
ENSG00000102753	KPNA3	2226	2740	1666	1918	1337	1149	2183	2120	1716	1517	1573	1553	177698	2006	1548	809		-306	-4.022	5.77188275669551e-05	0.00104343646718444	0.0073	0.0048	0.0057	0.0057	TRUE	0.1914
ENSG00000260630	SNAI3-AS1	70	88	85	177	117	89	69	68	88	140	138	120	1037	75	133	153		614	4.021	5.78654419122216e-05	0.00104457961999469	0	0.0256	0.0209	0.0209	TRUE	0.1975
ENSG00000110700	RPS13	2897	3751	3364	3028	2027	1839	2841	2902	3466	2395	2384	2486	27456	3070	2422	822		-284	-4.021	5.79712537876831e-05	0.00104498398194546	0.006	0.0043	0.0048	0.0048	TRUE	0.1538
ENSG00000169231	THBS3	106	139	102	225	163	112	104	108	105	178	192	151	13961	106	174	1455		541	4.018	5.85919809136671e-05	0.00105465565644601	0	0.0199	0.0158	0.0158	TRUE	0.118
ENSG00000185787	MORF4L1	4006	4991	3855	4051	2739	2497	3929	3861	3972	3204	3222	3375	359372	3921	3267	853		-23	-4.016	5.90911868417941e-05	0.00106211533537159	2e-04	0.0041	0.0028	0.0028	TRUE	0.01
ENSG00000114861	FOXP1	472	594	531	434	319	245	463	460	547	343	375	331	41985	490	350	769		-379	-4.014	5.97429504241657e-05	0.00107216795299033	0.0049	0.0089	0.008	0.008	TRUE	0.1194
ENSG00000137198	GMPR	100	152	156	249	183	161	98	118	161	197	215	218	1677	126	210	1468		554	4.014	5.98216314767117e-05	0.00107216795299033	0.0245	0.0171	0.0184	0.0184	TRUE	0.5905
ENSG00000215861	-	191	243	168	146	97	82	187	188	173	115	114	111	14813	183	113	699		-517	-4.006	6.16382441473745e-05	0.00110314846096901	0	0.0189	0.0139	0.0139	TRUE	0.0225
ENSG00000078098	FAP	550	636	592	928	639	525	539	492	610	734	752	710	63942	547	732	1264		337	4.005	6.19382437842165e-05	0.0011037870812641	0.0045	0.0071	0.0064	0.0064	TRUE	0.117
ENSG00000115762	PLEKHB2	2150	2649	1789	2036	1415	1103	2109	2049	1843	1610	1664	1491	179443	2000	1588	826		-277	-4.005	6.1924135275355e-05	0.0011037870812641	0.0031	0.0048	0.0044	0.0044	TRUE	0.0564
ENSG00000135124	P2RX4	261	337	235	466	287	276	256	261	242	369	338	373	30633	253	360	1315		395	4.006	6.18178128289681e-05	0.0011037870812641	0	0.011	0.0082	0.0082	TRUE	0.0319
ENSG00000147100	SLC16A2	764	1030	657	739	479	379	749	797	677	584	563	512	64719	741	553	793		-335	-4.002	6.26858796218786e-05	0.00111430049834413	0.0042	0.007	0.0063	0.0063	TRUE	0.0671
ENSG00000171608	PIK3CD	1013	1240	1005	1648	1020	935	994	959	1035	1303	1200	1264	112585	996	1256	1213		279	4.002	6.27060864729094e-05	0.00111430049834413	8e-04	0.0055	0.0042	0.0042	TRUE	0.0183
ENSG00000115194	SLC30A3	17	23	17	56	45	33	17	18	18	44	53	45	323	18	47	1876		907	4	6.33780732542743e-05	0.00112464660301636	0	0.0743	0.0559	0.0559	TRUE	0.0812
ENSG00000197355	UAP1L1	938	1374	1004	1689	1032	975	920	1063	1034	1336	1214	1318	114747	1006	1289	1226		294	3.998	6.37870267334141e-05	0.00113030250483198	0.0033	0.0055	0.0049	0.0049	TRUE	0.0663
ENSG00000196715	VKORC1L1	929	1182	807	841	611	494	911	914	831	665	719	668	78475	885	684	81		-305	-3.997	6.40645324560129e-05	0.00113361647261148	0.0011	0.0064	0.005	0.005	TRUE	0.0335
ENSG00000142173	COL6A2	10579	14781	11762	17881	11105	10715	10375	11435	12118	14142	13061	14483	1260248	11309	13895	1191		252	3.994	6.48788979166983e-05	0.00114640738095966	0.0043	0.0037	0.0039	0.0039	TRUE	0.0637
ENSG00000176974	SHMT1	11	9	4	14	47	32	11	7	4	11	55	43	2191	7	36	204		1028	3.992	6.56275737224185e-05	0.0011580031599922	0.3539	0.1079	0.1611	0.1611	TRUE	0.3338
ENSG00000124875	CXCL6	137	178	149	109	69	58	134	138	154	86	81	78	11189	142	82	67		-577	-3.989	6.62375719868298e-05	0.00116712278741351	0	0.0239	0.0181	0.0181	TRUE	0.0517
ENSG00000129566	TEP1	321	418	322	537	382	342	315	323	332	425	449	462	38437	323	445	1285		361	3.987	6.69035330792283e-05	0.00117665597795083	0	0.0094	0.0069	0.0069	TRUE	0.0208
ENSG00000176170	SPHK1	1991	2684	2114	2201	1256	1245	1953	2076	2178	1741	1477	1683	185132	2069	1634	823		-281	-3.987	6.69664521295453e-05	0.00117665597795083	0.0043	0.0047	0.0047	0.0047	TRUE	0.0842
ENSG00000173918	C1QTNF1	248	341	319	521	316	321	243	264	329	412	372	434	34222	279	406	1337		419	3.983	6.79976437186066e-05	0.00119310151331471	0.0113	0.0102	0.0105	0.0105	TRUE	0.2689
ENSG00000099308	MAST3	157	185	126	272	197	159	154	143	130	215	232	215	18144	142	221	1392		477	3.982	6.8439092710594e-05	0.00119788424218336	0	0.0161	0.0124	0.0124	TRUE	0.0574
ENSG00000133935	ERG28	529	715	566	978	549	611	519	553	583	773	646	826	65003	552	748	1273		348	3.981	6.85570722897087e-05	0.00119788424218336	0.0079	0.007	0.0072	0.0072	TRUE	0.1653
ENSG00000150961	SEC24D	1944	2357	1394	1553	1152	974	1907	1823	1436	1228	1355	1317	151099	1722	1300	798		-326	-3.982	6.84812238619474e-05	0.00119788424218336	0.0109	0.005	0.0069	0.0069	TRUE	0.2519
ENSG00000121064	SCPEP1	540	730	544	935	577	558	530	565	560	739	679	754	63786	552	724	1245		316	3.979	6.92392627211667e-05	0.00120643878076603	0	0.0071	0.0054	0.0054	TRUE	0.0345
ENSG00000197381	ADARB1	817	1074	841	786	534	503	801	831	866	622	628	680	73804	833	643	81		-305	-3.979	6.92207638628359e-05	0.00120643878076603	0	0.0066	0.005	0.005	TRUE	0.0276
ENSG00000128159	TUBGCP6	580	805	629	1047	704	557	569	623	648	828	828	753	7081	613	803	1244		315	3.975	7.0265289862365e-05	0.00122261604360515	0.002	0.0067	0.0055	0.0055	TRUE	0.0461
ENSG00000171889	MIR31HG	189	209	173	151	80	75	185	162	178	119	94	101	14003	175	105	689		-538	-3.973	7.09633724866157e-05	0.00123305011166758	0	0.0198	0.0162	0.0162	TRUE	0.1667
ENSG00000151789	ZNF385D	20	30	36	87	45	53	20	23	37	69	53	72	4555	27	65	1783		835	3.968	7.25365954346742e-05	0.00125864053684986	0.0301	0.0537	0.0498	0.0498	TRUE	0.6997
ENSG00000155438	NIFK	658	850	682	618	461	356	645	658	703	489	542	481	58629	669	504	798		-325	-3.963	7.40768357705475e-05	0.00128358865633944	0.001	0.0074	0.0058	0.0058	TRUE	0.0493
ENSG00000168010	ATG16L2	348	490	475	783	511	383	341	379	489	619	601	518	49129	403	579	1325		406	3.96	7.4946110759178e-05	0.00129685756297097	0.0194	0.0081	0.0107	0.0107	TRUE	0.3928
ENSG00000218283	-	931	1158	844	852	614	516	913	896	870	674	722	697	79533	893	698	817		-292	-3.956	7.62951019569798e-05	0.00131837936181661	0	0.0064	0.0046	0.0046	TRUE	0.0118
ENSG00000147408	CSGALNACT1	87	90	79	56	21	27	85	70	81	44	25	36	5697	79	35	588		-766	-3.955	7.65381523995053e-05	0.001320757538927	0.0151	0.0437	0.0389	0.0389	TRUE	0.4613
ENSG00000160781	PAQR6	30	50	52	111	83	54	29	39	54	88	98	73	6335	41	86	1674		744	3.953	7.70299088987984e-05	0.00132741499131244	0.0283	0.0396	0.0375	0.0375	TRUE	0.5569
ENSG00000168385	SEPTIN2	6087	7694	5607	6127	4350	3649	5970	5952	5777	4846	5116	4932	543221	5900	4965	86		-218	-3.949	7.83895011757715e-05	0.00134898855869515	3e-04	0.0039	0.0027	0.0027	TRUE	0.0087
ENSG00000065427	KARS1	2737	3593	2825	2821	1842	1793	2684	2780	2910	2231	2166	2424	253261	2791	2274	84		-251	-3.948	7.88843412272082e-05	0.00135400370017525	0.002	0.0044	0.0037	0.0037	TRUE	0.0389
ENSG00000143947	RPS27A	4258	5436	5243	4476	2936	2716	4176	4206	5402	3540	3453	3671	40746	4595	3555	812		-3	-3.948	7.88970866162143e-05	0.00135400370017525	0.0117	0.0041	0.0061	0.0061	TRUE	0.2869
ENSG00000004399	PLXND1	625	809	533	1004	647	577	613	626	549	794	761	780	68715	596	778	1239		309	3.947	7.91990761421654e-05	0.0013573269848277	0.001	0.0068	0.0053	0.0053	TRUE	0.0543
ENSG00000105825	TFPI2	1761	2508	1993	1722	1293	1178	1727	1940	2053	1362	1521	1592	169928	1907	1492	817		-291	-3.941	8.09975204996891e-05	0.00138625264592911	0.006	0.0048	0.0053	0.0053	TRUE	0.0815
ENSG00000155660	PDIA4	3448	4575	2994	3396	2249	2084	3382	3539	3085	2686	2645	2817	30256	3335	2716	84		-252	-3.941	8.12192583243344e-05	0.00138815125277935	0.0024	0.0042	0.0038	0.0038	TRUE	0.0523
ENSG00000146072	TNFRSF21	146	170	98	90	59	48	143	132	101	71	69	65	9685	125	68	651		-619	-3.939	8.18766086212002e-05	0.0013974797722158	0	0.0271	0.0235	0.0235	TRUE	0.2808
ENSG00000106080	FKBP14	617	798	487	524	344	327	605	617	502	414	405	442	49754	575	420	781		-356	-3.938	8.20691348218101e-05	0.00139886002863624	0.0058	0.0081	0.0075	0.0075	TRUE	0.1419
ENSG00000152104	PTPN14	575	604	349	366	289	219	564	467	360	289	340	296	38603	464	308	734		-445	-3.929	8.54435992688503e-05	0.00145439865711978	0.0268	0.0094	0.0135	0.0135	TRUE	0.1445
ENSG00000079246	XRCC5	7096	9258	6682	7194	5125	4430	6959	7162	6884	5690	6028	5988	64519	7002	5902	861		-217	-3.926	8.63268567734766e-05	0.00146743943237193	5e-04	0.0038	0.0027	0.0027	TRUE	0.0123
ENSG00000031081	ARHGAP31	878	1059	652	749	487	433	861	819	672	592	573	585	68376	784	583	792		-337	-3.925	8.67790727577663e-05	0.00147312767413184	0.0075	0.0068	0.007	0.007	TRUE	0.1823
ENSG00000197892	KIF13B	379	487	372	624	445	373	372	377	383	494	523	504	44213	377	507	1262		336	3.924	8.69915765716543e-05	0.00147473676764504	0	0.0087	0.0062	0.0062	TRUE	0.0093
ENSG00000130164	LDLR	1726	2300	1605	2573	1769	1607	1693	1779	1654	2035	2081	2172	190224	1709	2096	1188		248	3.924	8.72546796535884e-05	0.0014771981441894	8e-04	0.0047	0.0035	0.0035	TRUE	0.0162
ENSG00000134294	SLC38A2	4504	5454	3786	4393	2970	2482	4417	4219	3901	3474	3493	3355	380996	4179	3441	847		-24	-3.923	8.73971068110745e-05	0.00147761262365606	0.0018	0.0041	0.0034	0.0034	TRUE	0.041
ENSG00000168288	MMADHC	1136	1456	1059	1092	743	678	1114	1126	1091	864	874	916	9976	1110	885	828		-273	-3.923	8.75183225776523e-05	0.00147766785074505	0	0.0058	0.0041	0.0041	TRUE	0.0112
ENSG00000152484	USP12	802	1047	655	637	535	402	787	810	675	504	629	543	65797	757	559	786		-347	-3.916	8.98952436247241e-05	0.0015157572168648	0.0096	0.007	0.0076	0.0076	TRUE	0.1428
ENSG00000164949	GEM	324	356	263	249	174	135	318	275	271	197	205	182	24137	288	195	744		-426	-3.916	9.00582316538978e-05	0.00151603830348047	0	0.013	0.0105	0.0105	TRUE	0.0905
ENSG00000169499	PLEKHA2	940	1160	732	818	562	478	922	897	754	647	661	646	75459	858	651	802		-318	-3.916	9.01539380661676e-05	0.00151603830348047	0.0049	0.0065	0.0061	0.0061	TRUE	0.1302
ENSG00000109265	CRACD	111	113	75	188	143	110	109	87	77	149	168	149	12319	91	155	1469		555	3.914	9.08414258017508e-05	0.00152533296900415	0.006	0.0221	0.019	0.019	TRUE	0.2669
ENSG00000274020	-	88	128	101	236	132	105	86	99	104	187	155	142	12887	96	161	146		546	3.914	9.09501698472302e-05	0.00152533296900415	0.0084	0.0212	0.0184	0.0184	TRUE	0.2188
ENSG00000053747	LAMA3	107	157	110	215	161	138	105	121	113	170	189	187	14761	113	182	1414		5	3.912	9.15035448336344e-05	0.00153256204502108	0	0.019	0.0145	0.0145	TRUE	0.0449
ENSG00000143061	IGSF3	36	39	23	93	60	42	35	30	24	74	71	57	4834	30	67	1705		77	3.911	9.19301896843389e-05	0.00153765209127556	0	0.0508	0.0417	0.0417	TRUE	0.1908
ENSG00000100353	EIF3D	3040	4216	3422	3417	2154	1963	2981	3262	3526	2702	2533	2653	2943	3256	2629	836		-258	-3.909	9.28533696123815e-05	0.00154897741802896	0.0035	0.0043	0.0041	0.0041	TRUE	0.0656
ENSG00000253661	-	88	132	88	61	42	34	86	102	91	48	49	46	7045	93	48	631		-664	-3.909	9.2854569040529e-05	0.00154897741802896	0	0.036	0.0272	0.0272	TRUE	0.0774
ENSG00000172260	NEGR1	575	640	418	420	322	259	564	495	431	332	379	350	42512	497	354	769		-379	-3.907	9.35011368743052e-05	0.00155768915260811	0.0093	0.0089	0.009	0.009	TRUE	0.1444
ENSG00000119138	KLF9	199	258	200	344	277	210	195	200	206	272	326	284	24709	200	294	1336		418	3.904	9.46413404829345e-05	0.00157459058907066	0	0.0128	0.0102	0.0102	TRUE	0.1004
ENSG00000042445	RETSAT	513	722	489	853	573	526	503	559	504	675	674	711	60417	522	687	1243		313	3.903	9.48508585140767e-05	0.00157598349531081	0	0.0073	0.0056	0.0056	TRUE	0.0465
ENSG00000164048	ZNF589	151	193	166	291	211	170	148	149	171	230	248	230	19609	156	236	1364		448	3.901	9.57356156268162e-05	0.00158857720870563	0	0.0152	0.0116	0.0116	TRUE	0.0704
ENSG00000141497	ZMYND15	9	7	6	29	26	22	9	5	6	23	31	30	1728	7	28	1941		957	3.9	9.61905173858544e-05	0.00159401428810845	0	0.1359	0.1072	0.1072	TRUE	0.1804
ENSG00000149451	ADAM33	88	138	130	248	144	132	86	107	134	196	169	178	14516	109	181	1452		538	3.899	9.64551392660766e-05	0.00159418203789632	0.0158	0.0193	0.0187	0.0187	TRUE	0.3767
ENSG00000235823	OLMALINC	67	65	70	148	110	74	66	50	72	117	129	100	8909	63	115	1544		626	3.899	9.64170044808459e-05	0.00159418203789632	0.0112	0.0292	0.0257	0.0257	TRUE	0.3012
ENSG00000080947	CROCCP3	78	84	87	175	136	83	76	65	90	138	160	112	10695	77	137	1512		596	3.899	9.67014776211473e-05	0.00159614770966763	0.0177	0.0249	0.0234	0.0234	TRUE	0.1335
ENSG00000198089	SFI1	301	424	405	630	391	394	295	328	417	498	460	533	42186	347	497	1317		397	3.898	9.70290093725568e-05	0.00159944661765709	0.0156	0.0089	0.0104	0.0104	TRUE	0.3502
ENSG00000160360	GPSM1	985	1204	915	1568	971	869	966	931	943	1240	1142	1175	106616	947	1186	1206		27	3.897	9.72329334553431e-05	0.00160070195838179	0	0.0056	0.0041	0.0041	TRUE	0.0206
ENSG00000120693	SMAD9	121	123	89	66	41	44	119	95	92	52	48	59	7757	102	53	637		-65	-3.896	9.76732372096207e-05	0.00160584030939912	0	0.033	0.027	0.027	TRUE	0.2026
ENSG00000162520	SYNC	431	613	340	368	255	205	423	474	350	291	300	277	35255	416	289	758		-4	-3.895	9.83807622340051e-05	0.00161430589937689	0.0105	0.01	0.0101	0.0101	TRUE	0.212
ENSG00000169871	TRIM56	575	720	558	919	648	522	564	557	575	727	762	706	6484	565	732	1231		3	3.894	9.84458578483354e-05	0.00161430589937689	0	0.007	0.005	0.005	TRUE	0.0151
ENSG00000013441	CLK1	391	512	442	705	456	423	383	396	455	558	536	572	48344	411	555	1265		339	3.894	9.86922100537177e-05	0.00161623007523265	0.0021	0.0082	0.0068	0.0068	TRUE	0.0965
ENSG00000169213	RAB3B	2020	2193	1554	1650	1281	881	1981	1697	1601	1305	1507	1191	154687	1760	1334	803		-317	-3.893	9.91105685756429e-05	0.00162096240615621	0.0125	0.005	0.0069	0.0069	TRUE	0.1503
ENSG00000073921	PICALM	2989	3783	2513	2665	2064	1656	2931	2927	2589	2108	2428	2238	253682	2816	2258	832		-266	-3.891	9.96386991902898e-05	0.0016253562805416	0.0044	0.0044	0.0045	0.0045	TRUE	0.0597
ENSG00000151892	GFRA1	473	469	321	335	196	209	464	363	331	265	231	282	32257	386	259	742		-431	-3.892	9.95564182774061e-05	0.0016253562805416	0.0181	0.0106	0.0123	0.0123	TRUE	0.3556
ENSG00000065809	FAM107B	371	452	340	314	236	159	364	350	350	248	278	215	30078	355	247	76		-395	-3.888	0.000100907263590949	0.00164390923051679	0.0013	0.0111	0.0093	0.0093	TRUE	0.1237
ENSG00000186897	C1QL4	45	68	58	128	79	76	44	53	60	101	93	103	7556	52	99	1559		641	3.886	0.000101906144265411	0.00165802620176243	0	0.0338	0.0265	0.0265	TRUE	0.1428
ENSG00000006451	RALA	1026	1384	942	972	698	600	1006	1071	970	769	821	811	90803	1016	800	822		-283	-3.885	0.000102511736683616	0.00166571600152055	0.0011	0.006	0.0046	0.0046	TRUE	0.0275
ENSG00000120705	ETF1	3277	3986	2907	3138	2266	1880	3214	3084	2995	2482	2665	2541	283013	3098	2563	85		-235	-3.883	0.000103110205953454	0.00167327028521357	9e-04	0.0043	0.0032	0.0032	TRUE	0.0149
ENSG00000101367	MAPRE1	2934	3848	2833	2974	2005	1887	2878	2977	2919	2352	2358	2551	267236	2925	2420	85		-235	-3.881	0.00010387884551077	0.00168356297096886	7e-04	0.0043	0.0032	0.0032	TRUE	0.0261
ENSG00000131094	C1QL1	34	51	36	114	50	63	33	39	37	90	59	85	5734	36	78	1652		724	3.88	0.000104302064509815	0.00168685756227589	0	0.0434	0.0377	0.0377	TRUE	0.4073
ENSG00000164934	DCAF13	758	964	759	777	487	415	743	746	782	615	573	561	6699	757	583	812		-3	-3.88	0.00010435142167655	0.00168685756227589	0	0.0069	0.0051	0.0051	TRUE	0.0288
ENSG00000163704	PRRT3	89	121	93	224	115	111	87	94	96	177	135	150	12319	92	154	1454		54	3.88	0.000104602624007092	0.00168873927005264	0	0.0221	0.0183	0.0183	TRUE	0.2002
ENSG00000115415	STAT1	6622	8243	5910	9280	6318	5709	6495	6377	6089	7340	7431	7717	690795	6320	7496	116		215	3.876	0.000106268837395512	0.00171343113885583	7e-04	0.0038	0.0027	0.0027	TRUE	0.0124
ENSG00000104368	PLAT	2234	3143	2439	2439	1506	1492	2191	2432	2513	1929	1771	2017	214206	2379	1906	832		-265	-3.874	0.000106849141395711	0.00172057332057258	0.0039	0.0046	0.0044	0.0044	TRUE	0.0572
ENSG00000134030	CTIF	57	57	15	11	9	8	56	44	15	9	11	11	2426	38	10	524		-934	-3.871	0.000108441780068181	0.00174184732668911	0.1896	0.0978	0.1182	0.1182	TRUE	0.2775
ENSG00000189001	SBSN	95	156	116	209	150	153	93	121	120	165	176	207	14698	111	183	1429		515	3.871	0.0001084483488839	0.00174184732668911	0.0092	0.0191	0.017	0.017	TRUE	0.1962
ENSG00000147650	LRP12	548	709	448	456	330	288	537	549	462	361	388	389	4476	516	379	786		-348	-3.867	0.00011012262582583	0.00176435227534918	0.0036	0.0086	0.0073	0.0073	TRUE	0.0968
ENSG00000165804	ZNF219	276	410	274	476	372	305	271	317	282	376	438	412	3494	290	409	1296		374	3.867	0.000110131184492581	0.00176435227534918	0.004	0.01	0.0086	0.0086	TRUE	0.0803
ENSG00000106263	EIF3B	4376	5604	4331	4532	3106	2788	4292	4336	4462	3584	3653	3768	401588	4363	3668	86		-218	-3.862	0.000112453172988273	0.00179925076781236	3e-04	0.0041	0.0028	0.0028	TRUE	0.0068
ENSG00000083312	TNPO1	4036	4632	2768	3253	2427	1804	3958	3584	2852	2573	2855	2438	304322	3465	2622	802		-318	-3.86	0.000113254711950003	0.00180861350472565	0.016	0.0042	0.0075	0.0075	TRUE	0.2895
ENSG00000154027	AK5	137	183	130	100	62	66	134	142	134	79	73	89	10852	137	80	683		-55	-3.86	0.000113327075447768	0.00180861350472565	0	0.0246	0.0186	0.0186	TRUE	0.0694
ENSG00000147649	MTDH	3146	3841	2255	2692	1865	1593	3085	2972	2323	2129	2194	2153	247601	2793	2159	813		-299	-3.859	0.000113782159822193	0.00181356602831099	0.0103	0.0044	0.0063	0.0063	TRUE	0.2613
ENSG00000105835	NAMPT	1321	1647	1149	1284	867	710	1296	1274	1184	1016	1020	960	112474	1251	999	83		-268	-3.856	0.000115029715480848	0.00183112106168242	8e-04	0.0055	0.0042	0.0042	TRUE	0.0261
ENSG00000114686	MRPL3	1528	1939	1397	1455	1056	889	1499	1500	1439	1151	1242	1202	133873	1479	1198	838		-255	-3.855	0.000115674442896565	0.00183904748808142	0	0.0052	0.0038	0.0038	TRUE	0.0154
ENSG00000181472	ZBTB2	611	665	447	458	352	258	599	514	461	362	414	349	44987	525	375	773		-371	-3.854	0.000116211418889084	0.00184057731459222	0.0107	0.0086	0.0091	0.0091	TRUE	0.1768
ENSG00000214357	NEURL1B	112	148	85	208	136	141	110	115	88	165	160	191	13783	104	172	143		516	3.854	0.000116005565454235	0.00184057731459222	0.005	0.0201	0.0171	0.0171	TRUE	0.18
ENSG00000265808	SEC22B	3107	3839	2687	2922	2109	1805	3047	2970	2768	2311	2481	2440	266947	2928	2411	847		-24	-3.854	0.000116120617687033	0.00184057731459222	0.0016	0.0043	0.0035	0.0035	TRUE	0.0275
ENSG00000099250	NRP1	3513	4491	3034	3394	2436	2007	3445	3474	3126	2684	2865	2713	305131	3348	2754	847		-24	-3.853	0.000116603921264038	0.00184446202726751	0.0018	0.0042	0.0035	0.0035	TRUE	0.0409
ENSG00000055208	TAB2	1474	1610	1175	1257	909	726	1446	1246	1211	994	1069	981	115772	1301	1015	818		-289	-3.85	0.0001182968764236	0.00186888180054838	0.0045	0.0055	0.0053	0.0053	TRUE	0.1134
ENSG00000105662	CRTC1	459	589	472	764	516	455	450	456	486	604	607	615	53638	464	609	124		311	3.849	0.000118559083071542	0.00186939458743648	0	0.0078	0.0056	0.0056	TRUE	0.0197
ENSG00000165821	SALL2	322	390	296	530	343	325	316	302	305	419	403	439	36406	308	420	1274		349	3.849	0.000118627769557152	0.00186939458743648	0	0.0098	0.0071	0.0071	TRUE	0.0156
ENSG00000154721	JAM2	66	112	92	188	118	101	65	87	95	149	139	137	11169	82	142	1472		558	3.847	0.000119437135680073	0.00187837912361982	0.0052	0.024	0.0207	0.0207	TRUE	0.3097
ENSG00000167280	ENGASE	295	311	263	500	334	253	289	241	271	395	393	342	32186	267	377	1304		383	3.847	0.000119497777899505	0.00187837912361982	0.0044	0.0106	0.0092	0.0092	TRUE	0.0899
ENSG00000104946	TBC1D17	495	577	450	793	521	437	485	446	464	627	613	591	53769	465	610	1242		312	3.846	0.000120041261484922	0.00188455754872569	0	0.0077	0.0057	0.0057	TRUE	0.0171
ENSG00000153714	LURAP1L	251	362	190	199	128	115	246	280	196	157	151	155	19756	241	154	721		-472	-3.846	0.00012029393725052	0.001886160758291	0.0137	0.0151	0.0147	0.0147	TRUE	0.2165
ENSG00000136158	SPRY2	902	1194	772	843	574	502	885	924	795	667	675	679	77068	868	674	815		-295	-3.844	0.000121105655199954	0.00189651456043128	0.0021	0.0065	0.0053	0.0053	TRUE	0.0627
ENSG00000118246	FASTKD2	657	823	587	601	431	333	644	637	605	475	507	450	55303	629	477	805		-314	-3.843	0.000121644509959973	0.00190257480746384	0	0.0076	0.0058	0.0058	TRUE	0.0315
ENSG00000101846	STS	377	452	303	279	232	162	370	350	312	221	273	219	29068	344	238	756		-404	-3.84	0.000123113751410895	0.00192315346343603	0.0071	0.0114	0.0105	0.0105	TRUE	0.1808
ENSG00000146143	PRIM2	660	766	551	549	404	335	647	593	568	434	475	453	52829	603	454	8		-322	-3.839	0.000123646066092332	0.00192666407463276	0.0017	0.0078	0.0063	0.0063	TRUE	0.0487
ENSG00000179041	RRS1	471	642	500	490	289	262	462	497	515	388	340	354	42589	491	361	789		-343	-3.839	0.000123536614097136	0.00192666407463276	0.0015	0.0089	0.0071	0.0071	TRUE	0.0545
ENSG00000162631	NTNG1	217	261	207	180	116	96	213	202	213	142	136	130	17276	209	136	731		-453	-3.838	0.000124015352133856	0.00192762324011533	0	0.0167	0.0123	0.0123	TRUE	0.0183
ENSG00000168502	MTCL1	867	1047	668	729	521	436	850	810	688	577	613	589	68787	783	593	802		-318	-3.838	0.000124005189603304	0.00192762324011533	0.0053	0.0068	0.0064	0.0064	TRUE	0.1295
ENSG00000104774	MAN2B1	397	580	462	721	498	452	389	449	476	570	586	611	51349	438	589	1259		332	3.837	0.000124632786787584	0.00193481976812249	0.0034	0.0079	0.0069	0.0069	TRUE	0.1067
ENSG00000154229	PRKCA	2218	2735	1922	2122	1491	1261	2175	2116	1980	1678	1754	1704	19013	2090	1712	845		-244	-3.836	0.000125180677732622	0.00194092021118105	9e-04	0.0047	0.0035	0.0035	TRUE	0.0254
ENSG00000133818	RRAS2	1319	1713	1109	1199	833	768	1294	1325	1143	948	980	1038	112125	1254	989	823		-281	-3.835	0.000125509637976142	0.00194361525904216	0.0034	0.0055	0.0049	0.0049	TRUE	0.0714
ENSG00000167081	PBX3	905	1205	882	902	582	555	888	932	909	713	685	750	81277	910	716	823		-281	-3.832	0.000127111748931848	0.00196599505014591	0	0.0063	0.0046	0.0046	TRUE	0.0188
ENSG00000117450	PRDX1	5305	7065	6032	5766	3546	3564	5203	5466	6214	4560	4171	4817	507192	5628	4516	834		-262	-3.831	0.000127442143705298	0.00196867469339084	0.0064	0.0039	0.0047	0.0047	TRUE	0.101
ENSG00000140105	WARS1	2548	3273	2276	3747	2470	2231	2499	2532	2345	2963	2905	3016	271002	2459	2961	1172		229	3.831	0.000127800976392107	0.00197178649290679	6e-04	0.0043	0.0031	0.0031	TRUE	0.0197
ENSG00000134954	ETS1	3690	4630	2843	3335	2385	1914	3619	3582	2929	2638	2805	2587	302664	3377	2677	827		-274	-3.83	0.000128329520228396	0.00197750581724642	0.007	0.0042	0.0052	0.0052	TRUE	0.1625
ENSG00000076928	ARHGEF1	1426	1806	1451	2263	1464	1285	1399	1397	1495	1790	1722	1737	158987	1430	1750	1186		246	3.828	0.000129309679231943	0.00198993655193636	3e-04	0.0049	0.0036	0.0036	TRUE	0.0185
ENSG00000173517	PEAK1	1744	1812	1296	1379	1051	778	1710	1402	1335	1091	1236	1052	130431	1482	1126	805		-313	-3.827	0.000129453886480534	0.00198993655193636	0.0121	0.0052	0.0069	0.0069	TRUE	0.2166
ENSG00000100554	ATP6V1D	1296	1575	1192	1231	837	766	1271	1218	1228	974	984	1035	11185	1239	998	835		-26	-3.823	0.000131599301237635	0.00202043633076604	0	0.0055	0.0039	0.0039	TRUE	0.0123
ENSG00000204442	NALF1	742	905	648	684	483	359	728	700	668	541	568	485	61496	699	531	807		-31	-3.822	0.000132447432439411	0.00202848586014785	0.0016	0.0072	0.0059	0.0059	TRUE	0.0614
ENSG00000204941	PSG5	131	189	112	92	58	62	128	146	115	73	68	84	10248	130	75	676		-564	-3.822	0.000132337058818123	0.00202848586014785	0	0.0258	0.0211	0.0211	TRUE	0.1308
ENSG00000188566	NDOR1	610	807	585	1149	625	563	598	624	603	909	735	761	70502	608	802	1245		316	3.821	0.000132688755882693	0.00202970052954625	0.006	0.0067	0.0065	0.0065	TRUE	0.171
ENSG00000075711	DLG1	2575	3104	1965	2299	1642	1262	2525	2401	2024	1818	1931	1706	206777	2317	1818	822		-283	-3.816	0.000135510795807493	0.0020627937422555	0.0075	0.0046	0.0055	0.0055	TRUE	0.1464
ENSG00000134668	SPOCD1	1548	1985	1674	1655	989	972	1518	1536	1725	1309	1163	1314	142742	1593	1262	827		-273	-3.817	0.000135166883474945	0.0020627937422555	0.0038	0.0051	0.0048	0.0048	TRUE	0.0624
ENSG00000173812	EIF1	5937	7833	6943	6562	4171	3864	5823	6060	7153	5190	4906	5223	57257	6345	5106	836		-259	-3.816	0.000135503813931884	0.0020627937422555	0.0066	0.0039	0.0047	0.0047	TRUE	0.1508
ENSG00000186834	HEXIM1	906	1116	944	1454	937	875	889	863	973	1150	1102	1183	102654	908	1145	1209		274	3.817	0.000135353910273301	0.0020627937422555	0.0015	0.0057	0.0046	0.0046	TRUE	0.0452
ENSG00000120049	KCNIP2	4	6	9	40	21	15	4	5	9	32	25	20	1574	6	26	1851		888	3.816	0.000135851769885447	0.00206547448194768	0	0.1488	0.1266	0.1266	TRUE	0.4109
ENSG00000069424	KCNAB2	138	166	104	249	167	139	135	128	107	197	196	188	15869	123	194	1386		471	3.815	0.000136259094693145	0.00206915628886754	0	0.0179	0.0142	0.0142	TRUE	0.1309
ENSG00000163347	CLDN1	252	301	255	197	148	126	247	233	263	156	174	170	20715	248	167	745		-425	-3.813	0.000137116188742249	0.00207965086266695	0	0.0145	0.0112	0.0112	TRUE	0.0405
ENSG00000167552	TUBA1A	1060	1916	1508	2540	1408	1465	1040	1482	1554	2009	1656	1980	16201	1359	1882	1283		359	3.813	0.000137368681847186	0.00208096111992932	0.0255	0.0049	0.0103	0.0103	TRUE	0.5048
ENSG00000105245	NUMBL	340	456	302	597	366	337	333	353	311	472	430	456	39259	332	453	1268		343	3.809	0.000139726484868885	0.00211157225866995	0	0.0093	0.0072	0.0072	TRUE	0.0352
ENSG00000125347	IRF1	371	500	434	698	452	393	364	387	447	552	532	531	46878	399	538	1262		336	3.809	0.00013965713396863	0.00211157225866995	0.0032	0.0084	0.0072	0.0072	TRUE	0.1223
ENSG00000158286	RNF207	109	122	127	235	163	118	107	94	131	186	192	159	14487	111	179	1418		504	3.807	0.000140525935380736	0.0021210950824697	0.0099	0.0193	0.0174	0.0174	TRUE	0.2483
ENSG00000163682	RPL9	3734	4571	4029	3896	2585	2324	3662	3536	4151	3081	3040	3141	343539	3783	3087	843		-246	-3.806	0.000141300357408425	0.00212856745708987	0.0034	0.0042	0.004	0.004	TRUE	0.0876
ENSG00000164647	STEAP1	264	361	265	240	134	149	259	279	273	190	158	201	22667	270	183	748		-419	-3.806	0.000141360801747986	0.00212856745708987	6e-04	0.0136	0.0112	0.0112	TRUE	0.1466
ENSG00000115677	HDLBP	11967	14960	9801	11384	7893	6909	11737	11574	10097	9004	9283	9339	1017227	11136	9209	851		-233	-3.805	0.000141975404754261	0.00213525554713251	0.0033	0.0037	0.0036	0.0036	TRUE	0.0811
ENSG00000169169	CPT1C	192	272	201	359	237	233	188	210	207	284	279	315	24724	202	293	1317		397	3.803	0.000142807883307141	0.00214520043413893	0	0.0127	0.0099	0.0099	TRUE	0.0461
ENSG00000116701	NCF2	118	174	120	87	71	44	116	135	124	69	84	59	9763	125	71	674		-569	-3.803	0.000143064610820214	0.00214607201297394	9e-04	0.0269	0.0221	0.0221	TRUE	0.2026
ENSG00000173726	TOMM20	2035	2643	1746	1968	1348	1185	1996	2045	1799	1556	1585	1602	176385	1947	1581	84		-251	-3.803	0.000143208509167163	0.00214607201297394	0.002	0.0048	0.0039	0.0039	TRUE	0.0527
ENSG00000177707	NECTIN3	996	1156	729	815	588	472	977	894	751	645	692	638	76606	874	658	801		-321	-3.802	0.000143589623625971	0.00214921243104679	0.0087	0.0065	0.007	0.007	TRUE	0.1764
ENSG00000167191	GPRC5B	61	66	57	135	85	75	60	51	59	107	100	101	7962	57	103	151		595	3.801	0.000144105371341715	0.00215435810521362	0	0.0322	0.0241	0.0241	TRUE	0.0706
ENSG00000112033	PPARD	2065	2732	1947	2212	1397	1227	2025	2114	2006	1749	1643	1658	186597	2048	1683	848		-238	-3.8	0.000144734155815337	0.00216117938504713	5e-04	0.0047	0.0034	0.0034	TRUE	0.0148
ENSG00000164403	SHROOM1	463	574	461	776	503	436	454	444	475	614	592	589	52796	458	598	1237		307	3.799	0.000145043540653593	0.0021632208063193	0	0.0078	0.0056	0.0056	TRUE	0.0124
ENSG00000130522	JUND	883	1251	1087	1658	983	1092	866	968	1120	1311	1156	1476	114954	985	1314	1252		325	3.799	0.000145319592804119	0.00216476083073722	0.0145	0.0055	0.0078	0.0078	TRUE	0.1696
ENSG00000163811	WDR43	1367	1660	982	1155	807	663	1341	1284	1012	913	949	896	106591	1212	919	805		-314	-3.796	0.000146913239814326	0.00218590150640603	0.0108	0.0056	0.007	0.007	TRUE	0.2476
ENSG00000185742	C11orf87	30	32	28	9	7	4	29	25	29	7	8	5	173	28	7	544		-878	-3.795	0.000147913968117503	0.00219818053686368	0	0.1358	0.1035	0.1035	TRUE	0.0642
ENSG00000102144	PGK1	4568	5919	4439	6647	4519	4082	4480	4579	4573	5257	5315	5517	495371	4544	5363	1156		209	3.792	0.000149694286317204	0.00221937280352892	2e-04	0.004	0.0026	0.0026	TRUE	0.0076
ENSG00000184216	IRAK1	3876	5481	3625	4080	2671	2466	3801	4240	3735	3227	3142	3333	357967	3925	3234	848		-237	-3.792	0.000149548158053795	0.00221937280352892	0.0025	0.0041	0.0037	0.0037	TRUE	0.0606
ENSG00000160445	ZER1	705	895	568	1063	689	693	691	692	585	841	810	937	75947	656	863	1238		308	3.788	0.000151637630282923	0.00224552746121094	0.0058	0.0065	0.0063	0.0063	TRUE	0.1037
ENSG00000147162	OGT	1591	1937	1360	2357	1577	1301	1560	1499	1401	1864	1855	1759	165626	1487	1826	1188		248	3.786	0.00015312070669085	0.00226481253060563	0.0013	0.0049	0.0038	0.0038	TRUE	0.0298
ENSG00000143753	DEGS1	1878	2430	1746	1914	1145	1174	1842	1880	1799	1514	1347	1587	166133	1840	1483	836		-258	-3.783	0.000154965553162465	0.00228939675709831	0.0028	0.0049	0.0043	0.0043	TRUE	0.0753
ENSG00000166123	GPT2	751	1042	733	1349	814	679	737	806	755	1067	957	918	87333	766	981	1221		288	3.782	0.000155519330913746	0.00229487182295337	0.0033	0.0061	0.0053	0.0053	TRUE	0.074
ENSG00000134259	NGF	186	258	269	194	116	67	182	200	277	153	136	91	17326	220	127	687		-541	-3.782	0.000155840927938794	0.00229546890295505	0.0523	0.0167	0.0239	0.0239	TRUE	0.5671
ENSG00000143549	TPM3	6716	8633	6196	6734	4701	4253	6587	6679	6383	5326	5529	5749	604212	6550	5535	863		-212	-3.781	0.000155926248117397	0.00229546890295505	7e-04	0.0039	0.0028	0.0028	TRUE	0.0138
ENSG00000116260	QSOX1	8331	11616	8343	9062	5612	5589	8171	8987	8595	7167	6601	7554	784582	8584	7107	852		-232	-3.781	0.000156454625498284	0.00230054407070717	0.0032	0.0038	0.0036	0.0036	TRUE	0.0471
ENSG00000157570	TSPAN18	42	66	54	131	84	59	41	51	56	104	99	80	7167	49	94	1544		626	3.78	0.000156741739906855	0.00230206391272343	0	0.0354	0.0294	0.0294	TRUE	0.1617
ENSG00000170271	FAXDC2	34	59	28	94	71	52	33	46	29	74	84	70	56	36	76	1607		685	3.78	0.000157080163599681	0.00230433289177612	0.0064	0.0444	0.0376	0.0376	TRUE	0.4656
ENSG00000255284	GATD1-DT	103	136	128	285	154	111	101	105	132	225	181	150	14911	113	185	1431		517	3.775	0.000159763051076379	0.00234094912735074	0.0251	0.0188	0.0202	0.0202	TRUE	0.209
ENSG00000188641	DPYD	669	803	475	525	384	308	656	621	489	415	452	416	50832	589	428	783		-353	-3.772	0.000161898492953192	0.00236946766322149	0.0114	0.008	0.0088	0.0088	TRUE	0.2508
ENSG00000112081	SRSF3	4294	5717	4567	4683	3086	2803	4211	4423	4705	3704	3630	3789	407693	4446	3708	856		-225	-3.771	0.000162397967669071	0.00237123745799315	0.0014	0.0041	0.0032	0.0032	TRUE	0.0312
ENSG00000160796	NBEAL2	242	337	257	511	280	255	237	261	265	404	329	345	30683	254	359	13		378	3.771	0.000162367946625163	0.00237123745799315	0.0053	0.0109	0.0096	0.0096	TRUE	0.1471
ENSG00000077150	NFKB2	659	876	674	1102	683	672	646	678	694	872	803	908	76694	673	861	1218		285	3.771	0.000162770479073486	0.00237390985079469	0.001	0.0065	0.0051	0.0051	TRUE	0.0393
ENSG00000166444	DENND2B	360	427	367	611	379	375	353	330	378	483	446	507	41623	354	479	1262		336	3.765	0.000166575824402567	0.00242633658301686	0.0017	0.009	0.0073	0.0073	TRUE	0.0409
ENSG00000177508	IRX3	442	683	513	876	502	555	433	528	529	693	590	750	58731	497	678	1267		342	3.765	0.000166833292545236	0.00242633658301686	0.0116	0.0074	0.0084	0.0084	TRUE	0.1451
ENSG00000261236	BOP1	905	1201	1043	957	564	580	888	929	1075	757	663	784	84925	964	735	808		-307	-3.764	0.000166946211251639	0.00242633658301686	0.0071	0.0062	0.0065	0.0065	TRUE	0.1187
ENSG00000088340	-	6	22	25	73	34	34	6	17	26	58	40	46	3206	16	48	1777		829	3.764	0.000167402685992967	0.0024301516223869	0.1588	0.0749	0.0861	0.0861	TRUE	0.7992
ENSG00000101955	SRPX	318	422	360	564	369	377	312	326	371	446	434	510	39982	336	463	1274		35	3.763	0.000167900255531371	0.00243455370520488	0.0048	0.0092	0.0082	0.0082	TRUE	0.0884
ENSG00000163479	SSR2	2445	3355	2723	2552	1687	1675	2398	2596	2805	2018	1984	2264	234425	2600	2089	835		-26	-3.761	0.000169488630839903	0.00245474400828013	0.0051	0.0045	0.0047	0.0047	TRUE	0.0634
ENSG00000179403	VWA1	82	104	107	223	119	104	80	80	110	176	140	141	12134	90	152	1447		533	3.76	0.000169995155160918	0.00245923707142723	0.0174	0.0223	0.0213	0.0213	TRUE	0.3421
ENSG00000135454	B4GALNT1	417	462	325	685	467	322	409	357	335	542	549	435	43792	367	509	1283		359	3.759	0.000170316234846707	0.0024610401270583	0.0107	0.0087	0.0092	0.0092	TRUE	0.1744
ENSG00000144218	AFF3	337	407	248	243	193	142	331	315	256	192	227	192	252	301	204	75		-414	-3.759	0.000170570244395718	0.00246187099284511	0.01	0.0126	0.012	0.012	TRUE	0.1863
ENSG00000069849	ATP1B3	2425	3182	2720	2658	1668	1557	2378	2462	2802	2102	1962	2105	230182	2547	2056	838		-255	-3.758	0.000171411615929076	0.0024711676920132	0.004	0.0045	0.0044	0.0044	TRUE	0.092
ENSG00000087502	ERGIC2	1077	1311	884	982	663	585	1056	1014	911	777	780	791	88807	994	783	824		-279	-3.755	0.000173676023192743	0.0025009347339755	0.002	0.0061	0.005	0.005	TRUE	0.0622
ENSG00000172830	SSH3	134	203	146	330	171	157	131	157	150	261	201	212	18554	146	225	1367		451	3.749	0.000177669476933647	0.00255550310795032	0.0101	0.0158	0.0145	0.0145	TRUE	0.2387
ENSG00000184500	PROS1	298	374	260	505	336	274	292	289	268	399	395	370	33574	283	388	1272		347	3.749	0.000177882891234094	0.00255563860250084	0	0.0103	0.0077	0.0077	TRUE	0.0241
ENSG00000214517	PPME1	889	1122	810	1388	903	774	872	868	835	1098	1062	1046	96341	858	1069	1198		26	3.745	0.000180311427612684	0.00258756193027687	0	0.0059	0.0041	0.0041	TRUE	0.0072
ENSG00000151914	DST	3948	4122	4097	3769	2635	1986	3872	3189	4221	2981	3099	2684	334107	3761	2921	819		-289	-3.744	0.000180972181899897	0.00259407264856054	0.012	0.0042	0.0065	0.0065	TRUE	0.217
ENSG00000122406	RPL5	7939	10376	8940	8531	5709	5254	7786	8027	9210	6747	6715	7102	759792	8341	6855	848		-238	-3.742	0.000182555244693136	0.0026107900747895	0.0045	0.0038	0.004	0.004	TRUE	0.1011
ENSG00000129250	KIF1C	3248	4188	3099	3450	2208	2035	3185	3240	3193	2729	2597	2751	294908	3206	2692	86		-217	-3.742	0.000182450239334418	0.0026107900747895	0	0.0043	0.0029	0.0029	TRUE	0.0114
ENSG00000165801	ARHGEF40	694	909	623	1102	744	612	681	703	642	872	875	827	7666	675	858	1212		278	3.74	0.000183864894402235	0.00262652154740159	0	0.0065	0.0048	0.0048	TRUE	0.0218
ENSG00000188522	FAM83G	1162	1392	890	1024	696	594	1140	1077	917	810	819	803	92748	1045	811	817		-291	-3.737	0.000186047552445979	0.00265467396018591	0.0054	0.006	0.0058	0.0058	TRUE	0.1337
ENSG00000173264	GPR137	452	635	436	817	483	451	443	491	449	646	568	610	5346	461	608	124		311	3.734	0.000188830929954199	0.00269132410747009	0.0022	0.0078	0.0063	0.0063	TRUE	0.0396
ENSG00000145214	DGKQ	301	441	336	599	340	358	295	341	346	474	400	484	39001	327	453	1276		352	3.731	0.000190409191679683	0.00271073449245803	0.0062	0.0094	0.0086	0.0086	TRUE	0.1162
ENSG00000182481	KPNA2	5733	7479	5788	6143	4091	3738	5623	5786	5963	4858	4812	5053	534909	5791	4908	866		-208	-3.728	0.000192735882712737	0.00274074363067555	5e-04	0.0039	0.0028	0.0028	TRUE	0.0082
ENSG00000127124	HIVEP3	426	443	301	250	201	211	418	343	310	198	236	285	29833	357	240	745		-424	-3.728	0.000193039225409549	0.00274194491602136	0.0235	0.0112	0.0141	0.0141	TRUE	0.2899
ENSG00000145050	MANF	1604	2071	1791	1607	1062	1069	1573	1602	1845	1271	1249	1445	149759	1673	1322	827		-275	-3.726	0.000194795670162348	0.0027627555675913	0.0063	0.005	0.0054	0.0054	TRUE	0.0961
ENSG00000256235	SMIM3	179	196	186	363	204	180	176	152	192	287	240	243	21486	173	257	134		422	3.725	0.000194945396052899	0.0027627555675913	0.008	0.0141	0.0127	0.0127	TRUE	0.1348
ENSG00000179029	TMEM107	98	121	101	196	151	105	96	94	104	155	178	142	12805	98	158	1403		488	3.724	0.000195813949552492	0.00277192899434307	0	0.0214	0.0169	0.0169	TRUE	0.1125
ENSG00000166949	SMAD3	2626	3261	2480	2675	1819	1599	2575	2523	2555	2116	2139	2161	234496	2551	2139	859		-219	-3.723	0.000197135354271699	0.00278748500938583	0	0.0045	0.0029	0.0029	TRUE	0.0012
ENSG00000198732	SMOC1	679	908	805	698	445	431	666	702	829	552	523	583	64263	732	553	804		-315	-3.722	0.000197894210658713	0.00279506050860469	0.0067	0.0071	0.007	0.007	TRUE	0.1549
ENSG00000174669	SLC29A2	24	31	41	81	54	53	24	24	42	64	64	72	4816	30	67	1628		704	3.721	0.000198132826604081	0.00279527933749542	0.0213	0.051	0.0462	0.0462	TRUE	0.8264
ENSG00000100842	EFS	198	251	215	377	247	208	194	194	222	298	291	281	24662	203	290	1303		382	3.72	0.000199160702531855	0.00280662011396972	0	0.0128	0.0097	0.0097	TRUE	0.0646
ENSG00000152795	HNRNPDL	4481	5970	4298	4821	3159	2848	4395	4619	4428	3813	3715	3850	413657	4481	3793	865		-209	-3.718	0.000200794675590958	0.00282646707393654	3e-04	0.004	0.0028	0.0028	TRUE	0.009
ENSG00000117411	B4GALT2	1070	1407	1057	1091	677	674	1049	1089	1089	863	796	911	96618	1076	857	831		-267	-3.717	0.000201973284129161	0.002839866782907	7e-04	0.0059	0.0046	0.0046	TRUE	0.0431
ENSG00000071054	MAP4K4	5480	6567	4297	4890	3496	3056	5375	5081	4427	3867	4112	4131	449868	4961	4037	843		-247	-3.711	0.000206446726178036	0.0028986143780589	0.0051	0.004	0.0044	0.0044	TRUE	0.1073
ENSG00000173905	GOLIM4	1087	1358	851	956	669	580	1066	1051	877	756	787	784	88673	998	776	818		-289	-3.711	0.000206614195370897	0.0028986143780589	0.0052	0.0061	0.0058	0.0058	TRUE	0.1321
ENSG00000275993	LOC102724428	136	168	188	319	196	168	133	130	194	252	231	227	19449	152	237	1373		458	3.71	0.000207509527756476	0.00290791875137935	0.0213	0.0153	0.0164	0.0164	TRUE	0.5783
ENSG00000104765	BNIP3L	1461	1894	1211	2140	1501	1256	1433	1465	1248	1693	1765	1698	155024	1382	1719	1195		256	3.708	0.000208915957883585	0.00292369909087811	0.0029	0.005	0.0045	0.0045	TRUE	0.0857
ENSG00000146054	TRIM7	26	38	26	79	49	44	25	29	27	62	58	59	4355	27	60	1613		69	3.708	0.000209102361544284	0.00292369909087811	0	0.056	0.0415	0.0415	TRUE	0.0375
ENSG00000137497	NUMA1	3295	4104	3008	4696	3178	2798	3232	3175	3099	3714	3738	3782	345658	3169	3745	1156		209	3.706	0.000210172072774146	0.00293537985252452	0	0.0042	0.0027	0.0027	TRUE	0.0044
ENSG00000110697	PITPNM1	896	1111	740	1371	887	762	879	860	762	1084	1043	1030	94303	834	1052	1207		271	3.705	0.000211372131203331	0.00294885307317966	0.002	0.0059	0.0049	0.0049	TRUE	0.0646
ENSG00000171490	RSL1D1	1960	2587	1911	1920	1425	1223	1922	2001	1969	1519	1676	1653	179003	1964	1616	848		-238	-3.703	0.000213111804304571	0.00296981611159918	0.0011	0.0048	0.0037	0.0037	TRUE	0.0353
ENSG00000133858	ZFC3H1	611	758	489	902	668	527	599	586	504	713	786	712	65014	563	737	1232		301	3.699	0.000216667612971696	0.00301601317256601	0.0041	0.007	0.0063	0.0063	TRUE	0.0968
ENSG00000169252	ADRB2	88	111	99	58	34	43	86	86	102	46	40	58	6969	91	48	657		-607	-3.698	0.000217137582280024	0.00301920047814	0	0.0363	0.0298	0.0298	TRUE	0.2168
ENSG00000139636	LMBR1L	178	237	198	364	229	188	175	183	204	288	269	254	22888	187	270	1312		392	3.697	0.000218474207352293	0.00303441781564249	0	0.0135	0.0107	0.0107	TRUE	0.0624
ENSG00000111669	TPI1	8713	11587	9945	14184	9212	8693	8545	8964	10246	11218	10835	11750	1025972	9252	11268	1179		238	3.695	0.000219615954022307	0.00304689775414337	0.0053	0.0037	0.0042	0.0042	TRUE	0.1076
ENSG00000172172	MRPL13	594	849	697	632	415	366	583	657	718	500	488	495	57336	653	494	807		-31	-3.693	0.000221905419430808	0.00307525563565173	0.0042	0.0075	0.0066	0.0066	TRUE	0.1013
ENSG00000178498	DTX3	614	812	646	1034	653	615	602	628	666	818	768	831	71884	632	806	1214		279	3.691	0.000223297218144607	0.0030911243634427	0	0.0067	0.0051	0.0051	TRUE	0.0245
ENSG00000135597	REPS1	639	823	550	573	413	342	627	637	567	453	486	462	53854	610	467	811		-302	-3.69	0.000224404757916453	0.00310302738099042	0	0.0077	0.006	0.006	TRUE	0.0446
ENSG00000213672	NCKIPSD	496	595	472	788	517	459	486	460	486	623	608	620	54746	477	617	1224		292	3.689	0.000225159000208074	0.00311002420574063	0	0.0077	0.0054	0.0054	TRUE	0.0125
ENSG00000198624	CCDC69	218	260	174	375	220	225	214	201	179	297	259	304	24228	198	287	1309		389	3.687	0.000226785203865325	0.00312903638108457	0.0026	0.0129	0.0108	0.0108	TRUE	0.0771
ENSG00000142657	PGD	1494	2008	1385	2337	1490	1339	1465	1553	1427	1848	1752	1810	164272	1482	1803	1178		237	3.683	0.000230731978086814	0.00317998924254302	8e-04	0.0049	0.0036	0.0036	TRUE	0.0221
ENSG00000132463	GRSF1	1792	2179	1609	1732	1219	1035	1758	1686	1658	1370	1434	1399	155059	1701	1401	85		-235	-3.682	0.000231861976079334	0.0031920514684856	0	0.005	0.0035	0.0035	TRUE	0.0103
ENSG00000167972	ABCA3	70	94	55	148	100	82	69	73	57	117	118	111	9059	66	115	1451		537	3.681	0.000232390994466167	0.00319582258910224	0	0.0287	0.0223	0.0223	TRUE	0.1303
ENSG00000167702	KIFC2	130	202	171	315	190	165	127	156	176	249	223	223	1926	153	232	1346		429	3.677	0.000235606253377596	0.00323648590166066	0.0081	0.0154	0.0139	0.0139	TRUE	0.2203
ENSG00000120875	DUSP4	375	487	380	303	238	223	368	377	391	240	280	301	32617	379	274	782		-355	-3.675	0.000238087002641332	0.00326698134621096	0.0034	0.0105	0.0089	0.0089	TRUE	0.148
ENSG00000178467	P4HTM	339	474	418	684	403	389	332	367	431	541	474	526	4451	377	514	1265		339	3.674	0.00023903673360336	0.00327642472492659	0.0082	0.0086	0.0085	0.0085	TRUE	0.1746
ENSG00000108448	TRIM16L	183	221	167	144	88	87	179	171	172	114	104	118	14292	174	112	731		-451	-3.673	0.000239420140726772	0.00327809346778688	0	0.0195	0.0144	0.0144	TRUE	0.0371
ENSG00000145386	CCNA2	1926	2448	1682	1862	1280	1150	1889	1894	1733	1473	1505	1554	167471	1839	1511	848		-238	-3.67	0.000242922178359092	0.00332241162716452	0.0011	0.0049	0.0037	0.0037	TRUE	0.0301
ENSG00000196205	-	4074	5832	3991	4029	2869	2768	3996	4512	4112	3187	3374	3741	382026	4207	3434	845		-243	-3.661	0.00025151828200515	0.00343622795742695	0.0051	0.0041	0.0044	0.0044	TRUE	0.0737
ENSG00000074219	TEAD2	183	228	161	317	212	188	179	176	166	251	249	254	21265	174	251	1307		386	3.659	0.00025323793352924	0.00345595297522256	0	0.0143	0.0103	0.0103	TRUE	0.0166
ENSG00000129116	PALLD	2248	2777	1769	2007	1458	1221	2205	2148	1823	1587	1715	1650	18547	2059	1651	835		-259	-3.658	0.000254574228727258	0.00347040907235592	0.005	0.0047	0.005	0.005	TRUE	0.1203
ENSG00000081760	AACS	817	988	879	1281	904	778	801	764	906	1013	1063	1052	9332	824	1043	1208		272	3.657	0.000255463833006584	0.00347875097815922	0.0031	0.0059	0.0052	0.0052	TRUE	0.0887
ENSG00000156261	CCT8	3443	4507	3515	3707	2436	2237	3377	3487	3621	2932	2865	3024	321759	3495	2940	862		-214	-3.653	0.000259562714752162	0.00353072930555383	5e-04	0.0042	0.003	0.003	TRUE	0.012
ENSG00000172379	ARNT2	317	403	238	525	350	282	311	312	245	415	412	381	34599	289	403	1277		353	3.651	0.000261149470674633	0.00354846048656377	0.0064	0.0101	0.0093	0.0093	TRUE	0.1936
ENSG00000173530	TNFRSF10D	633	760	558	585	403	319	621	588	575	463	474	431	52525	595	456	814		-296	-3.648	0.000263853038242086	0.00358131187767807	0	0.0078	0.0059	0.0059	TRUE	0.0237
ENSG00000169714	CNBP	3529	4671	3568	3777	2552	2287	3461	3614	3676	2987	3002	3091	330513	3584	3027	864		-21	-3.647	0.000265208142564837	0.00359580910178818	4e-04	0.0042	0.0029	0.0029	TRUE	0.0108
ENSG00000147852	VLDLR	243	296	194	347	330	238	238	229	200	274	388	322	27524	222	328	1318		398	3.646	0.00026685939486792	0.00361428594476249	0.0164	0.0118	0.0129	0.0129	TRUE	0.2133
ENSG00000144283	PKP4	1408	1662	1109	1234	866	763	1381	1286	1143	976	1019	1031	113918	1270	1009	831		-268	-3.643	0.00026928316168052	0.00364317435154812	0.0042	0.0055	0.0051	0.0051	TRUE	0.0903
ENSG00000142784	WDTC1	575	749	492	900	577	550	564	579	507	712	679	743	63069	550	711	1221		288	3.642	0.000270382758265173	0.00365016723657983	0.0016	0.0071	0.0058	0.0058	TRUE	0.0541
ENSG00000169925	BRD3	688	820	609	999	699	621	675	634	627	790	822	839	73137	645	817	1206		27	3.642	0.000270100573215167	0.00365016723657983	0	0.0066	0.0048	0.0048	TRUE	0.0182
ENSG00000138166	DUSP5	783	1055	788	736	518	505	768	816	812	582	609	683	71165	799	625	822		-283	-3.642	0.000270815100135001	0.0036520684332522	0.0019	0.0067	0.0056	0.0056	TRUE	0.0739
ENSG00000130826	DKC1	1416	1977	1560	1563	1008	914	1389	1530	1607	1236	1186	1235	136377	1509	1219	84		-251	-3.641	0.000271522827670281	0.00365767525274546	0.0024	0.0052	0.0044	0.0044	TRUE	0.0573
ENSG00000185420	SMYD3	983	1268	1359	1066	683	587	964	981	1400	843	803	793	96417	1115	813	791		-339	-3.64	0.000272427522393356	0.00366592051615894	0.0235	0.0059	0.0101	0.0101	TRUE	0.5948
ENSG00000271857	-	2	5	10	26	18	23	2	4	10	21	21	31	1483	5	24	1671		741	3.64	0.00027274300755187	0.00366622789550411	0.1011	0.1578	0.1514	0.1514	TRUE	1.2866
ENSG00000040275	SPDL1	1454	1659	1166	1343	878	762	1426	1283	1201	1062	1033	1030	11726	1303	1042	835		-26	-3.631	0.000282758472651128	0.00379678257810647	0.0032	0.0054	0.0048	0.0048	TRUE	0.0799
ENSG00000214548	MEG3	2312	2770	2361	2509	1577	1149	2268	2143	2432	1984	1855	1553	203919	2281	1797	829		-271	-3.629	0.000284709193781974	0.00381888306177792	0.0089	0.0046	0.0058	0.0058	TRUE	0.1669
ENSG00000059122	FLYWCH1	434	585	417	781	458	412	426	453	430	618	539	557	50352	436	571	1233		302	3.628	0.000285715829945224	0.003824196493113	0.0018	0.008	0.0064	0.0064	TRUE	0.0644
ENSG00000080608	PUM3	830	1020	850	756	569	499	814	789	876	598	669	674	73675	826	647	824		-28	-3.628	0.000285421682427798	0.003824196493113	0.0025	0.0066	0.0055	0.0055	TRUE	0.0567
ENSG00000090615	GOLGA3	1952	2260	1696	1782	1227	1157	1914	1748	1747	1409	1443	1564	163776	1803	1472	845		-243	-3.627	0.000286432552279283	0.00382969798821223	0.002	0.0049	0.0041	0.0041	TRUE	0.0348
ENSG00000133639	BTG1	840	1123	844	840	569	522	824	869	870	664	669	706	76689	854	680	832		-265	-3.625	0.000289386499357369	0.00386506829845322	0	0.0065	0.0047	0.0047	TRUE	0.0123
ENSG00000121390	PSPC1	1005	1289	992	1036	667	604	986	997	1022	819	784	816	9042	1002	806	839		-253	-3.62	0.000294944939909111	0.00393092575232057	0	0.006	0.0042	0.0042	TRUE	0.0068
ENSG00000148341	SH3GLB2	560	800	641	1017	644	585	549	619	660	804	757	791	69684	609	784	1218		285	3.62	0.000294730429720784	0.00393092575232057	0.003	0.0068	0.0058	0.0058	TRUE	0.086
ENSG00000104549	SQLE	1663	2135	1300	2432	1701	1388	1631	1652	1339	1923	2001	1876	173705	1541	1933	1199		262	3.617	0.000297885154173655	0.00396168281474262	0.0061	0.0048	0.0053	0.0053	TRUE	0.1556
ENSG00000132341	RAN	6956	9255	7395	7521	4927	4710	6822	7160	7619	5948	5795	6366	661843	7200	6036	861		-217	-3.617	0.000297599948241447	0.00396168281474262	0.0025	0.0038	0.0034	0.0034	TRUE	0.0313
ENSG00000258441	LINC00641	178	192	193	129	100	80	175	149	199	102	118	108	14162	174	109	727		-46	-3.614	0.000301555612989102	0.00400624466545861	0.009	0.0196	0.0172	0.0172	TRUE	0.146
ENSG00000113161	HMGCR	1414	1810	1412	2165	1437	1266	1387	1400	1455	1712	1690	1711	155924	1414	1704	117		227	3.613	0.000303061037519874	0.0040177234688349	0	0.005	0.0034	0.0034	TRUE	0.0075
ENSG00000148834	GSTO1	1844	2335	1886	1995	1249	1132	1809	1806	1943	1578	1469	1530	168916	1853	1526	851		-232	-3.613	0.000302957310166531	0.0040177234688349	0.001	0.0048	0.0037	0.0037	TRUE	0.0217
ENSG00000059804	SLC2A3	416	567	423	709	473	407	408	439	436	561	556	550	49161	428	556	1225		293	3.612	0.000303703734701026	0.00402198772551211	0	0.0081	0.0058	0.0058	TRUE	0.0182
ENSG00000168439	STIP1	4655	5625	4365	4576	3139	2950	4565	4352	4497	3619	3692	3987	411879	4471	3766	863		-212	-3.612	0.00030406626711047	0.00402253663607177	0.0013	0.004	0.0032	0.0032	TRUE	0.0316
ENSG00000108424	KPNB1	10158	13280	9701	10751	7515	6433	9963	10274	9994	8503	8839	8695	937801	10077	8679	877		-19	-3.611	0.000304869458528869	0.00402890778106505	2e-04	0.0037	0.0025	0.0025	TRUE	0.0039
ENSG00000101966	XIAP	748	1001	642	649	526	385	734	774	661	513	619	520	63697	723	551	81		-304	-3.61	0.000305609522999989	0.00403443214346034	0.0064	0.0071	0.007	0.007	TRUE	0.1338
ENSG00000128463	EMC4	1019	1509	1208	1120	740	681	999	1167	1245	886	870	920	101467	1137	892	826		-277	-3.61	0.000306628283230362	0.00404362013927366	0.0059	0.0057	0.0058	0.0058	TRUE	0.1328
ENSG00000105329	TGFB1	2017	2605	1992	3030	1961	1914	1978	2015	2052	2396	2306	2587	222263	2015	2430	117		226	3.609	0.000307137752601412	0.00404454149654647	0.0012	0.0045	0.0036	0.0036	TRUE	0.0374
ENSG00000249992	TMEM158	1920	2687	2450	3561	2110	2379	1883	2079	2524	2816	2482	3216	249994	2162	2838	1232		301	3.609	0.000307343830197337	0.00404454149654647	0.0193	0.0044	0.0081	0.0081	TRUE	0.2581
ENSG00000172081	MOB3A	457	639	430	755	530	431	448	494	443	597	623	583	53144	462	601	1225		293	3.608	0.000308005307918143	0.00404899317691343	0	0.0078	0.006	0.006	TRUE	0.0463
ENSG00000104356	POP1	384	575	401	397	260	211	377	445	413	314	306	285	3566	412	302	794		-333	-3.608	0.00030868862924525	0.00404947764103089	0.0026	0.0099	0.0081	0.0081	TRUE	0.0639
ENSG00000183691	NOG	30	43	40	13	13	6	29	33	41	10	15	8	2293	34	11	596		-746	-3.608	0.000308608221239656	0.00404947764103089	0	0.1033	0.0843	0.0843	TRUE	0.3074
ENSG00000175309	PHYKPL	267	343	276	512	327	243	262	265	284	405	385	328	3216	270	373	1271		346	3.607	0.000309295464673937	0.00405319412284004	0.0037	0.0106	0.009	0.009	TRUE	0.115
ENSG00000155760	FZD7	341	548	304	348	201	168	334	424	313	275	236	227	30172	357	246	767		-383	-3.607	0.000310153320264473	0.00406018891982582	0.0161	0.0111	0.0123	0.0123	TRUE	0.3178
ENSG00000173457	PPP1R14B	2389	3343	2857	2707	1666	1616	2343	2586	2943	2141	1959	2184	235958	2624	2095	835		-261	-3.605	0.000312242203485869	0.00408326756291333	0.0076	0.0045	0.0054	0.0054	TRUE	0.136
ENSG00000184432	COPB2	3126	4127	2745	3070	2184	1891	3066	3193	2828	2428	2569	2556	277325	3029	2518	855		-225	-3.604	0.000313758869115196	0.00409882284908778	0.0021	0.0043	0.0036	0.0036	TRUE	0.0407
ENSG00000129353	SLC44A2	1322	1793	1282	2053	1342	1226	1297	1387	1321	1624	1578	1657	147729	1335	1620	1174		232	3.599	0.000319015165363233	0.00416314790799019	0	0.005	0.0036	0.0036	TRUE	0.0146
ENSG00000196405	EVL	483	585	466	812	543	407	474	453	480	642	639	550	53956	469	610	1228		297	3.599	0.000319772769432161	0.00416869225332582	0.0022	0.0077	0.0064	0.0064	TRUE	0.0819
ENSG00000166913	YWHAB	4950	6308	4359	4895	3541	2914	4855	4880	4491	3871	4165	3939	436679	4742	3992	863		-213	-3.598	0.000320767739574982	0.00417731625924675	0.0014	0.004	0.0032	0.0032	TRUE	0.026
ENSG00000177675	CD163L1	180	219	207	164	101	79	177	169	213	130	119	107	15242	186	119	736		-443	-3.597	0.000321897843848185	0.0041876803610904	0.007	0.0185	0.0159	0.0159	TRUE	0.1679
ENSG00000154582	ELOC	717	950	801	796	481	397	703	735	825	630	566	537	66588	754	578	816		-294	-3.594	0.000325890256240657	0.0042352210894014	0.0053	0.0069	0.0065	0.0065	TRUE	0.0782
ENSG00000130517	PGPEP1	152	232	133	280	224	162	149	179	137	221	263	219	19491	155	234	1332		413	3.592	0.00032776128271029	0.00425071775341047	0.0099	0.0152	0.0141	0.0141	TRUE	0.2124
ENSG00000138326	RPS24	4610	6200	5918	5064	3290	3124	4521	4797	6097	4005	3870	4223	458537	5138	4033	826		-275	-3.592	0.000327597481736475	0.00425071775341047	0.0141	0.004	0.0066	0.0066	TRUE	0.3237
ENSG00000109062	NHERF1	671	876	613	1035	686	631	658	678	632	819	807	853	74095	656	826	1201		264	3.592	0.000328162326790001	0.00425151771460716	0	0.0066	0.0048	0.0048	TRUE	0.0122
ENSG00000166451	CENPN	1254	1604	1081	1235	839	685	1230	1241	1114	977	987	926	107899	1195	963	84		-252	-3.586	0.000335736981974529	0.00434515796505878	0.0015	0.0056	0.0045	0.0045	TRUE	0.0416
ENSG00000133026	MYH10	2412	2933	2118	3385	2499	1935	2366	2269	2182	2677	2939	2615	250811	2272	2744	1171		227	3.579	0.000345402799689657	0.00446564115016721	0.0022	0.0044	0.0038	0.0038	TRUE	0.0464
ENSG00000180535	BHLHA15	30	37	26	6	8	8	29	29	27	5	9	11	183	28	8	604		-726	-3.575	0.000350796521328681	0.00453069981361414	0	0.1285	0.104	0.104	TRUE	0.6291
ENSG00000074855	ANO8	120	190	130	279	158	147	118	147	134	221	186	199	1673	133	202	1337		419	3.573	0.000353398999063171	0.00455423241417296	0.0045	0.0172	0.0144	0.0144	TRUE	0.1034
ENSG00000091164	TXNL1	1004	1293	988	974	700	614	985	1000	1018	770	823	830	90441	1001	808	84		-252	-3.572	0.00035370914263971	0.00455423241417296	0	0.006	0.0043	0.0043	TRUE	0.0212
ENSG00000134308	YWHAQ	6251	7751	5389	5952	4280	3796	6131	5997	5552	4707	5034	5131	542526	5893	4957	863		-213	-3.573	0.000353033535563118	0.00455423241417296	0.002	0.0039	0.0033	0.0033	TRUE	0.0311
ENSG00000092841	MYL6	7253	9813	9089	8043	5121	4987	7113	7592	9364	6361	6023	6741	719904	8023	6375	833		-264	-3.571	0.000355012109435596	0.00456631592095395	0.0123	0.0038	0.0061	0.0061	TRUE	0.2604
ENSG00000116489	CAPZA1	3351	4145	3050	3351	2402	1963	3287	3207	3142	2650	2825	2653	296072	3212	2709	865		-21	-3.57	0.000357603268395844	0.00459342376265312	4e-04	0.0043	0.0031	0.0031	TRUE	0.0167
ENSG00000263266	-	796	1049	913	859	478	508	781	812	941	679	562	687	74351	845	643	813		-299	-3.569	0.000357852936809503	0.00459342376265312	0.0089	0.0066	0.0073	0.0073	TRUE	0.1383
ENSG00000095321	CRAT	465	579	452	742	480	456	456	448	466	587	565	616	5229	457	589	1218		285	3.568	0.000359466590738431	0.00460941397008298	0	0.0079	0.0057	0.0057	TRUE	0.0173
ENSG00000106133	NSUN5P2	80	97	105	183	128	100	78	75	108	145	151	135	11535	87	144	1397		482	3.568	0.000360153319777954	0.00461349774046851	0.01	0.0233	0.0208	0.0208	TRUE	0.4071
ENSG00000171208	NETO2	1304	1639	1193	1245	923	743	1279	1268	1229	985	1086	1004	114176	1259	1025	845		-243	-3.567	0.000360573858908252	0.00461416680735707	5e-04	0.0055	0.0041	0.0041	TRUE	0.032
ENSG00000141736	ERBB2	1274	1648	1111	1950	1197	1167	1249	1275	1145	1542	1408	1577	136609	1223	1509	1186		246	3.566	0.000362174905893168	0.0046299257357445	0.0026	0.0052	0.0044	0.0044	TRUE	0.0407
ENSG00000064687	ABCA7	85	72	67	167	89	91	83	56	69	132	105	123	9464	69	120	1432		518	3.566	0.000363156089390376	0.00463773648102205	0.0155	0.0277	0.0252	0.0252	TRUE	0.3061
ENSG00000183287	CCBE1	3340	4069	2921	3255	2300	1965	3276	3148	3009	2574	2705	2656	289477	3144	2645	863		-213	-3.565	0.000364072468571285	0.00464470456849394	9e-04	0.0043	0.0032	0.0032	TRUE	0.0169
ENSG00000137393	RNF144B	147	205	158	127	79	75	144	159	163	100	93	101	12671	155	98	733		-448	-3.563	0.000366070104169116	0.00466543872332725	0	0.0215	0.0162	0.0162	TRUE	0.0397
ENSG00000185650	ZFP36L1	2306	2928	1910	3422	2220	1901	2262	2265	1968	2706	2611	2570	239695	2165	2629	1174		232	3.56	0.000371288634430021	0.0047271382237188	0.0028	0.0044	0.004	0.004	TRUE	0.0759
ENSG00000171703	TCEA2	347	438	410	621	431	356	340	339	422	491	507	481	43014	367	493	1248		32	3.557	0.000375060586177616	0.00477031372957683	0.0053	0.0088	0.0081	0.0081	TRUE	0.1937
ENSG00000166130	IKBIP	844	1145	821	762	618	503	828	886	846	603	727	680	76147	853	670	826		-277	-3.556	0.000375855832204935	0.00477074150543407	0.0037	0.0065	0.0058	0.0058	TRUE	0.0988
ENSG00000204381	LAYN	683	894	675	680	418	425	670	692	695	538	492	574	61014	686	535	824		-28	-3.556	0.000375849526548014	0.00477074150543407	2e-04	0.0072	0.0057	0.0057	TRUE	0.0543
ENSG00000104312	RIPK2	398	544	355	382	235	213	390	421	366	302	276	288	34056	392	289	797		-327	-3.556	0.000376257339976188	0.00477100400326081	0	0.0102	0.008	0.008	TRUE	0.0488
ENSG00000230043	-	230	346	290	243	153	122	226	268	299	192	180	165	22151	264	179	763		-39	-3.554	0.000379609685864373	0.00480864524217277	0.009	0.0138	0.0127	0.0127	TRUE	0.1767
ENSG00000106305	AIMP2	436	640	558	493	277	272	428	495	575	390	326	368	43016	499	361	79		-339	-3.553	0.000380350672561387	0.00481316487459501	0.013	0.0088	0.0098	0.0098	TRUE	0.1676
ENSG00000112902	SEMA5A	779	782	524	620	410	299	764	605	540	490	482	404	5476	636	459	789		-342	-3.553	0.000381359551693329	0.00482106202181032	0.019	0.0077	0.0106	0.0106	TRUE	0.3592
ENSG00000197451	HNRNPAB	4524	5770	4639	4826	3184	2964	4437	4464	4779	3817	3745	4006	420805	4560	3856	866		-207	-3.552	0.000381878679180291	0.00482275815803497	0.0011	0.004	0.0031	0.0031	TRUE	0.0214
ENSG00000113140	SPARC	9117	11908	9615	9861	6430	6151	8942	9213	9906	7799	7563	8314	862264	9354	7892	865		-209	-3.552	0.000382901872521404	0.00483081033126701	0.0024	0.0038	0.0033	0.0033	TRUE	0.0325
ENSG00000175166	PSMD2	11130	14293	10281	11807	7679	7123	10916	11058	10592	9338	9032	9628	1009389	10855	9333	876		-191	-3.55	0.000384760769453729	0.00484937919488563	6e-04	0.0037	0.0026	0.0026	TRUE	0.0096
ENSG00000077942	FBLN1	470	615	514	828	485	522	461	476	530	655	570	706	56619	489	644	1232		301	3.549	0.000385967151659709	0.00485969495074656	0.0063	0.0075	0.0072	0.0072	TRUE	0.1119
ENSG00000050393	MCUR1	647	893	611	638	432	382	635	691	629	505	508	516	58065	652	510	825		-278	-3.543	0.000395833243457574	0.00497577767404149	0	0.0074	0.0055	0.0055	TRUE	0.0341
ENSG00000096093	EFHC1	176	244	209	376	221	198	173	189	215	297	260	268	23361	192	275	1294		372	3.543	0.000396258120891369	0.00497577767404149	0.0041	0.0133	0.0113	0.0113	TRUE	0.1137
ENSG00000099875	MKNK2	891	1183	953	1544	919	850	874	915	982	1221	1081	1149	103698	924	1150	1194		255	3.542	0.000396378202322271	0.00497577767404149	0.0027	0.0057	0.0049	0.0049	TRUE	0.0368
ENSG00000102878	HSF4	24	54	42	106	52	59	24	42	43	84	61	80	5555	36	75	1524		608	3.541	0.000398791929532163	0.00499606529317893	0.0365	0.0447	0.0433	0.0433	TRUE	0.6619
ENSG00000131871	SELENOS	779	1023	746	759	475	493	764	791	769	600	559	666	69156	775	608	827		-274	-3.541	0.000398595571272542	0.00499606529317893	0.0015	0.0068	0.0056	0.0056	TRUE	0.0748
ENSG00000178026	LRRC75B	47	58	47	107	78	59	46	45	48	85	92	80	6592	46	86	146		546	3.537	0.000404977372590499	0.00506848803577799	0	0.0382	0.0284	0.0284	TRUE	0.0363
ENSG00000089685	BIRC5	2609	3391	2747	2925	1831	1630	2559	2623	2830	2313	2154	2203	244708	2671	2223	858		-221	-3.535	0.000407620777743587	0.00509648014328509	0.0015	0.0044	0.0036	0.0036	TRUE	0.0326
ENSG00000100284	TOM1	912	1129	973	973	546	550	894	873	1002	770	642	743	82091	923	718	824		-279	-3.534	0.000409245399622259	0.0051116912925899	0.0059	0.0063	0.0062	0.0062	TRUE	0.1008
ENSG00000090520	DNAJB11	1078	1269	911	995	637	621	1057	982	939	787	749	839	89219	993	792	835		-26	-3.533	0.000411164528072479	0.00513054701961356	0.0021	0.0061	0.005	0.005	TRUE	0.0382
ENSG00000118508	RAB32	725	868	719	698	424	441	711	672	741	552	499	596	62836	708	549	822		-283	-3.533	0.000411585932446747	0.00513069508626154	0.0027	0.0071	0.0061	0.0061	TRUE	0.0706
ENSG00000091656	ZFHX4	924	877	699	733	533	359	906	678	720	580	627	485	66612	768	564	798		-326	-3.53	0.00041623876246448	0.00518353798822565	0.0183	0.0069	0.0097	0.0097	TRUE	0.2924
ENSG00000134001	EIF2S1	2441	3168	2156	2428	1704	1460	2394	2451	2221	1920	2004	1973	216068	2355	1966	859		-22	-3.528	0.000418124948617897	0.00519904712026433	0.0012	0.0046	0.0035	0.0035	TRUE	0.0298
ENSG00000168528	SERINC2	161	217	132	308	180	167	158	168	136	244	212	226	19047	154	227	1311		391	3.528	0.000418314136113222	0.00519904712026433	0	0.0155	0.0128	0.0128	TRUE	0.106
ENSG00000128908	INO80	873	1088	809	803	580	522	856	842	833	635	682	706	75904	844	674	835		-26	-3.528	0.000419020385014196	0.00520266341274316	0	0.0065	0.0048	0.0048	TRUE	0.033
ENSG00000139734	DIAPH3	2010	2383	1786	1778	1445	1083	1971	1844	1840	1406	1700	1464	170409	1885	1523	842		-249	-3.527	0.000419894151660966	0.00520835042773127	0.0051	0.0048	0.0049	0.0049	TRUE	0.1233
ENSG00000232442	MHENCR	60	100	113	211	113	104	59	77	116	167	133	141	1155	84	147	1429		515	3.526	0.000422208199970881	0.00523187371833353	0.0543	0.0233	0.029	0.029	TRUE	0.9438
ENSG00000084444	FAM234B	192	216	175	335	210	185	188	167	180	265	247	250	21628	178	254	1288		365	3.524	0.000425833183386675	0.00526437404653549	0	0.0141	0.0106	0.0106	TRUE	0.0371
ENSG00000167680	SEMA6B	54	111	69	167	90	96	53	86	71	132	106	130	9627	70	123	1424		51	3.524	0.000425796016906892	0.00526437404653549	0.0228	0.0273	0.0264	0.0264	TRUE	0.409
ENSG00000172201	ID4	23	39	31	14	7	2	23	30	32	11	8	3	1778	28	7	62		-689	-3.523	0.000426091577521311	0.00526437404653549	0.0108	0.1322	0.1171	0.1171	TRUE	0.6923
ENSG00000101608	MYL12A	3614	4773	4015	3808	2701	2392	3544	3693	4136	3012	3177	3233	346588	3791	3141	855		-226	-3.522	0.000428649586678673	0.00528093985029877	0.0035	0.0042	0.004	0.004	TRUE	0.0766
ENSG00000198682	PAPSS2	1123	1329	836	985	669	567	1101	1028	861	779	787	766	88719	997	777	825		-278	-3.522	0.000428696984973966	0.00528093985029877	0.0071	0.0061	0.0063	0.0063	TRUE	0.1658
ENSG00000198843	SELENOT	1154	1379	967	1090	724	637	1132	1067	996	862	852	861	96159	1065	858	841		-25	-3.522	0.000427965062866639	0.00528093985029877	0.0012	0.0059	0.0046	0.0046	TRUE	0.037
ENSG00000155115	GTF3C6	565	708	667	570	383	329	554	548	687	451	450	445	5225	596	449	809		-306	-3.521	0.000430592984511267	0.00529908537323885	0.0071	0.0079	0.0077	0.0077	TRUE	0.2054
ENSG00000119943	PYROXD2	48	88	75	127	100	92	47	68	77	100	118	124	8914	64	114	1432		518	3.517	0.000436939766641495	0.00537191501127051	0.0203	0.0292	0.0275	0.0275	TRUE	0.4617
ENSG00000225210	DUXAP9	16	15	7	41	29	26	16	12	7	32	34	35	227	12	34	1612		689	3.514	0.000441085485865165	0.00541756761462626	0	0.1043	0.0844	0.0844	TRUE	0.3659
ENSG00000166886	NAB2	582	756	533	916	585	553	571	585	549	724	688	747	64413	568	720	1203		267	3.514	0.000441855954349945	0.0054217153732577	0	0.007	0.0052	0.0052	TRUE	0.017
ENSG00000171658	NMRAL2P	28	37	37	10	10	8	27	29	38	8	12	11	2078	31	10	62		-69	-3.513	0.000443713409921113	0.00543917964725216	0	0.1136	0.0902	0.0902	TRUE	0.2294
ENSG00000168487	BMP1	794	1098	866	1425	847	766	779	849	892	1127	996	1035	9465	840	1053	1197		26	3.511	0.000446131073216609	0.00546347026906909	0.0033	0.0059	0.0052	0.0052	TRUE	0.048
ENSG00000141562	NARF	373	427	394	587	419	379	366	330	406	464	493	512	42857	367	490	124		31	3.51	0.000447663017097998	0.00547687722480832	0.0042	0.0088	0.0077	0.0077	TRUE	0.0959
ENSG00000137834	SMAD6	69	124	75	58	35	27	68	96	77	46	41	36	6073	80	41	675		-567	-3.508	0.000451166169080386	0.00551435099145276	0	0.0412	0.0348	0.0348	TRUE	0.2976
ENSG00000075624	ACTB	80090	109005	84117	89921	57233	54792	78549	84332	86661	71118	67315	74060	7700594	83181	70831	871		-2	-3.506	0.000454479280333775	0.00554943121249662	0.0024	0.0035	0.0031	0.0031	TRUE	0.0291
ENSG00000197728	RPS26	1306	1864	1767	1514	867	894	1281	1442	1820	1197	1020	1208	132816	1514	1142	81		-304	-3.506	0.000454972885352048	0.00555004898509295	0.0199	0.0052	0.0089	0.0089	TRUE	0.373
ENSG00000115539	PDCL3	340	430	305	292	195	189	333	333	314	231	229	255	28268	327	238	794		-333	-3.501	0.000464263133528227	0.00565786822649964	0	0.0116	0.0087	0.0087	TRUE	0.038
ENSG00000160200	CBS	95	123	93	208	118	106	93	95	96	165	139	143	12179	95	149	1355		439	3.497	0.000470369905353777	0.00572671931416144	0	0.0223	0.017	0.017	TRUE	0.0993
ENSG00000175567	UCP2	55	75	42	119	72	76	54	58	43	94	85	103	7279	52	94	1437		523	3.492	0.000480211412956064	0.00584086270049861	0	0.0349	0.028	0.028	TRUE	0.1617
ENSG00000152256	PDK1	200	279	184	341	243	216	196	216	190	270	286	292	2415	201	283	1273		349	3.488	0.000485767895995193	0.0059027160048766	0	0.013	0.0099	0.0099	TRUE	0.0523
ENSG00000185728	YTHDF3	1326	1531	1001	1128	850	632	1300	1184	1031	892	1000	854	104372	1172	915	826		-276	-3.487	0.000487583062424208	0.00591903159501016	0.0086	0.0057	0.0066	0.0066	TRUE	0.1299
ENSG00000096384	HSP90AB1	20393	26476	20326	20953	14884	13678	20001	20483	20941	16572	17506	18488	1899837	20475	17522	874		-195	-3.487	0.000488561220892803	0.00592516454534854	0.0017	0.0036	0.0029	0.0029	TRUE	0.0284
ENSG00000105486	LIG1	1190	1570	1202	1874	1247	1053	1167	1215	1238	1482	1467	1423	133203	1207	1457	117		226	3.486	0.000489948549666837	0.00593050766205424	0	0.0052	0.0037	0.0037	TRUE	0.0097
ENSG00000164687	FABP5	215	260	211	147	127	116	211	201	217	116	149	157	1753	210	141	757		-402	-3.486	0.000489863874262241	0.00593050766205424	0.006	0.0165	0.0144	0.0144	TRUE	0.2799
ENSG00000111647	BLTP3B	546	581	378	385	297	254	535	449	389	304	349	343	39526	458	332	792		-337	-3.485	0.000491626368679715	0.00594507253554003	0.0135	0.0093	0.0103	0.0103	TRUE	0.2239
ENSG00000182492	BGN	1074	1458	1064	1787	1083	977	1053	1128	1096	1413	1274	1321	12142	1092	1336	1179		237	3.485	0.00049232945308995	0.00594783354706933	0.0014	0.0054	0.0042	0.0042	TRUE	0.0326
ENSG00000049192	ADAMTS6	920	1062	880	895	622	475	902	822	907	708	732	642	78533	877	694	834		-262	-3.48	0.000501844758440429	0.00605694714233304	0.0023	0.0064	0.0053	0.0053	TRUE	0.0465
ENSG00000130487	KLHDC7B	75	88	66	56	21	23	74	68	68	44	25	31	5162	70	33	666		-586	-3.479	0.000504019558885252	0.00607734074467222	0.0096	0.0478	0.0416	0.0416	TRUE	0.7022
ENSG00000122863	CHST3	722	885	548	632	420	374	708	685	565	500	494	506	57612	653	500	817		-292	-3.477	0.000507609930248366	0.00611474731360724	0.006	0.0075	0.0071	0.0071	TRUE	0.1597
ENSG00000249592	PCGF3-AS1	148	167	146	287	164	152	145	129	150	227	193	205	17502	141	208	131		389	3.475	0.000511690736786996	0.00615798419833572	0	0.0166	0.0133	0.0133	TRUE	0.0737
ENSG00000106617	PRKAG2	437	530	423	399	286	229	429	410	436	316	336	310	37265	425	321	811		-302	-3.469	0.000522869246786966	0.00628647401511239	0	0.0096	0.0071	0.0071	TRUE	0.0201
ENSG00000169857	AVEN	413	567	467	392	262	271	405	439	481	310	308	366	38489	442	328	803		-317	-3.468	0.000523392981379096	0.00628673755581718	0.0054	0.0094	0.0085	0.0085	TRUE	0.1081
ENSG00000165959	CLMN	191	237	166	320	209	199	187	183	171	253	246	269	21826	180	256	1278		354	3.464	0.000531334612941781	0.00637601535530138	0	0.014	0.0104	0.0104	TRUE	0.0218
ENSG00000099889	ARVCF	73	100	84	209	109	76	72	77	87	165	128	103	10529	79	132	1398		483	3.464	0.000532414931079306	0.00637718602485374	0.0256	0.0252	0.0253	0.0253	TRUE	0.2131
ENSG00000146950	SHROOM2	164	183	144	274	174	175	161	142	148	217	205	237	18478	150	220	1299		377	3.464	0.000532450238026581	0.00637718602485374	0	0.0159	0.0123	0.0123	TRUE	0.046
ENSG00000105767	CADM4	227	308	216	417	247	238	223	238	223	330	291	322	27091	228	314	126		333	3.463	0.000534236343024525	0.00639246695836796	0	0.0119	0.0091	0.0091	TRUE	0.0476
ENSG00000123545	NDUFAF4	234	303	226	186	150	119	229	234	233	147	176	161	19685	232	161	774		-369	-3.46	0.000541035513170942	0.00646764590553966	0	0.0151	0.0116	0.0116	TRUE	0.0754
ENSG00000100591	AHSA1	1854	2295	1814	1858	1250	1186	1818	1776	1869	1469	1470	1603	166758	1821	1514	858		-222	-3.459	0.000542922891443821	0.00648109673228877	7e-04	0.0049	0.0037	0.0037	TRUE	0.0305
ENSG00000153317	ASAP1	3135	3721	2381	2883	2018	1579	3075	2879	2453	2280	2373	2134	253239	2802	2262	843		-247	-3.458	0.000543195367888187	0.00648109673228877	0.0073	0.0044	0.0053	0.0053	TRUE	0.1429
ENSG00000110455	ACCS	153	215	160	326	181	167	150	166	165	258	213	226	19628	160	232	1294		372	3.452	0.00055559192478339	0.00662269803395462	0	0.0151	0.0123	0.0123	TRUE	0.1144
ENSG00000126749	EMG1	684	978	756	760	492	404	671	757	779	601	579	546	65536	736	575	829		-271	-3.45	0.000560655948886293	0.00667670886658506	0.0029	0.007	0.0059	0.0059	TRUE	0.0689
ENSG00000187678	SPRY4	580	737	504	512	384	315	569	570	519	405	452	426	4901	553	428	821		-284	-3.449	0.000561953589668739	0.00668580681041782	0	0.0082	0.0064	0.0064	TRUE	0.0321
ENSG00000131773	KHDRBS3	276	354	262	254	153	148	271	274	270	201	180	200	23256	272	194	788		-345	-3.449	0.000563503711591651	0.00669153980930825	0	0.0133	0.0098	0.0098	TRUE	0.0395
ENSG00000163376	KBTBD8	71	69	47	34	25	16	70	53	48	27	29	22	4156	57	26	66		-6	-3.449	0.000563374338244534	0.00669153980930825	0	0.0585	0.0484	0.0484	TRUE	0.3061
ENSG00000228063	LYPLAL1-DT	23	29	28	5	7	6	23	22	29	4	8	8	1569	25	7	644		-634	-3.448	0.000564627052397828	0.00669853003071968	0	0.1493	0.1208	0.1208	TRUE	0.5115
ENSG00000266714	MYO15B	22	29	25	50	56	40	22	22	26	40	66	54	3821	23	53	1527		611	3.448	0.000565606346845248	0.00670379972873914	0	0.0634	0.0545	0.0545	TRUE	0.1496
ENSG00000116679	IVNS1ABP	1661	1944	1503	1507	1126	984	1629	1504	1548	1192	1324	1330	142129	1560	1282	851		-233	-3.446	0.000569275340537035	0.006728909503598	0.0021	0.0051	0.0042	0.0042	TRUE	0.0481
ENSG00000137814	HAUS2	694	857	617	613	466	387	681	663	636	485	548	523	58922	660	519	829		-27	-3.446	0.000569873322423171	0.006728909503598	0	0.0074	0.0057	0.0057	TRUE	0.0422
ENSG00000196975	ANXA4	291	379	269	467	328	288	285	293	277	369	386	389	33336	285	381	1237		307	3.446	0.000569770213013395	0.006728909503598	0	0.0104	0.0075	0.0075	TRUE	0.0097
ENSG00000223705	NSUN5P1	70	97	103	211	108	92	69	75	106	167	127	124	11135	83	139	1391		477	3.446	0.000568902454661188	0.006728909503598	0.031	0.024	0.0255	0.0255	TRUE	0.5208
ENSG00000112796	ENPP5	66	66	38	101	93	73	65	51	39	80	109	99	7381	52	96	144		526	3.445	0.000571650958953602	0.00674354351579165	0.0259	0.0345	0.0328	0.0328	TRUE	0.3866
ENSG00000161057	PSMC2	968	1234	940	944	626	617	949	955	968	747	736	834	86489	957	772	842		-249	-3.444	0.000572562916253239	0.00674695912788243	5e-04	0.0061	0.0047	0.0047	TRUE	0.0543
ENSG00000166575	TMEM135	139	175	119	228	182	144	136	135	123	180	214	195	16389	131	196	131		389	3.444	0.000573017601537908	0.00674695912788243	0	0.0175	0.0137	0.0137	TRUE	0.0679
ENSG00000168495	POLR3D	651	826	552	636	389	349	638	639	569	503	458	472	54641	615	478	825		-278	-3.443	0.000574883549929782	0.00675927532135089	0.0018	0.0077	0.0062	0.0062	TRUE	0.0506
ENSG00000172992	DCAKD	291	336	260	476	302	266	285	260	268	376	355	360	3174	271	364	1242		313	3.443	0.000575142679802048	0.00675927532135089	0	0.0107	0.0079	0.0079	TRUE	0.024
ENSG00000150347	ARID5B	204	226	196	185	102	79	200	175	202	146	120	107	15832	192	124	754		-408	-3.442	0.000577349241592951	0.00677884845236784	0.0086	0.0179	0.016	0.016	TRUE	0.2708
ENSG00000196656	-	263	328	311	233	166	150	258	254	320	184	195	203	23573	277	194	779		-36	-3.442	0.000578404617746215	0.00678488113401178	0.007	0.0132	0.0117	0.0117	TRUE	0.2026
ENSG00000148218	ALAD	371	511	360	625	409	366	364	395	371	494	481	495	43336	377	490	1219		285	3.438	0.000585205644370916	0.00685823789773511	0	0.0088	0.0064	0.0064	TRUE	0.0229
ENSG00000121350	PYROXD1	173	231	150	130	98	83	170	179	155	103	115	112	13886	168	110	753		-409	-3.438	0.000585957190063208	0.00686062773561857	0	0.02	0.0153	0.0153	TRUE	0.0487
ENSG00000256673	-	91	100	121	218	121	116	89	77	125	172	142	157	12713	97	157	1369		453	3.436	0.000590226558170788	0.00690416276448518	0.0257	0.0215	0.0223	0.0223	TRUE	0.5896
ENSG00000142864	SERBP1	6091	7509	5453	6027	4421	3606	5974	5809	5618	4767	5200	4874	537362	5800	4947	872		-197	-3.435	0.000592339282301067	0.00692241280659306	0.0012	0.0039	0.003	0.003	TRUE	0.0244
ENSG00000089060	SLC8B1	191	227	176	347	187	212	187	176	181	274	220	287	22087	181	260	1286		362	3.433	0.000596092960292736	0.00695978807693141	0.0056	0.0139	0.012	0.012	TRUE	0.1959
ENSG00000174233	ADCY6	832	1027	689	1293	774	721	816	795	710	1023	910	975	87132	774	969	1194		256	3.433	0.00059785780950775	0.00697389444833622	0.0032	0.0061	0.0053	0.0053	TRUE	0.0598
ENSG00000168785	TSPAN5	1199	1579	1114	1247	773	740	1176	1222	1148	986	909	1000	107348	1182	965	849		-236	-3.431	0.000601186987335592	0.00700620518822353	7e-04	0.0056	0.0043	0.0043	TRUE	0.0299
ENSG00000131469	RPL27	3725	4692	4322	4067	2478	2473	3653	3630	4453	3217	2915	3343	353496	3912	3158	843		-246	-3.431	0.000601814749281942	0.00700700295446484	0.0092	0.0041	0.0055	0.0055	TRUE	0.1773
ENSG00000166741	NNMT	670	850	848	1185	785	739	657	658	874	937	923	999	84129	730	953	1223		29	3.43	0.00060458767956346	0.00703275250656549	0.0137	0.0062	0.008	0.008	TRUE	0.3495
ENSG00000123689	G0S2	8012	11140	9580	8917	5535	5735	7858	8618	9870	7052	6510	7752	794339	8782	7105	844		-244	-3.425	0.000614124275394671	0.00713705836933621	0.0103	0.0038	0.0056	0.0056	TRUE	0.143
ENSG00000097033	SH3GLB1	1692	2070	1451	1561	1133	1000	1659	1601	1495	1235	1333	1352	144577	1585	1307	853		-23	-3.425	0.000615133107335725	0.00713757550222995	0.0019	0.0051	0.0042	0.0042	TRUE	0.0294
ENSG00000132563	REEP2	152	190	155	277	182	165	149	147	160	219	214	223	18532	152	219	1287		364	3.425	0.000615308232950858	0.00713757550222995	0	0.0158	0.0115	0.0115	TRUE	0.0203
ENSG00000122034	GTF3A	1205	1556	1245	1271	863	734	1182	1204	1283	1005	1015	992	111344	1223	1004	852		-231	-3.423	0.000618251054582219	0.00716507790176321	0	0.0055	0.004	0.004	TRUE	0.0216
ENSG00000101447	FAM83D	1188	1517	1101	1214	812	699	1165	1174	1134	960	955	945	105551	1158	953	853		-229	-3.421	0.000624542924957207	0.0072313066209463	0	0.0057	0.0039	0.0039	TRUE	0.0037
ENSG00000261879	ZNF594-DT	19	30	35	68	53	40	19	23	36	54	62	54	4135	26	57	1506		591	3.42	0.000625871050975794	0.0072399930993765	0.0141	0.0588	0.0518	0.0518	TRUE	0.675
ENSG00000135365	PHF21A	365	404	413	608	456	345	358	313	425	481	536	466	42992	365	494	1247		318	3.419	0.000629076968923243	0.00727036555965903	0.0122	0.0088	0.0096	0.0096	TRUE	0.236
ENSG00000104131	EIF3J	1700	2014	1554	1549	1219	956	1667	1558	1601	1225	1434	1292	146291	1609	1317	85		-234	-3.417	0.000632414150160304	0.00730219767115972	0.0028	0.0051	0.0045	0.0045	TRUE	0.0725
ENSG00000170348	TMED10	4185	5404	3893	4335	3024	2635	4104	4181	4011	3429	3557	3562	380715	4099	3516	876		-192	-3.416	0.000635042266854014	0.00732579145409492	2e-04	0.0041	0.0028	0.0028	TRUE	0.0059
ENSG00000168090	COPS6	1118	1542	1134	1179	773	728	1096	1193	1168	932	909	984	104723	1152	942	849		-236	-3.415	0.000638940223201897	0.00736397710788718	8e-04	0.0057	0.0043	0.0043	TRUE	0.0217
ENSG00000100568	VTI1B	701	850	700	683	423	431	688	658	721	540	498	583	61443	689	540	83		-269	-3.414	0.000639884504627173	0.007368081869457	0.0017	0.0072	0.0059	0.0059	TRUE	0.052
ENSG00000101150	TPD52L2	4034	5177	3652	4246	2865	2443	3956	4005	3762	3358	3370	3302	362566	3908	3343	874		-194	-3.411	0.000646178137697747	0.00742689881566731	4e-04	0.0041	0.0029	0.0029	TRUE	0.0128
ENSG00000167088	SNRPD1	1376	1704	1470	1378	980	863	1350	1318	1514	1090	1153	1166	126521	1394	1136	848		-238	-3.412	0.000645939001064185	0.00742689881566731	0.0028	0.0053	0.0046	0.0046	TRUE	0.0679
ENSG00000161800	RACGAP1	2222	2845	1946	2232	1529	1325	2179	2201	2005	1765	1798	1791	195662	2128	1785	863		-213	-3.407	0.000655882584248473	0.00753152797017861	9e-04	0.0047	0.0035	0.0035	TRUE	0.0308
ENSG00000031003	FAM13B	896	962	632	679	528	420	879	744	651	537	621	568	66664	758	575	815		-296	-3.406	0.000658093041957797	0.00754999050334	0.0127	0.0069	0.0084	0.0084	TRUE	0.2265
ENSG00000156482	RPL30	3791	5225	4435	4405	2662	2567	3718	4042	4569	3484	3131	3470	373568	4110	3362	85		-234	-3.405	0.000661429029282607	0.0075813201087397	0.0068	0.0041	0.0049	0.0049	TRUE	0.1156
ENSG00000174444	RPL4	17037	22159	16965	18059	12343	11471	16709	17143	17478	14283	14517	15505	1593928	17110	14768	88		-185	-3.404	0.000663137198389107	0.00759395139069354	0.0011	0.0036	0.0027	0.0027	TRUE	0.0232
ENSG00000009307	CSDE1	8383	10234	6672	7795	5698	4645	8222	7918	6874	6165	6702	6278	702638	7671	6382	859		-219	-3.404	0.000665276264616102	0.00760016890698015	0.005	0.0038	0.0042	0.0042	TRUE	0.1005
ENSG00000123094	RASSF8	854	980	559	659	472	401	838	758	576	521	555	542	63167	724	539	807		-31	-3.403	0.000665657443600803	0.00760016890698015	0.0174	0.0071	0.0097	0.0097	TRUE	0.371
ENSG00000147604	RPL7	5867	7428	6441	6221	4253	3892	5754	5747	6636	4920	5002	5261	555327	6046	5061	862		-214	-3.403	0.000666106757651996	0.00760016890698015	0.0041	0.0039	0.0039	0.0039	TRUE	0.0887
ENSG00000173744	AGFG1	1157	1372	852	998	726	556	1135	1061	878	789	854	752	91145	1025	798	827		-274	-3.403	0.000665314810924295	0.00760016890698015	0.0097	0.006	0.007	0.007	TRUE	0.1845
ENSG00000163395	IGFN1	14	9	16	43	34	22	14	7	16	34	40	30	2349	12	35	1543		626	3.403	0.000667646934986656	0.00761081055642659	0.0136	0.1009	0.0881	0.0881	TRUE	0.776
ENSG00000141526	SLC16A3	2441	3210	2879	4038	2563	2609	2394	2483	2966	3194	3014	3526	292969	2614	3245	1186		247	3.402	0.000670017166531431	0.00763088642027797	0.0096	0.0043	0.0057	0.0057	TRUE	0.1667
ENSG00000143473	KCNH1	86	108	70	171	102	97	84	84	72	135	120	131	10439	80	129	1354		438	3.4	0.000673610327206953	0.00766038911813407	0	0.0254	0.0194	0.0194	TRUE	0.0657
ENSG00000174938	SEZ6L2	572	790	550	897	588	613	561	611	567	709	692	829	6614	580	743	1206		271	3.4	0.000673830524280312	0.00766038911813407	0.0043	0.007	0.0063	0.0063	TRUE	0.1133
ENSG00000049089	COL9A2	42	55	36	100	56	61	41	43	37	79	66	82	5804	40	76	1437		523	3.398	0.000678335427836765	0.00770461127827651	0	0.0429	0.033	0.033	TRUE	0.1113
ENSG00000156467	UQCRB	1260	1678	1533	1312	927	834	1236	1298	1579	1038	1090	1127	122809	1371	1085	834		-261	-3.397	0.000680625208823963	0.00771748487802835	0.0085	0.0054	0.0063	0.0063	TRUE	0.2099
ENSG00000198791	CNOT7	1460	1895	1275	1441	1021	830	1432	1466	1314	1140	1201	1122	127899	1404	1154	853		-23	-3.397	0.0006807008932169	0.00771748487802835	0.0016	0.0053	0.0042	0.0042	TRUE	0.0376
ENSG00000187605	TET3	563	567	384	430	274	258	552	439	396	340	322	349	39959	462	337	799		-324	-3.395	0.000685822988216338	0.00776852657900025	0.0138	0.0092	0.0103	0.0103	TRUE	0.3323
ENSG00000111711	GOLT1B	658	883	503	589	414	329	645	683	518	466	487	445	54069	615	466	814		-297	-3.394	0.00068814972698006	0.00778154298710523	0.0099	0.0077	0.0083	0.0083	TRUE	0.2215
ENSG00000174327	SLC16A13	72	64	53	128	80	80	71	50	55	101	94	108	797	59	101	1398		484	3.394	0.000688247042659588	0.00778154298710523	0	0.0322	0.0268	0.0268	TRUE	0.297
ENSG00000198586	TLK1	835	1011	710	740	568	438	819	782	731	585	668	592	69632	777	615	834		-262	-3.394	0.000688835502290845	0.00778154298710523	0.0027	0.0068	0.0057	0.0057	TRUE	0.0656
ENSG00000066056	TIE1	395	524	343	699	397	361	387	405	353	553	467	488	44231	382	503	1226		294	3.391	0.000695347896240422	0.00784803463432433	0.0045	0.0087	0.0076	0.0076	TRUE	0.096
ENSG00000198176	TFDP1	4734	6229	4222	4915	3223	2998	4643	4819	4350	3887	3791	4052	4257	4604	3910	87		-201	-3.39	0.000699614234558322	0.00788907932542453	0.0015	0.004	0.0033	0.0033	TRUE	0.0283
ENSG00000115107	STEAP3	1370	1736	1181	1356	892	805	1344	1343	1217	1072	1049	1088	118552	1301	1070	853		-23	-3.389	0.00070274160233718	0.00791721834000017	0.0011	0.0054	0.0042	0.0042	TRUE	0.038
ENSG00000139190	VAMP1	88	155	123	231	149	118	86	120	127	183	175	159	14173	111	172	1333		414	3.388	0.000705128277934009	0.00793696951119251	0.0126	0.0196	0.0183	0.0183	TRUE	0.3686
ENSG00000119431	HDHD3	90	140	101	186	131	123	88	108	104	147	154	166	12801	100	156	1328		41	3.385	0.000710938349389643	0.00798145986726794	0	0.0214	0.0168	0.0168	TRUE	0.1055
ENSG00000168056	LTBP3	931	1212	1157	1749	1010	990	913	938	1192	1383	1188	1338	115868	1014	1303	121		275	3.386	0.000710021444228356	0.00798145986726794	0.0134	0.0055	0.0074	0.0074	TRUE	0.2776
ENSG00000230325	-	75	93	89	44	42	31	74	72	92	35	49	42	6055	79	42	696		-523	-3.385	0.000710992114612949	0.00798145986726794	0	0.0413	0.0346	0.0346	TRUE	0.222
ENSG00000104635	SLC39A14	3404	4361	2804	3281	2268	2018	3338	3374	2889	2595	2668	2728	293189	3200	2664	859		-219	-3.384	0.000714687114829441	0.00800858691823187	0.0034	0.0043	0.0041	0.0041	TRUE	0.0875
ENSG00000137285	TUBB2B	48	68	55	131	81	57	47	53	57	104	95	77	7204	52	92	1407		492	3.384	0.000714497351113966	0.00800858691823187	0	0.0352	0.0286	0.0286	TRUE	0.1702
ENSG00000183458	-	6	9	4	14	25	23	6	7	4	11	29	31	1476	6	24	1492		577	3.383	0.000715697057850909	0.00801273703374101	0	0.1585	0.1562	0.1562	TRUE	1.6162
ENSG00000221963	APOL6	506	564	428	740	522	417	496	436	441	585	614	564	52274	458	588	1209		274	3.383	0.000716972946435214	0.00801985452941104	0.0013	0.0079	0.0063	0.0063	TRUE	0.062
ENSG00000137055	PLAA	694	893	683	670	489	406	681	691	704	530	575	549	6215	692	551	838		-256	-3.38	0.000726039021263289	0.00811402039106734	0	0.0072	0.0052	0.0052	TRUE	0.017
ENSG00000110200	ANAPC15	499	575	546	457	285	308	489	445	563	361	335	416	43495	499	371	807		-309	-3.378	0.00073034936798247	0.00815152015065228	0.0105	0.0088	0.0092	0.0092	TRUE	0.1439
ENSG00000182580	EPHB3	74	65	54	132	86	75	73	50	56	104	101	101	809	60	102	1391		476	3.378	0.000730695811716356	0.00815152015065228	0	0.0318	0.0262	0.0262	TRUE	0.3201
ENSG00000106803	SEC61B	1179	1440	1387	1225	724	773	1156	1114	1429	969	852	1045	109409	1233	955	825		-277	-3.376	0.000735142332127764	0.00819014609556767	0.0134	0.0056	0.0076	0.0076	TRUE	0.2301
ENSG00000109332	UBE2D3	4162	5156	3461	4019	2820	2440	4082	3989	3566	3179	3317	3298	357166	3879	3265	865		-209	-3.376	0.000735875011446719	0.00819014609556767	0.0024	0.0041	0.0036	0.0036	TRUE	0.0602
ENSG00000185585	OLFML2A	50	71	58	124	89	61	49	55	60	98	105	82	7482	55	95	1396		482	3.376	0.000736119452714655	0.00819014609556767	0	0.0341	0.0269	0.0269	TRUE	0.1109
ENSG00000177595	PIDD1	289	411	424	710	379	342	283	318	437	562	446	462	41797	346	490	1274		35	3.375	0.0007392403327314	0.0082175713295998	0.0315	0.009	0.0139	0.0139	TRUE	0.5885
ENSG00000164442	CITED2	1979	2505	1441	1787	1170	1075	1941	1938	1485	1413	1376	1453	1601	1788	1414	834		-261	-3.374	0.000741792755172187	0.00823863442978471	0.0114	0.0049	0.0066	0.0066	TRUE	0.2634
ENSG00000159335	PTMS	2746	3604	3109	4353	2861	2740	2693	2788	3203	3443	3365	3704	319929	2895	3504	1168		225	3.373	0.000743051444629729	0.0082453042500631	0.0052	0.0042	0.0045	0.0045	TRUE	0.1045
ENSG00000073417	PDE8A	1153	1339	1032	1141	747	631	1131	1036	1063	902	879	853	97731	1077	878	85		-234	-3.373	0.000743914657430931	0.0082475777241546	0	0.0058	0.0044	0.0044	TRUE	0.0232
ENSG00000139174	PRICKLE1	155	172	134	98	81	71	152	133	138	78	95	96	11531	141	90	745		-424	-3.372	0.00074654693989188	0.00826485523482014	0	0.0233	0.0187	0.0187	TRUE	0.1585
ENSG00000140854	KATNB1	625	814	481	1045	597	545	613	630	496	826	702	737	66726	580	755	1218		285	3.372	0.000746792474921488	0.00826485523482014	0.0103	0.0069	0.0078	0.0078	TRUE	0.1844
ENSG00000133816	MICAL2	5605	6818	4249	5099	3684	2978	5497	5275	4378	4033	4333	4025	459007	5050	4130	851		-233	-3.371	0.000749172082623321	0.00828387277237861	0.0075	0.004	0.0051	0.0051	TRUE	0.1645
ENSG00000105227	PRX	57	75	35	122	71	69	56	58	36	96	84	93	7054	50	91	1413		499	3.369	0.000755546447092311	0.00834698932025792	0.011	0.0359	0.0317	0.0317	TRUE	0.4583
ENSG00000156508	EEF1A1	57710	73251	55909	61808	41578	38119	56599	56671	57600	48884	48902	51524	533634	56957	49770	888		-172	-3.367	0.00075958762980779	0.00838424125659206	5e-04	0.0035	0.0024	0.0024	TRUE	0.0116
ENSG00000079739	PGM1	904	1243	903	1416	942	858	887	962	930	1120	1108	1160	102769	926	1129	1173		23	3.365	0.00076430124386295	0.00842884329499563	0	0.0057	0.0042	0.0042	TRUE	0.0167
ENSG00000100321	SYNGR1	134	174	110	257	139	150	131	135	113	203	163	203	15814	126	190	1307		387	3.365	0.000765156636762318	0.00843085518501171	0.0052	0.018	0.0153	0.0153	TRUE	0.1529
ENSG00000113811	SELENOK	349	424	347	327	200	197	342	328	357	259	235	266	29799	342	253	806		-311	-3.363	0.000771628488096708	0.00849469393574302	0	0.0112	0.0085	0.0085	TRUE	0.0409
ENSG00000111145	ELK3	3101	3770	2317	2636	2078	1581	3041	2917	2387	2085	2444	2137	250182	2782	2222	839		-253	-3.362	0.000772784524174617	0.00849995128960457	0.011	0.0044	0.0063	0.0063	TRUE	0.1856
ENSG00000182809	CRIP2	303	452	386	627	363	359	297	350	398	496	427	485	40877	348	469	124		311	3.361	0.000775260717648511	0.00851970725500048	0.0107	0.0091	0.0095	0.0095	TRUE	0.1822
ENSG00000166012	TAF1D	981	1257	989	1007	669	613	962	972	1019	796	787	829	89423	984	804	85		-235	-3.361	0.000776540480272831	0.00852629196920072	0	0.0061	0.0043	0.0043	TRUE	0.0109
ENSG00000140961	OSGIN1	148	255	156	141	88	82	145	197	161	112	104	111	13817	168	109	754		-407	-3.359	0.000781690850781805	0.00857532660122106	0.0099	0.0201	0.0176	0.0176	TRUE	0.2706
ENSG00000165300	SLITRK5	69	68	55	120	88	77	68	53	57	95	104	104	7991	59	101	1381		466	3.358	0.000784808479348661	0.00860199530120737	0	0.0321	0.025	0.025	TRUE	0.1435
ENSG00000106976	DNM1	732	915	741	1277	714	662	718	708	763	1010	840	895	8223	730	915	1194		256	3.357	0.00078911582750616	0.0086340987659364	0.0043	0.0063	0.0057	0.0057	TRUE	0.1043
ENSG00000224411	-	575	796	387	490	324	271	564	616	399	388	381	366	45223	526	378	794		-333	-3.357	0.00078860889834005	0.0086340987659364	0.0241	0.0086	0.0123	0.0123	TRUE	0.517
ENSG00000142065	ZFP14	24	28	26	62	47	37	24	22	27	49	55	50	3772	24	51	1476		561	3.356	0.000790853496661003	0.00864556073836741	0	0.0641	0.0481	0.0481	TRUE	0.0598
ENSG00000117877	POLR1G	704	892	597	659	457	384	690	690	615	521	538	519	59556	665	526	834		-261	-3.354	0.00079539130301101	0.00868758696087352	0	0.0073	0.0057	0.0057	TRUE	0.0501
ENSG00000025796	SEC63	1819	2200	1497	1704	1167	1058	1784	1702	1542	1348	1373	1430	152977	1676	1384	855		-226	-3.353	0.000799750339963509	0.00872758907583871	0.0026	0.005	0.0043	0.0043	TRUE	0.0578
ENSG00000215301	DDX3X	5184	6006	3763	4649	3235	2622	5084	4647	3877	3677	3805	3544	410557	4536	3675	846		-24	-3.351	0.000806459252994954	0.00879314318670216	0.0093	0.004	0.0057	0.0057	TRUE	0.1956
ENSG00000188112	C6orf132	298	397	241	252	157	163	292	307	248	199	185	220	242	282	201	79		-341	-3.348	0.000812976397054686	0.00885649417591401	0.0057	0.0129	0.0113	0.0113	TRUE	0.1237
ENSG00000163013	FBXO41	170	211	179	286	216	184	167	163	184	226	254	249	20722	171	243	1269		344	3.346	0.000820009967496574	0.00892535610147444	0	0.0145	0.0112	0.0112	TRUE	0.0454
ENSG00000129219	PLD2	376	443	357	593	386	351	369	343	368	469	454	474	41279	360	466	1213		279	3.345	0.000824303944878102	0.00896164564139	0	0.009	0.0066	0.0066	TRUE	0.021
ENSG00000243859	-	40	55	60	29	18	12	39	43	62	23	21	16	3399	48	20	67		-578	-3.344	0.000824774698636867	0.00896164564139	0	0.0708	0.0609	0.0609	TRUE	0.5044
ENSG00000160298	C21orf58	276	336	289	452	303	294	271	260	298	357	356	397	32327	276	370	1235		304	3.342	0.000830775472196235	0.00901121655036747	0	0.0106	0.0084	0.0084	TRUE	0.0516
ENSG00000197872	CYRIA	167	193	148	274	198	159	164	149	152	217	233	215	18835	155	222	1275		35	3.342	0.000830408239647416	0.00901121655036747	0	0.0156	0.0116	0.0116	TRUE	0.0246
ENSG00000186340	THBS2	4283	5574	3473	4273	2854	2450	4201	4312	3578	3380	3357	3312	36898	4030	3350	859		-219	-3.342	0.000832813737144181	0.00902551081223383	0.0045	0.0041	0.0043	0.0043	TRUE	0.1167
ENSG00000055483	USP36	1203	1596	1051	1193	821	705	1180	1235	1083	944	966	953	105991	1166	954	851		-233	-3.34	0.000836399784026319	0.00904871890697904	0.0016	0.0057	0.0045	0.0045	TRUE	0.046
ENSG00000148680	HTR7	80	107	61	58	31	25	78	83	63	46	36	34	567	75	39	7		-515	-3.341	0.000836084379434268	0.00904871890697904	0	0.0438	0.0363	0.0363	TRUE	0.2336
ENSG00000198542	ITGBL1	558	727	512	531	369	319	547	562	527	420	434	431	48706	545	428	831		-266	-3.34	0.000838903047309169	0.00906797012656537	0	0.0082	0.0059	0.0059	TRUE	0.0099
ENSG00000123505	AMD1	1386	1763	1167	1354	912	799	1359	1364	1202	1071	1073	1080	119151	1308	1075	853		-23	-3.339	0.00084040159670599	0.00907633724442469	0.0019	0.0054	0.0044	0.0044	TRUE	0.0596
ENSG00000168374	ARF4	3775	4847	2980	3647	2495	2111	3702	3750	3070	2884	2935	2853	319911	3507	2891	855		-226	-3.338	0.00084251425016001	0.009083492707405	0.0055	0.0042	0.0047	0.0047	TRUE	0.1438
ENSG00000214176	-	186	221	161	311	216	170	182	171	166	246	254	230	20818	173	243	1265		339	3.339	0.000842174584612032	0.009083492707405	0	0.0145	0.0108	0.0108	TRUE	0.0231
ENSG00000076043	REXO2	803	1046	804	782	582	482	788	809	828	618	685	652	72994	808	652	843		-246	-3.337	0.000847558039177589	0.00912392646609116	0	0.0066	0.0049	0.0049	TRUE	0.0255
ENSG00000125434	SLC25A35	42	69	65	145	71	67	41	53	67	115	84	91	7505	54	97	1403		488	3.337	0.000847721137175136	0.00912392646609116	0.0268	0.034	0.0326	0.0326	TRUE	0.3512
ENSG00000136536	MARCHF7	1550	1741	1081	1337	888	756	1520	1347	1114	1057	1044	1022	118409	1327	1041	832		-265	-3.336	0.000851173646331037	0.00915322183797016	0.0107	0.0054	0.007	0.007	TRUE	0.2185
ENSG00000110446	SLC15A3	455	629	527	907	482	478	446	487	543	717	567	646	56769	492	643	122		287	3.334	0.000854592120430231	0.00918210127337044	0.01	0.0075	0.0081	0.0081	TRUE	0.1282
ENSG00000170558	CDH2	1937	2326	1592	1770	1271	1121	1900	1800	1640	1400	1495	1515	16249	1780	1470	856		-225	-3.334	0.000856590404720813	0.00919568516738847	0.0031	0.0049	0.0044	0.0044	TRUE	0.0559
ENSG00000146648	EGFR	3813	4423	2816	3343	2460	1930	3740	3422	2901	2644	2893	2609	303478	3354	2715	846		-241	-3.332	0.000862572347693476	0.00925197463347934	0.0091	0.0042	0.0057	0.0057	TRUE	0.1684
ENSG00000141295	SCRN2	220	312	299	499	284	253	216	241	308	395	334	342	30597	255	357	1264		338	3.331	0.000865031378823608	0.00927041327108825	0.0167	0.011	0.0123	0.0123	TRUE	0.3564
ENSG00000129317	PUS7L	481	604	345	383	269	248	472	467	355	303	316	335	37483	431	318	804		-315	-3.33	0.000869952617566459	0.00931518495117316	0.0116	0.0096	0.0101	0.0101	TRUE	0.2684
ENSG00000196535	MYO18A	599	671	467	879	539	522	587	519	481	695	634	706	60374	529	678	1205		27	3.327	0.000879338329283477	0.00940764354335047	0.0048	0.0073	0.0067	0.0067	TRUE	0.1058
ENSG00000158710	TAGLN2	8840	11554	9282	9513	6180	6096	8670	8939	9563	7524	7269	8240	836727	9057	7678	87		-201	-3.326	0.000881574363744835	0.00942351845477414	0.0032	0.0038	0.0036	0.0036	TRUE	0.0496
ENSG00000120675	DNAJC15	498	659	507	511	328	291	488	510	522	404	386	393	45064	507	394	829		-271	-3.324	0.000886037280643815	0.00946315008687615	0	0.0086	0.0062	0.0062	TRUE	0.0115
ENSG00000184743	ATL3	1162	1495	992	1089	803	661	1140	1157	1022	861	944	893	100291	1106	899	848		-238	-3.324	0.000886814105429895	0.00946337914210027	0.0025	0.0058	0.0049	0.0049	TRUE	0.0521
ENSG00000179348	GATA2	464	626	456	458	308	272	455	484	470	362	362	368	41688	470	364	826		-275	-3.323	0.000891039707151717	0.00950037910740145	0	0.009	0.0064	0.0064	TRUE	0.0091
ENSG00000117114	ADGRL2	513	587	324	359	245	256	503	454	334	284	288	346	3682	430	306	79		-34	-3.322	0.000892769613718881	0.00951072935431135	0.0255	0.0097	0.0133	0.0133	TRUE	0.4352
ENSG00000179295	PTPN11	4777	5421	3207	3830	2956	2253	4685	4194	3304	3029	3477	3045	362237	4061	3184	832		-266	-3.321	0.000896119645580667	0.00953830664386967	0.0176	0.0041	0.0078	0.0078	TRUE	0.3221
ENSG00000004478	FKBP4	2667	3423	2461	2744	1825	1709	2616	2648	2535	2170	2146	2310	240434	2600	2209	871		-199	-3.319	0.00090283782455241	0.00959351337234317	4e-04	0.0044	0.0032	0.0032	TRUE	0.0187
ENSG00000105223	PLD3	1339	1823	1459	2201	1345	1369	1313	1410	1503	1741	1582	1850	156664	1409	1724	1175		232	3.319	0.000902356532341869	0.00959351337234317	0.0044	0.005	0.0049	0.0049	TRUE	0.0615
ENSG00000168003	SLC3A2	3900	5156	3623	4179	2577	2540	3825	3989	3733	3305	3031	3433	355264	3849	3256	869		-203	-3.317	0.000908649661753285	0.00964708725630946	0.0021	0.0041	0.0035	0.0035	TRUE	0.0439
ENSG00000128284	APOL3	63	76	75	142	92	79	62	59	77	112	108	107	8752	66	109	1359		443	3.315	0.000917035081730064	0.0097278708754566	0	0.0296	0.0233	0.0233	TRUE	0.1931
ENSG00000102802	MEDAG	284	332	294	226	190	145	279	257	303	179	223	196	23941	280	199	792		-336	-3.312	0.000927089107297179	0.00982620333013457	0.0056	0.013	0.0114	0.0114	TRUE	0.1217
ENSG00000177728	TMEM94	785	977	627	1162	760	666	770	756	646	919	894	900	81414	724	904	1188		248	3.311	0.000928213354799734	0.00982980296612939	0.0031	0.0063	0.0055	0.0055	TRUE	0.1023
ENSG00000100528	CNIH1	1299	1641	1044	1271	813	715	1274	1270	1076	1005	956	966	109117	1207	976	846		-24	-3.311	0.000929404445296768	0.00983410379280228	0.0042	0.0056	0.0052	0.0052	TRUE	0.1062
ENSG00000133315	MACROD1	144	197	180	280	184	191	141	152	185	221	216	258	19585	159	232	1282		358	3.31	0.000933726319982859	0.00986317313384929	0.0082	0.0152	0.0137	0.0137	TRUE	0.2017
ENSG00000150551	LYPD1	46	63	52	24	25	13	45	49	54	19	29	18	3556	49	22	681		-555	-3.31	0.000933083170792069	0.00986317313384929	0	0.0678	0.0552	0.0552	TRUE	0.4342
ENSG00000107816	LZTS2	706	990	812	1278	786	689	692	766	837	1011	924	931	86024	765	955	1189		25	3.309	0.000936128107574198	0.00988021308482692	0.0044	0.0062	0.0057	0.0057	TRUE	0.0796
ENSG00000075426	FOSL2	3594	4417	2762	3395	2235	2025	3525	3417	2846	2685	2629	2737	297309	3263	2684	854		-227	-3.309	0.000937652175478098	0.00988564944302053	0.006	0.0043	0.0049	0.0049	TRUE	0.1508
ENSG00000164111	ANXA5	10951	14170	10741	11635	8041	7275	10740	10963	11066	9202	9457	9833	1021029	10923	9497	885		-176	-3.308	0.000938221359175559	0.00988564944302053	5e-04	0.0037	0.0026	0.0026	TRUE	0.0116
ENSG00000076067	RBMS2	1179	1397	1070	1166	770	685	1156	1081	1102	922	906	926	101553	1113	918	856		-224	-3.307	0.000944692174889323	0.00994546518236424	0	0.0057	0.0041	0.0041	TRUE	0.0138
ENSG00000095739	BAMBI	102	131	111	76	45	55	100	101	114	60	53	74	8385	105	62	732		-451	-3.306	0.000947646026199261	0.0099619440046835	0	0.0308	0.0249	0.0249	TRUE	0.1957
ENSG00000154217	PITPNC1	87	148	137	98	45	45	85	115	141	78	53	61	887	114	64	721		-471	-3.306	0.000947847801211904	0.0099619440046835	0.0403	0.0293	0.0316	0.0316	TRUE	0.1248
ENSG00000131979	GCH1	127	147	79	229	135	117	125	114	81	181	159	158	13629	107	166	1323		404	3.304	0.000954318180027073	0.0100131475371685	0.0162	0.0203	0.0195	0.0195	TRUE	0.4007
ENSG00000163637	PRICKLE2	382	493	360	371	253	187	375	381	371	293	298	253	32845	376	281	814		-297	-3.304	0.000953927079802608	0.0100131475371685	0	0.0105	0.0081	0.0081	TRUE	0.0787
ENSG00000230615	-	47	47	48	26	11	16	46	36	49	21	13	22	3117	44	19	678		-56	-3.297	0.000975824063986896	0.0102302291829522	0	0.0769	0.0634	0.0634	TRUE	0.2966
ENSG00000087053	MTMR2	746	933	601	651	480	409	732	722	619	515	565	553	61748	691	544	833		-263	-3.297	0.000977471012579471	0.0102389271284244	0.004	0.0072	0.0064	0.0064	TRUE	0.0951
ENSG00000169733	RFNG	523	735	545	915	583	485	513	569	561	724	686	656	618	548	689	1193		254	3.294	0.000986555805270424	0.0103233837935908	0.0012	0.0072	0.0057	0.0057	TRUE	0.0357
ENSG00000181026	AEN	956	1351	831	981	620	565	938	1045	856	776	729	764	85129	946	756	841		-25	-3.294	0.000987181815510995	0.0103233837935908	0.0047	0.0062	0.0058	0.0058	TRUE	0.1023
ENSG00000184384	MAML2	429	528	363	390	267	214	421	408	374	308	314	289	35249	401	304	818		-289	-3.294	0.000988033711757218	0.0103236750132564	0	0.01	0.0076	0.0076	TRUE	0.0388
ENSG00000104332	SFRP1	555	704	453	493	334	311	544	545	467	390	393	420	4598	519	401	826		-277	-3.293	0.000989611014179165	0.01032913053485	0.0028	0.0085	0.0071	0.0071	TRUE	0.0871
ENSG00000161513	FDXR	189	250	226	382	212	228	185	193	233	302	249	308	24521	204	286	1263		336	3.293	0.000990204803029602	0.01032913053485	0.0094	0.0128	0.0121	0.0121	TRUE	0.1625
ENSG00000024526	DEPDC1	1608	1897	1232	1433	1066	784	1577	1468	1269	1133	1254	1060	129346	1438	1149	841		-25	-3.29	0.00100243815932287	0.0104480409816946	0.0083	0.0053	0.0062	0.0062	TRUE	0.1248
ENSG00000146278	PNRC1	349	456	308	604	336	342	342	353	317	478	395	462	39126	337	445	1222		289	3.286	0.00101452717888339	0.0105652506209901	0.0041	0.0093	0.0081	0.0081	TRUE	0.1095
ENSG00000124181	PLCG1	1786	2181	1408	2518	1634	1502	1752	1687	1451	1991	1922	2030	180551	1630	1981	1169		225	3.282	0.00102995129038359	0.0107080744945441	0.0043	0.0048	0.0047	0.0047	TRUE	0.1099
ENSG00000261786	-	41	45	47	99	75	46	40	35	48	78	88	62	5869	41	76	1405		491	3.282	0.00102984002387345	0.0107080744945441	0.0096	0.0425	0.0361	0.0361	TRUE	0.1967
ENSG00000167721	TSR1	1884	2292	1751	1947	1312	1111	1848	1773	1804	1540	1543	1502	166827	1808	1528	869		-202	-3.282	0.00103185028100037	0.0107189223220337	0	0.0049	0.0033	0.0033	TRUE	0.0044
ENSG00000137154	RPS6	7700	9980	9166	8692	5429	5206	7552	7721	9443	6874	6385	7037	750212	8239	6765	854		-227	-3.278	0.00104582045963698	0.0108550445056604	0.0091	0.0038	0.0053	0.0053	TRUE	0.1993
ENSG00000079785	DDX1	1975	2574	2032	2077	1511	1214	1937	1991	2093	1643	1777	1641	18471	2007	1687	866		-207	-3.273	0.00106563122523922	0.0110515132365869	0.001	0.0047	0.0037	0.0037	TRUE	0.0261
ENSG00000167536	DHRS13	125	195	150	257	160	177	123	151	155	203	188	239	17645	143	210	1285		362	3.272	0.00106938723256345	0.0110812930103845	0.0085	0.0165	0.0148	0.0148	TRUE	0.1544
ENSG00000139514	SLC7A1	5088	6105	3529	4429	3132	2584	4990	4723	3636	3503	3684	3493	400471	4450	3560	842		-248	-3.268	0.00108404346801027	0.0112238814605229	0.0131	0.0041	0.0068	0.0068	TRUE	0.3105
ENSG00000037474	NSUN2	2020	2497	1954	2061	1449	1251	1981	1932	2013	1630	1704	1691	182521	1975	1675	871		-2	-3.267	0.0010879443777605	0.0112549687568815	0	0.0047	0.0033	0.0033	TRUE	0.0071
ENSG00000185189	NRBP2	250	338	237	471	272	235	245	261	244	373	320	318	29349	250	337	1235		304	3.266	0.0010919130371959	0.0112867050577477	0	0.0113	0.0092	0.0092	TRUE	0.1071
ENSG00000135521	LTV1	107	102	107	88	39	33	105	79	110	70	46	45	7569	98	54	722		-47	-3.263	0.00110059851652188	0.0113671048763282	0.0342	0.0337	0.0338	0.0338	TRUE	0.6834
ENSG00000100201	DDX17	5778	6868	5176	8375	5543	4395	5667	5313	5333	6624	6519	5941	589943	5438	6361	1143		192	3.261	0.00110932463219166	0.0114289629869219	0.0021	0.0039	0.0033	0.0033	TRUE	0.0404
ENSG00000114391	RPL24	3581	4659	4378	3756	2589	2491	3512	3604	4510	2971	3045	3367	350161	3875	3128	846		-241	-3.261	0.00110876174923472	0.0114289629869219	0.012	0.0041	0.0062	0.0062	TRUE	0.2489
ENSG00000139926	FRMD6	4551	5080	3109	3798	2793	2172	4463	3930	3203	3004	3285	2936	347021	3865	3075	84		-252	-3.261	0.00110835555213864	0.0114289629869219	0.0148	0.0042	0.0071	0.0071	TRUE	0.2274
ENSG00000157654	PALM2AKAP2	8264	9737	5787	6910	5276	4183	8105	7533	5962	5465	6205	5654	648743	7200	5775	843		-246	-3.261	0.00111130094264417	0.0114399163594463	0.0139	0.0038	0.0067	0.0067	TRUE	0.2753
ENSG00000136068	FLNB	4252	5485	4202	6064	4555	3543	4170	4243	4329	4796	5357	4789	461418	4247	4981	1144		194	3.259	0.00111659371024473	0.0114849638768029	0.002	0.004	0.0034	0.0034	TRUE	0.0531
ENSG00000028277	POU2F2	1058	1471	1253	1769	1195	1081	1038	1138	1291	1399	1406	1461	128872	1156	1422	1177		235	3.257	0.00112429015480378	0.0115546407378029	0.0052	0.0053	0.0053	0.0053	TRUE	0.1232
ENSG00000221866	PLXNA4	40	56	24	12	13	12	39	43	25	9	15	16	2471	36	13	683		-55	-3.256	0.00113138055517937	0.011617979996137	0	0.0961	0.0856	0.0856	TRUE	0.5049
ENSG00000063180	CA11	23	36	48	79	56	55	23	28	49	62	66	74	5042	33	67	1426		512	3.255	0.00113369776338148	0.0116322404419682	0.0535	0.0489	0.0497	0.0497	TRUE	1.1999
ENSG00000163083	INHBB	109	120	94	77	29	52	107	93	97	61	34	70	7698	99	55	724		-466	-3.251	0.00114890988370682	0.0117786767782971	0.037	0.0332	0.0338	0.0338	TRUE	0.8366
ENSG00000110719	TCIRG1	882	1324	1199	1872	1057	977	865	1024	1235	1481	1243	1321	119482	1041	1348	1209		274	3.249	0.00115669005578482	0.0118408558283348	0.0187	0.0054	0.0087	0.0087	TRUE	0.3118
ENSG00000261971	-	40	37	41	91	55	52	39	29	42	72	65	70	5284	37	69	1402		488	3.249	0.00115686522460742	0.0118408558283348	0	0.0468	0.0377	0.0377	TRUE	0.3211
ENSG00000135541	AHI1	445	592	430	442	278	265	436	458	443	350	327	358	39536	446	345	828		-273	-3.248	0.00116015454207016	0.0118648294718816	0	0.0093	0.0068	0.0068	TRUE	0.0222
ENSG00000166200	COPS2	1713	2033	1185	1417	1039	870	1680	1573	1221	1121	1222	1176	133206	1491	1173	835		-261	-3.245	0.00117326003950706	0.0119812515443752	0.0141	0.0052	0.0075	0.0075	TRUE	0.2994
ENSG00000171604	CXXC5	321	397	313	504	335	328	315	307	322	399	394	443	3634	315	412	1214		28	3.245	0.00117345112108464	0.0119812515443752	0	0.0098	0.0074	0.0074	TRUE	0.0472
ENSG00000182134	TDRKH	148	176	117	255	186	125	145	136	121	202	219	169	16521	134	197	1283		359	3.242	0.00118816792221331	0.0121216349588668	0.0054	0.0173	0.0149	0.0149	TRUE	0.1436
ENSG00000172380	GNG12	3242	4024	2138	2671	2025	1544	3180	3113	2203	2112	2382	2087	251277	2832	2194	829		-271	-3.241	0.00118941971894594	0.0121245323343814	0.0207	0.0044	0.0089	0.0089	TRUE	0.4563
ENSG00000272419	-	41	78	64	129	81	68	40	60	66	102	95	92	7595	55	96	1366		45	3.24	0.00119483252053405	0.0121698063554883	0.0112	0.0336	0.0298	0.0298	TRUE	0.4756
ENSG00000132434	LANCL2	471	618	450	443	297	290	462	478	464	350	349	392	41589	468	364	829		-27	-3.239	0.00119758125408145	0.0121878943551035	0	0.009	0.0068	0.0068	TRUE	0.0478
ENSG00000143479	DYRK3	729	857	577	678	429	379	715	663	594	536	505	512	58759	657	518	836		-258	-3.239	0.00120028218058812	0.0122054668493571	0.0034	0.0074	0.0064	0.0064	TRUE	0.0803
ENSG00000118596	SLC16A7	243	254	161	152	130	94	238	197	166	120	153	127	16681	200	133	772		-374	-3.237	0.00120745833465871	0.0122684817652914	0.0191	0.0172	0.0176	0.0176	TRUE	0.1948
ENSG00000076604	TRAF4	393	516	401	701	403	376	385	399	413	554	474	508	45573	399	512	1204		268	3.235	0.00121666492699184	0.0123520082701409	0.002	0.0085	0.0069	0.0069	TRUE	0.0659
ENSG00000168062	BATF2	88	96	90	179	96	107	86	74	93	142	113	145	10873	84	133	1321		402	3.232	0.00122827927640594	0.0124598241091608	0.0064	0.0245	0.0207	0.0207	TRUE	0.1703
ENSG00000187535	IFT140	229	291	228	371	288	218	225	225	235	293	339	295	26857	228	309	1234		304	3.232	0.00123006660416479	0.0124678595606606	0	0.012	0.0093	0.0093	TRUE	0.0783
ENSG00000188483	IER5L	169	235	221	340	208	226	166	182	228	269	245	305	23238	192	273	1264		338	3.23	0.00123860621531893	0.0125442673124621	0.0137	0.0133	0.0135	0.0135	TRUE	0.2804
ENSG00000110660	SLC35F2	723	825	641	645	449	417	709	638	660	510	528	564	6016	669	534	841		-249	-3.227	0.00124905794401762	0.0126296996954421	0.0012	0.0073	0.0057	0.0057	TRUE	0.032
ENSG00000214193	SH3D21	54	75	68	127	81	79	53	58	70	100	95	107	8059	60	101	1347		43	3.227	0.00124898371464662	0.0126296996954421	0	0.0319	0.025	0.025	TRUE	0.1611
ENSG00000095203	EPB41L4B	74	58	42	29	18	22	73	45	43	23	21	30	3909	54	25	698		-519	-3.226	0.00125658451122251	0.0126947553100247	0.0424	0.062	0.0577	0.0577	TRUE	0.7996
ENSG00000113460	BRIX1	781	1079	827	775	568	515	766	835	852	613	668	696	73831	818	659	845		-243	-3.226	0.00125751846581582	0.0126947553100247	0.0023	0.0066	0.0055	0.0055	TRUE	0.0475
ENSG00000142327	RNPEPL1	744	1007	721	1189	740	700	730	779	743	940	870	946	83474	751	919	1173		23	3.225	0.00126158462463432	0.0127255492571809	0	0.0062	0.0047	0.0047	TRUE	0.0249
ENSG00000135387	CAPRIN1	5967	7082	4547	5410	3943	3223	5852	5479	4685	4279	4638	4356	488141	5339	4424	86		-218	-3.224	0.00126356327227538	0.0127352539622413	0.0068	0.004	0.0049	0.0049	TRUE	0.1393
ENSG00000101335	MYL9	3841	5018	3676	4189	2665	2511	3767	3882	3787	3313	3134	3394	354634	3812	3280	88		-185	-3.22	0.00128119135775228	0.0129025444774281	5e-04	0.0041	0.003	0.003	TRUE	0.0181
ENSG00000154813	DPH3	492	536	404	403	294	252	483	415	416	319	346	341	38643	438	335	824		-279	-3.218	0.00128954764533221	0.0129658530503387	0.0029	0.0094	0.0078	0.0078	TRUE	0.0916
ENSG00000289609	-	11	8	23	35	32	36	11	6	24	28	38	49	2578	14	38	1444		53	3.218	0.00128948382744302	0.0129658530503387	0.1832	0.0923	0.1079	0.1079	TRUE	0.6185
ENSG00000111328	CDK2AP1	1681	2212	1602	1844	1168	1030	1649	1711	1650	1458	1374	1392	153913	1670	1408	869		-203	-3.218	0.00129087399739085	0.0129687806249499	0	0.005	0.0035	0.0035	TRUE	0.0124
ENSG00000142235	LMTK3	22	20	19	46	34	40	22	15	20	36	40	54	3118	19	43	1436		522	3.215	0.00130237020048415	0.0130737931663986	0	0.0769	0.0631	0.0631	TRUE	0.3006
ENSG00000198728	LDB1	612	876	693	1142	659	609	600	678	714	903	775	823	74889	664	834	119		251	3.215	0.00130446947559089	0.0130843823780646	0.0056	0.0065	0.0063	0.0063	TRUE	0.0817
ENSG00000119042	SATB2	744	913	586	725	442	371	730	706	604	573	520	501	60575	680	531	834		-261	-3.214	0.00130740523896186	0.0130928639757907	0.006	0.0073	0.0069	0.0069	TRUE	0.1108
ENSG00000172725	CORO1B	1214	1754	1116	1936	1193	1182	1191	1357	1150	1531	1403	1598	137156	1233	1511	1172		23	3.215	0.00130641603263347	0.0130928639757907	0.005	0.0052	0.0052	0.0052	TRUE	0.0959
ENSG00000126562	WNK4	326	454	349	334	206	197	320	351	360	264	242	266	30054	344	257	817		-292	-3.214	0.0013099930281216	0.013108300843696	0	0.0111	0.0086	0.0086	TRUE	0.041
ENSG00000072849	DERL2	704	792	671	665	453	392	690	613	691	526	533	530	59718	665	530	842		-248	-3.213	0.00131576458719885	0.013155545689088	0	0.0073	0.0057	0.0057	TRUE	0.0579
ENSG00000119938	PPP1R3C	143	172	119	110	69	64	140	133	123	87	81	87	10843	132	85	764		-389	-3.212	0.00131879581987828	0.0131753381430902	0	0.0246	0.0184	0.0184	TRUE	0.0377
ENSG00000134769	DTNA	131	157	117	103	65	57	128	121	121	81	76	77	10091	123	78	76		-395	-3.211	0.00132110692482958	0.0131879104018048	0	0.0262	0.0192	0.0192	TRUE	0.0136
ENSG00000242247	ARFGAP3	702	833	625	621	486	376	688	644	644	491	572	508	59131	659	524	84		-252	-3.209	0.00133118137542664	0.013277898305211	0.002	0.0074	0.006	0.006	TRUE	0.0744
ENSG00000054690	PLEKHH1	39	40	34	88	53	47	38	31	35	70	62	64	4995	35	65	139		475	3.208	0.0013375684218672	0.0133002517388471	0	0.0493	0.0372	0.0372	TRUE	0.078
ENSG00000121361	KCNJ8	173	204	138	130	100	64	170	158	142	103	118	87	12943	157	103	77		-378	-3.208	0.00133737879771344	0.0133002517388471	0.0033	0.0212	0.0178	0.0178	TRUE	0.1469
ENSG00000162073	PAQR4	522	688	472	843	514	480	512	532	486	667	605	649	5751	510	640	1188		248	3.208	0.00133766899672313	0.0133002517388471	0	0.0075	0.0057	0.0057	TRUE	0.0276
ENSG00000286034	-	61	70	46	32	29	11	60	54	47	25	34	15	3928	54	25	703		-509	-3.208	0.00133465800264796	0.0133002517388471	0.0134	0.0617	0.0555	0.0555	TRUE	0.3852
ENSG00000141510	TP53	1424	1828	1554	2377	1423	1312	1397	1414	1601	1880	1674	1773	162314	1471	1776	1164		219	3.207	0.00133969872989148	0.0133098696971297	0.0037	0.0049	0.0046	0.0046	TRUE	0.0715
ENSG00000004975	DVL2	1009	1366	915	1546	1011	887	990	1057	943	1223	1189	1199	109997	997	1204	1163		218	3.207	0.00134261435743746	0.0133282667749418	9e-04	0.0056	0.0043	0.0043	TRUE	0.0347
ENSG00000102057	KCND1	70	77	65	138	88	77	69	60	67	109	104	104	8532	65	106	1331		413	3.206	0.0013451457111501	0.0133428230160637	0	0.0303	0.0225	0.0225	TRUE	0.0553
ENSG00000023228	NDUFS1	35	58	60	153	63	52	34	45	62	121	74	70	6773	47	88	1392		478	3.205	0.00134946668713492	0.0133645206770169	0.0746	0.0373	0.0451	0.0451	TRUE	1.0776
ENSG00000163754	GYG1	827	1024	775	849	518	494	811	792	798	671	609	668	72503	800	649	85		-234	-3.205	0.0013486635748897	0.0133645206770169	0	0.0066	0.0049	0.0049	TRUE	0.0339
ENSG00000110046	ATG2A	827	1255	808	1394	883	807	811	971	832	1103	1039	1091	97438	871	1078	1178		236	3.204	0.00135352640271776	0.0133890604956079	0.0044	0.0058	0.0055	0.0055	TRUE	0.1224
ENSG00000183474	GTF2H2C	78	109	52	28	38	31	76	84	54	22	45	42	5386	71	36	71		-494	-3.204	0.00135408202809189	0.0133890604956079	0.0705	0.046	0.0507	0.0507	TRUE	1.0643
ENSG00000145414	NAF1	741	946	690	738	502	434	727	732	711	584	590	587	65504	723	587	85		-235	-3.204	0.00135632546765008	0.0134006667655522	0	0.007	0.0048	0.0048	TRUE	0.0026
ENSG00000135929	CYP27A1	136	202	173	295	185	160	133	156	178	233	218	216	18918	156	222	1264		338	3.2	0.00137218713935264	0.013546698567226	0.0042	0.0156	0.0133	0.0133	TRUE	0.1623
ENSG00000112378	PERP	521	699	469	475	355	303	511	541	483	376	418	410	45628	512	401	833		-263	-3.199	0.00137837714858446	0.0135970936358	0	0.0085	0.0067	0.0067	TRUE	0.0389
ENSG00000114315	HES1	152	229	240	160	99	94	149	177	247	127	116	127	15726	191	123	766		-384	-3.198	0.00138423140004471	0.0136321677218492	0.0309	0.018	0.021	0.021	TRUE	0.4914
ENSG00000139200	PIANP	121	162	115	240	128	145	119	125	118	190	151	196	14981	121	179	1282		358	3.198	0.00138519711924602	0.0136321677218492	0	0.0188	0.0156	0.0156	TRUE	0.1942
ENSG00000139266	MARCHF9	144	218	188	315	185	186	141	169	194	249	218	251	20362	168	239	1263		336	3.198	0.00138370314772108	0.0136321677218492	0.0091	0.0147	0.0136	0.0136	TRUE	0.1974
ENSG00000183506	-	171	213	173	309	196	172	168	165	178	244	231	232	20302	170	236	1247		318	3.197	0.00138806676284904	0.0136496863461325	0	0.0148	0.0108	0.0108	TRUE	0.0175
ENSG00000138758	SEPTIN11	4434	5101	3257	3884	2858	2293	4349	3946	3356	3072	3361	3099	353054	3884	3177	854		-228	-3.196	0.00139338552269582	0.0136912422183006	0.0091	0.0041	0.0056	0.0056	TRUE	0.1709
ENSG00000170860	LSM3	736	974	899	758	540	480	722	754	926	600	635	649	71416	801	628	835		-26	-3.196	0.00139504741384929	0.0136968291541567	0.0088	0.0067	0.0073	0.0073	TRUE	0.2203
ENSG00000229563	LINC01204	77	48	34	26	17	16	76	37	35	21	20	22	3498	49	21	699		-517	-3.195	0.00140013489836756	0.0137360141008213	0.0902	0.0689	0.074	0.074	TRUE	1.7692
ENSG00000168763	CNNM3	314	455	290	536	349	311	308	352	299	424	410	420	36892	320	418	1211		277	3.194	0.00140531988694862	0.0137760935396653	0	0.0097	0.0077	0.0077	TRUE	0.0947
ENSG00000115540	MOB4	298	372	242	249	168	157	292	288	249	197	198	212	23935	276	202	807		-31	-3.192	0.00141458920098337	0.0138344836143011	0	0.0131	0.0103	0.0103	TRUE	0.08
ENSG00000143621	ILF2	3817	5068	3924	4104	2793	2596	3744	3921	4043	3246	3285	3509	362448	3903	3347	878		-188	-3.192	0.00141330383995139	0.0138344836143011	0.0012	0.0041	0.0032	0.0032	TRUE	0.0215
ENSG00000172890	NADSYN1	388	527	475	730	450	405	381	408	489	577	529	547	48861	426	551	1208		272	3.192	0.0014139570948293	0.0138344836143011	0.0067	0.0082	0.0079	0.0079	TRUE	0.191
ENSG00000108010	GLRX3	1016	1332	1008	1043	739	625	996	1031	1038	825	869	845	93405	1022	846	86		-218	-3.191	0.00141896835533169	0.0138488585420184	0	0.0059	0.0042	0.0042	TRUE	0.0068
ENSG00000110799	VWF	10	8	7	41	13	20	10	6	7	32	15	27	1633	8	25	1415		501	3.191	0.00141937534865515	0.0138488585420184	0	0.1436	0.1253	0.1253	TRUE	0.2657
ENSG00000131669	NINJ1	390	544	452	699	428	429	382	421	466	553	503	580	48419	423	545	1204		268	3.191	0.00141828069483997	0.0138488585420184	0.0048	0.0082	0.0074	0.0074	TRUE	0.0863
ENSG00000085999	RAD54L	515	666	523	826	524	500	505	515	539	653	616	676	5841	520	648	1184		243	3.189	0.00142959210339354	0.0139160294260407	0	0.0074	0.0055	0.0055	TRUE	0.0211
ENSG00000103196	CRISPLD2	151	196	156	140	82	72	148	152	161	111	96	97	12749	154	101	776		-367	-3.189	0.00142952965723384	0.0139160294260407	0	0.0214	0.0162	0.0162	TRUE	0.0721
ENSG00000131174	COX7B	728	900	793	749	468	463	714	696	817	592	550	626	66598	742	589	841		-25	-3.189	0.0014286452577688	0.0139160294260407	0.0043	0.0069	0.0063	0.0063	TRUE	0.0902
ENSG00000204859	ZBTB48	149	188	156	301	169	151	146	145	161	238	199	204	1822	151	214	1261		334	3.188	0.00143116102590021	0.0139204855065822	0	0.016	0.0129	0.0129	TRUE	0.1208
ENSG00000113742	CPEB4	370	384	228	265	190	141	363	297	235	210	223	191	25308	298	208	791		-338	-3.188	0.00143309930378716	0.0139285244979407	0.0233	0.0125	0.015	0.015	TRUE	0.1398
ENSG00000141030	COPS3	1370	1803	1394	1430	982	897	1344	1395	1436	1131	1155	1212	127885	1392	1166	865		-209	-3.185	0.0014480077278353	0.0140625122591633	4e-04	0.0053	0.0039	0.0039	TRUE	0.0139
ENSG00000075131	TIPIN	357	467	346	353	223	200	350	361	356	279	262	270	31328	356	270	823		-28	-3.182	0.00146404438976445	0.0142072409875825	0	0.0108	0.0077	0.0077	TRUE	0.0098
ENSG00000077380	DYNC1I2	1594	2079	1533	1665	1137	1013	1563	1608	1579	1317	1337	1369	146241	1583	1341	871		-199	-3.181	0.00146887462655621	0.0142430815181859	0	0.0051	0.0034	0.0034	TRUE	0.0039
ENSG00000174332	GLIS1	201	218	185	176	95	93	197	169	191	139	112	126	1555	186	126	784		-351	-3.18	0.0014715168026653	0.0142576662829009	0	0.0182	0.015	0.015	TRUE	0.1074
ENSG00000008294	SPAG9	2282	2762	1801	2022	1575	1224	2238	2137	1855	1599	1852	1654	188941	2077	1702	855		-227	-3.179	0.00147725522654142	0.0142882027792706	0.0068	0.0047	0.0054	0.0054	TRUE	0.1039
ENSG00000127920	GNG11	409	479	435	395	278	206	401	371	448	312	327	278	35628	407	306	821		-285	-3.179	0.00147808994268316	0.0142882027792706	0.0051	0.0099	0.0088	0.0088	TRUE	0.0912
ENSG00000161996	WDR90	496	687	554	904	587	448	486	531	571	715	690	606	59994	529	670	1194		256	3.179	0.00147682496473608	0.0142882027792706	0.005	0.0073	0.0067	0.0067	TRUE	0.08
ENSG00000145335	SNCA	94	117	84	169	105	118	92	91	87	134	123	159	11432	90	139	13		379	3.177	0.00148927363969081	0.0143741295516537	0	0.0235	0.0187	0.0187	TRUE	0.1533
ENSG00000155906	RMND1	347	431	349	338	216	192	340	333	360	267	254	260	30237	344	260	822		-283	-3.177	0.00148890662946357	0.0143741295516537	0	0.0111	0.0081	0.0081	TRUE	0.0165
ENSG00000173930	SLCO4C1	7	13	3	29	24	14	7	10	3	23	28	19	1502	7	23	14		486	3.175	0.0014994040497873	0.0144607651545306	8e-04	0.1558	0.1348	0.1348	TRUE	0.5156
ENSG00000240771	ARHGEF25	150	197	160	307	165	163	147	152	165	243	194	220	18693	155	219	1258		331	3.169	0.00152809799898493	0.0147261628702178	0	0.0157	0.013	0.013	TRUE	0.1103
ENSG00000010818	HIVEP2	676	677	493	562	378	297	663	524	508	444	445	401	49753	565	430	825		-277	-3.168	0.00153472569415418	0.0147786652546991	0.011	0.0081	0.0088	0.0088	TRUE	0.2682
ENSG00000170266	GLB1	1117	1518	1021	1653	1103	1036	1096	1174	1052	1307	1297	1400	122113	1107	1335	116		215	3.168	0.0015367021528061	0.0147863322352955	0.0016	0.0054	0.0043	0.0043	TRUE	0.0347
ENSG00000128283	CDC42EP1	1455	1853	1360	1526	953	920	1427	1434	1401	1207	1121	1244	130551	1421	1191	866		-208	-3.166	0.00154640173572279	0.0148609666850202	3e-04	0.0052	0.0039	0.0039	TRUE	0.0303
ENSG00000257219	LNCOG	87	105	117	69	39	47	85	81	121	55	46	64	7518	96	55	739		-437	-3.166	0.00154683114282138	0.0148609666850202	0.025	0.0339	0.032	0.032	TRUE	0.4895
ENSG00000079432	CIC	1976	2283	1439	2624	1789	1626	1938	1766	1483	2075	2104	2198	192734	1729	2126	1173		231	3.165	0.00154918813900554	0.0148722061344532	0.0085	0.0047	0.0058	0.0058	TRUE	0.1849
ENSG00000114923	SLC4A3	99	160	131	231	147	127	97	124	135	183	173	172	14718	119	176	128		356	3.164	0.00155543826883588	0.0149093577903412	0.0048	0.019	0.0163	0.0163	TRUE	0.2467
ENSG00000131873	CHSY1	1291	1609	995	1145	820	730	1266	1245	1025	906	964	987	106547	1179	952	848		-238	-3.164	0.00155514333918502	0.0149093577903412	0.0069	0.0056	0.006	0.006	TRUE	0.1534
ENSG00000111961	SASH1	939	1035	684	728	603	439	921	801	705	576	709	593	71745	809	626	83		-268	-3.164	0.00155854539128254	0.014927719160541	0.0136	0.0067	0.0085	0.0085	TRUE	0.172
ENSG00000089009	RPL6	8274	10724	9211	8884	6080	5715	8115	8297	9490	7026	7151	7725	796719	8634	7301	871		-2	-3.163	0.00156261419379593	0.0149552563940989	0.0049	0.0038	0.0041	0.0041	TRUE	0.0916
ENSG00000155959	VBP1	788	905	666	712	496	439	773	700	686	563	583	593	64983	720	580	847		-239	-3.162	0.00156458073451416	0.0149626469022851	0.0012	0.007	0.0055	0.0055	TRUE	0.0486
ENSG00000082781	ITGB5	1612	2111	1651	2444	1613	1442	1581	1633	1701	1933	1897	1949	178238	1638	1926	1144		195	3.16	0.00157503330616856	0.0150511191912126	0	0.0048	0.0034	0.0034	TRUE	0.0131
ENSG00000125520	SLC2A4RG	1887	2470	1957	2870	1870	1714	1851	1911	2016	2270	2199	2317	209397	1926	2262	1144		194	3.16	0.00157840066580062	0.0150603225751334	7e-04	0.0046	0.0034	0.0034	TRUE	0.0199
ENSG00000137547	MRPL15	749	959	697	685	517	461	735	742	718	542	608	623	66126	732	591	847		-239	-3.16	0.00157781047081708	0.0150603225751334	0.0013	0.007	0.0055	0.0055	TRUE	0.0678
ENSG00000138316	ADAMTS14	29	33	23	65	53	33	28	26	24	51	62	45	3934	26	53	1396		482	3.159	0.00158099046539407	0.0150735529303325	0	0.0617	0.0484	0.0484	TRUE	0.1853
ENSG00000080371	RAB21	1076	1314	853	983	709	575	1055	1017	879	777	834	777	88987	984	796	849		-235	-3.158	0.00158742801410766	0.0151114707526554	0.0044	0.0061	0.0056	0.0056	TRUE	0.1015
ENSG00000134243	SORT1	1066	1329	852	1500	1072	865	1045	1028	878	1186	1261	1169	109464	984	1205	1171		228	3.158	0.00158858612557848	0.0151114707526554	0.0043	0.0056	0.0052	0.0052	TRUE	0.104
ENSG00000147130	ZMYM3	923	1131	800	1358	859	790	905	875	824	1074	1010	1068	95943	868	1051	1164		219	3.158	0.00158764224895538	0.0151114707526554	5e-04	0.0059	0.0044	0.0044	TRUE	0.0226
ENSG00000111142	METAP2	1948	2385	1620	1808	1346	1120	1911	1845	1669	1430	1583	1514	16586	1808	1509	864		-212	-3.155	0.00160326972704326	0.0152280236090962	0.0032	0.0049	0.0044	0.0044	TRUE	0.0539
ENSG00000123131	PRDX4	1007	1213	1118	1079	668	618	988	938	1152	853	786	835	92538	1026	825	848		-238	-3.155	0.00160309604811548	0.0152280236090962	0.0059	0.006	0.0059	0.0059	TRUE	0.1365
ENSG00000049239	H6PD	1385	1766	1104	1999	1324	1148	1358	1366	1137	1581	1557	1552	142533	1287	1563	1165		221	3.154	0.00160808804418309	0.0152622174375195	0.0041	0.0051	0.0049	0.0049	TRUE	0.1228
ENSG00000107551	RASSF4	56	60	43	130	61	59	55	46	44	103	72	80	6666	48	85	1353		436	3.151	0.00162508360782822	0.015400256492017	0.014	0.0378	0.0326	0.0326	TRUE	0.3703
ENSG00000140262	TCF12	1871	2192	1415	1601	1218	1005	1835	1696	1458	1266	1433	1358	150764	1663	1352	852		-232	-3.151	0.00162509092292836	0.015400256492017	0.0075	0.005	0.0058	0.0058	TRUE	0.1384
ENSG00000182552	RWDD4	370	497	333	370	217	205	363	385	343	293	255	277	31923	364	275	823		-282	-3.15	0.00163196495341272	0.0154537089466021	0	0.0107	0.0084	0.0084	TRUE	0.0443
ENSG00000123685	BATF3	30	55	45	92	63	52	29	43	46	73	74	70	5591	39	72	1366		449	3.149	0.00163802711296427	0.0154993985432148	0	0.0444	0.0364	0.0364	TRUE	0.3585
ENSG00000134057	CCNB1	4383	5747	4268	4815	3232	2841	4299	4446	4397	3808	3801	3840	409859	4381	3816	888		-172	-3.148	0.0016455812705046	0.0155591261561371	0	0.0041	0.0026	0.0026	TRUE	0.0033
ENSG00000132470	ITGB4	74	89	70	154	85	87	73	69	72	122	100	118	9215	71	113	1312		392	3.147	0.00165175468952882	0.0156057185146434	0	0.0283	0.0217	0.0217	TRUE	0.0994
ENSG00000204856	FAM216A	248	316	279	239	162	134	243	244	287	189	191	181	22264	258	187	807		-31	-3.146	0.00165590143626301	0.0156331071541092	0	0.0138	0.011	0.011	TRUE	0.1051
ENSG00000183762	KREMEN1	170	215	140	313	169	169	167	166	144	248	199	228	19201	159	225	1254		326	3.144	0.00166401255999093	0.0156978534273843	0.0048	0.0154	0.013	0.013	TRUE	0.1129
ENSG00000108848	LUC7L3	1428	1800	1509	2182	1537	1224	1401	1393	1555	1726	1808	1654	158928	1450	1729	1155		207	3.143	0.00167068570519568	0.0157489469636505	0.002	0.0049	0.0041	0.0041	TRUE	0.0481
ENSG00000152127	MGAT5	1233	1474	937	1085	784	664	1209	1140	965	858	922	898	99879	1105	893	849		-237	-3.143	0.00167299227824743	0.0157588325277322	0.0065	0.0058	0.006	0.006	TRUE	0.1435
ENSG00000144026	ZNF514	113	101	87	182	117	108	111	78	90	144	138	146	11769	93	143	1296		374	3.142	0.00167841228785495	0.0157861480046898	0.006	0.0229	0.0196	0.0196	TRUE	0.2792
ENSG00000158062	UBXN11	235	322	270	454	266	251	230	249	278	359	313	339	29483	252	337	1223		29	3.142	0.0016779785037204	0.0157861480046898	0.0032	0.0113	0.0094	0.0094	TRUE	0.0834
ENSG00000197461	PDGFA	265	391	309	457	331	310	260	302	318	361	389	419	34175	293	390	1217		283	3.141	0.00168373219383378	0.0158243037692045	0.0049	0.0102	0.009	0.009	TRUE	0.1108
ENSG00000111424	VDR	618	707	571	890	609	540	606	547	588	704	716	730	64857	580	717	1176		234	3.14	0.00168860637099378	0.0158582163536807	0	0.007	0.0052	0.0052	TRUE	0.0315
ENSG00000128050	PAICS	4463	5647	4095	4585	3217	2842	4377	4369	4219	3626	3784	3841	403603	4322	3750	885		-176	-3.139	0.00169450844557466	0.0158898217111971	4e-04	0.0041	0.0028	0.0028	TRUE	0.0105
ENSG00000137996	RTCA	563	700	562	534	391	332	552	542	579	422	460	449	50061	558	444	842		-248	-3.139	0.00169342355366186	0.0158898217111971	0	0.0081	0.006	0.006	TRUE	0.0228
ENSG00000196449	YRDC	252	347	258	216	147	164	247	268	266	171	173	222	22447	260	189	804		-315	-3.139	0.0016958089624646	0.0158901231725927	0.005	0.0137	0.012	0.012	TRUE	0.2322
ENSG00000168016	TRANK1	108	157	101	237	140	105	106	121	104	187	165	142	13758	110	165	1281		357	3.136	0.0017104485843454	0.0160153212740502	0.0074	0.0201	0.0173	0.0173	TRUE	0.1418
ENSG00000136167	LCP1	454	587	297	366	263	202	445	454	306	289	309	273	3462	402	290	806		-311	-3.135	0.00171915514497957	0.0160848212519074	0.0231	0.0101	0.0131	0.0131	TRUE	0.4912
ENSG00000102226	USP11	1151	1637	1346	1919	1263	1182	1129	1266	1387	1518	1485	1598	139715	1261	1534	1166		222	3.134	0.0017215724610488	0.0160954177552383	0.0049	0.0051	0.0051	0.0051	TRUE	0.0988
ENSG00000158292	GPR153	20	30	23	58	36	39	20	23	24	46	42	53	3457	22	47	1394		479	3.134	0.00172493359779179	0.0161148158934643	0	0.0697	0.0528	0.0528	TRUE	0.0744
ENSG00000146433	TMEM181	1400	1664	1179	1318	963	767	1373	1287	1215	1042	1133	1037	118114	1292	1071	861		-216	-3.133	0.0017290995535702	0.0161416983659668	0.0022	0.0054	0.0045	0.0045	TRUE	0.0358
ENSG00000116120	FARSB	1045	1352	1084	1066	757	671	1025	1046	1117	843	890	907	97134	1063	880	861		-217	-3.129	0.00175374900940678	0.0163371656283378	8e-04	0.0058	0.0044	0.0044	TRUE	0.0233
ENSG00000143977	SNRPG	862	1113	1037	904	605	574	845	861	1068	715	712	776	82954	925	734	842		-248	-3.129	0.00175395017322113	0.0163371656283378	0.0084	0.0063	0.0069	0.0069	TRUE	0.2164
ENSG00000173692	PSMD1	2782	3453	2633	2780	2107	1648	2728	2671	2713	2199	2478	2228	250282	2704	2302	875		-193	-3.129	0.00175145859133811	0.0163371656283378	0.0017	0.0044	0.0036	0.0036	TRUE	0.0544
ENSG00000144891	AGTR1	55	84	68	49	23	23	54	65	70	39	27	31	4765	63	32	728		-458	-3.128	0.00176125962169639	0.0163808912699424	0	0.0515	0.0421	0.0421	TRUE	0.2621
ENSG00000163888	CAMK2N2	29	45	41	78	54	54	28	35	42	62	64	73	5061	35	66	1367		451	3.128	0.00176051286607161	0.0163808912699424	0	0.0487	0.0391	0.0391	TRUE	0.204
ENSG00000088881	EBF4	62	66	61	139	68	75	61	51	63	110	80	101	7767	58	97	1331		412	3.127	0.00176559458847063	0.0164090274513057	0	0.033	0.0278	0.0278	TRUE	0.2226
ENSG00000178927	CYBC1	337	443	417	648	372	371	331	343	430	513	438	501	42573	368	484	1214		28	3.127	0.00176891570567393	0.0164232107361177	0.0107	0.0089	0.0094	0.0094	TRUE	0.2434
ENSG00000248905	FMN1	127	132	101	85	62	48	125	102	104	67	73	65	8929	110	68	761		-393	-3.126	0.00176974253621958	0.0164232107361177	0	0.0291	0.0228	0.0228	TRUE	0.1279
ENSG00000083896	YTHDC1	22	34	23	33	39	82	22	26	24	26	46	111	424	24	61	1403		489	3.123	0.0017878466568058	0.0165789362816159	0.2483	0.0575	0.1012	0.1012	TRUE	0.5721
ENSG00000196670	ZFP62	177	205	156	274	208	166	174	159	161	217	245	224	19644	165	229	1242		313	3.123	0.00179217910893465	0.0166068194354536	0	0.0151	0.0115	0.0115	TRUE	0.0412
ENSG00000126001	CEP250	1110	1317	939	1625	1023	895	1089	1019	967	1285	1203	1210	112885	1025	1233	1159		213	3.121	0.0018029369855639	0.016681827588733	0.0015	0.0055	0.0044	0.0044	TRUE	0.0345
ENSG00000126215	XRCC3	877	1103	812	1337	891	716	860	853	837	1057	1048	968	9372	850	1024	1161		215	3.121	0.00180198897480706	0.016681827588733	0	0.0059	0.0044	0.0044	TRUE	0.0265
ENSG00000119514	GALNT12	48	66	43	108	63	64	47	51	44	85	74	87	6474	47	82	1339		421	3.121	0.0018053571758004	0.0166918927663671	0	0.0388	0.0293	0.0293	TRUE	0.0621
ENSG00000138834	MAPK8IP3	619	787	703	1161	641	578	607	609	724	918	754	781	73227	647	818	1192		253	3.118	0.00181842643904654	0.0168003292244654	0.0091	0.0066	0.0074	0.0074	TRUE	0.1438
ENSG00000138496	PARP9	937	1292	1014	1500	988	905	919	1000	1045	1186	1162	1223	108914	988	1190	116		214	3.118	0.00182219936328995	0.016822780857256	0.0013	0.0056	0.0044	0.0044	TRUE	0.0434
ENSG00000174684	B4GAT1	404	510	440	666	413	434	396	395	453	527	486	587	47387	415	533	1199		261	3.118	0.00182354679067757	0.0168228234120829	0.0051	0.0083	0.0076	0.0076	TRUE	0.0834
ENSG00000115520	COQ10B	528	646	389	456	315	262	518	500	401	361	370	354	41728	473	362	827		-274	-3.117	0.0018255724222232	0.0168291179585079	0.0077	0.009	0.0087	0.0087	TRUE	0.2009
ENSG00000165480	SKA3	761	913	739	727	512	461	746	706	761	575	602	623	66906	738	600	852		-231	-3.113	0.00185029359466599	0.0170444692308643	0	0.0069	0.0052	0.0052	TRUE	0.0174
ENSG00000173442	EHBP1L1	1255	1594	1364	2024	1285	1127	1231	1233	1405	1601	1511	1523	141746	1290	1545	1157		21	3.113	0.00185382504525986	0.0170644527310915	0.0024	0.0051	0.0044	0.0044	TRUE	0.0726
ENSG00000100299	ARSA	301	428	311	549	320	311	295	331	320	434	376	420	36295	315	410	1205		269	3.112	0.00185785170229501	0.0170869009015379	0.0019	0.0098	0.0079	0.0079	TRUE	0.0596
ENSG00000166848	TERF2IP	984	1249	944	1004	616	637	965	966	973	794	725	861	88058	968	793	856		-224	-3.112	0.00185899153326917	0.0170869009015379	0.0016	0.0061	0.005	0.005	TRUE	0.0644
ENSG00000138698	RAP1GDS1	1083	1294	979	1029	739	641	1062	1001	1009	814	869	866	93688	1024	850	862		-215	-3.111	0.00186336415283361	0.0171145352688413	0	0.0059	0.0044	0.0044	TRUE	0.0176
ENSG00000228649	SNHG26	211	233	226	200	123	88	207	180	233	158	145	119	17364	207	141	791		-338	-3.109	0.00187562245114514	0.0172145040790815	0.0123	0.0167	0.0157	0.0157	TRUE	0.168
ENSG00000178163	ZNF518B	369	366	282	263	212	167	362	283	291	208	249	226	26978	312	228	81		-304	-3.109	0.00187839725571346	0.0172273505267776	0.0106	0.012	0.0116	0.0116	TRUE	0.2222
ENSG00000184897	H1-10	2741	3671	3238	4696	2731	2920	2688	2840	3336	3714	3212	3947	328955	2955	3624	1171		228	3.108	0.00188424002336098	0.0172682948154106	0.0115	0.0042	0.0062	0.0062	TRUE	0.1537
ENSG00000122644	ARL4A	156	217	173	145	91	88	153	168	178	115	107	119	13996	166	114	789		-342	-3.108	0.00188659316039979	0.0172772215741875	0	0.0198	0.0151	0.0151	TRUE	0.051
ENSG00000182272	B4GALNT4	94	122	123	202	123	124	92	94	127	160	145	168	13089	104	158	1282		359	3.107	0.0018930155561894	0.0173233739137625	0.009	0.021	0.0186	0.0186	TRUE	0.3316
ENSG00000185100	ADSS1	10	19	18	50	35	19	10	15	19	40	41	26	2491	15	36	1396		481	3.106	0.00189955276164677	0.017370508757599	0.0215	0.0953	0.0824	0.0824	TRUE	0.3375
ENSG00000267680	ZNF224	175	211	209	341	219	175	172	163	215	270	258	237	219	183	255	1243		314	3.105	0.00190390712648865	0.0173976283593362	0.0082	0.0139	0.0127	0.0127	TRUE	0.2441
ENSG00000183963	SMTN	4006	5296	3784	4367	2909	2585	3929	4097	3898	3454	3421	3494	371566	3975	3456	887		-173	-3.104	0.00191008382601973	0.0174286454278042	2e-04	0.0041	0.0028	0.0028	TRUE	0.009
ENSG00000184009	ACTG1	46620	62427	46555	51594	33389	32267	45723	48297	47963	40806	39271	43614	4427886	47328	41230	888		-171	-3.104	0.0019094469891805	0.0174286454278042	0.0018	0.0035	0.0029	0.0029	TRUE	0.0312
ENSG00000171055	FEZ2	867	1161	869	942	612	528	850	898	895	745	720	714	80372	881	726	859		-219	-3.102	0.00192087007093683	0.017514308769066	0	0.0063	0.0045	0.0045	TRUE	0.0111
ENSG00000168615	ADAM9	4330	5230	2831	3518	2689	2133	4247	4046	2917	2782	3163	2883	333961	3737	2943	839		-253	-3.101	0.00193123315519819	0.0175959919769621	0.0202	0.0042	0.0086	0.0086	TRUE	0.4464
ENSG00000110011	DNAJC4	94	121	116	198	121	117	92	94	120	157	142	158	12706	102	152	1279		354	3.097	0.00195240260859614	0.0177759446805904	0.0024	0.0215	0.0178	0.0178	TRUE	0.2195
ENSG00000107882	SUFU	325	372	295	506	340	278	319	288	304	400	400	376	34772	304	392	1202		265	3.097	0.00195589644119557	0.0177948225238185	0	0.0101	0.0075	0.0075	TRUE	0.0249
ENSG00000100167	SEPTIN3	9	18	11	33	30	22	9	14	11	26	35	30	2087	11	30	1391		476	3.096	0.00196000031796025	0.0178192191461582	0	0.1131	0.089	0.089	TRUE	0.1906
ENSG00000164379	FOXQ1	41	68	33	24	17	13	40	53	34	19	20	18	3056	42	19	721		-473	-3.094	0.00197510151294654	0.0179434893068849	0	0.0784	0.0636	0.0636	TRUE	0.3306
ENSG00000100567	PSMA3	1048	1421	1139	1161	757	683	1028	1099	1173	918	890	923	10054	1100	910	861		-215	-3.091	0.00199600498577426	0.0181071328470528	0.0015	0.0058	0.0046	0.0046	TRUE	0.0395
ENSG00000156136	DCK	506	625	421	429	342	264	496	484	434	339	402	357	41865	471	366	833		-263	-3.091	0.00199595336134341	0.0181071328470528	0.0038	0.009	0.0077	0.0077	TRUE	0.085
ENSG00000177106	EPS8L2	485	642	524	852	523	444	476	497	540	674	615	600	56689	504	630	1183		242	3.09	0.00200098339969792	0.0181391606594903	0.0023	0.0075	0.0062	0.0062	TRUE	0.0471
ENSG00000112208	BAG2	603	836	466	586	370	313	591	647	480	463	435	423	50666	573	440	831		-268	-3.089	0.00200962148238177	0.0182042935150245	0.0111	0.008	0.0088	0.0088	TRUE	0.2315
ENSG00000214826	-	282	330	251	460	296	239	277	255	259	364	348	323	30425	264	345	121		275	3.089	0.00201124109203732	0.018205800867806	0	0.011	0.0084	0.0084	TRUE	0.0331
ENSG00000107130	NCS1	1422	1841	1300	1528	978	845	1395	1424	1339	1208	1150	1142	127653	1386	1167	87		-201	-3.088	0.00201747012073676	0.0182414908921606	0	0.0053	0.0038	0.0038	TRUE	0.0123
ENSG00000168028	RPSA	9060	11965	10070	10177	6541	6309	8886	9257	10375	8049	7693	8528	879781	9506	8090	875		-192	-3.088	0.00201809597513846	0.0182414908921606	0.0045	0.0038	0.004	0.004	TRUE	0.0779
ENSG00000135624	CCT7	5391	6827	5577	5796	3870	3645	5287	5282	5746	4584	4552	4927	506288	5438	4688	882		-181	-3.086	0.00203172023227179	0.0183513994736128	0.0019	0.0039	0.0033	0.0033	TRUE	0.0297
ENSG00000138594	TMOD3; LOC112268148	2132	2437	1456	1683	1280	1121	2091	1885	1500	1331	1505	1515	163803	1825	1450	843		-246	-3.085	0.0020371429552197	0.0183871231577755	0.0151	0.0049	0.0078	0.0078	TRUE	0.2908
ENSG00000166272	WBP1L	601	738	596	915	613	538	589	571	614	724	721	727	65771	591	724	1169		226	3.084	0.0020435315004094	0.0184182465015316	0	0.007	0.005	0.005	TRUE	0.0129
ENSG00000226752	CUTALP	87	103	52	151	116	75	85	80	54	119	136	101	9597	73	119	1312		391	3.084	0.00204315937033341	0.0184182465015316	0.0249	0.0273	0.0269	0.0269	TRUE	0.3687
ENSG00000198231	DDX42	2227	2655	2180	2275	1631	1330	2184	2054	2246	1799	1918	1798	199991	2161	1838	875		-192	-3.083	0.00205063236653059	0.0184689592292561	0.0013	0.0046	0.0036	0.0036	TRUE	0.0233
ENSG00000039650	PNKP	767	923	827	1211	818	679	752	714	852	958	962	918	85933	773	946	117		226	3.082	0.00205678076615724	0.0185110268954152	0.0033	0.0062	0.0054	0.0054	TRUE	0.0943
ENSG00000141013	GAS8	55	78	70	130	72	90	54	60	72	103	85	122	8259	62	103	1317		397	3.081	0.0020620332526755	0.0185316733066848	0.0125	0.0312	0.0276	0.0276	TRUE	0.1142
ENSG00000151014	NOCT	294	343	194	229	137	139	288	265	200	181	161	188	21395	251	177	799		-323	-3.081	0.00206077164836341	0.0185316733066848	0.0169	0.0142	0.0148	0.0148	TRUE	0.3438
ENSG00000172183	ISG20	191	342	360	558	328	277	187	265	371	441	386	374	33739	274	400	1265		339	3.08	0.00207339662852125	0.018620439399365	0.0558	0.0103	0.02	0.02	TRUE	0.4223
ENSG00000121281	ADCY7	485	524	390	441	255	245	476	405	402	349	300	331	37712	428	327	829		-27	-3.079	0.00207994660706249	0.0186658818719763	0.0052	0.0096	0.0085	0.0085	TRUE	0.1106
ENSG00000172348	RCAN2	82	98	68	65	33	25	80	76	70	51	39	34	5838	75	41	745		-425	-3.078	0.00208525178918768	0.0187000962168527	0	0.0427	0.0352	0.0352	TRUE	0.4088
ENSG00000110321	EIF4G2	15367	19129	12061	14214	10597	8810	15071	14799	12426	11242	12464	11908	12985	14099	11871	87		-201	-3.076	0.00209905004891025	0.0188103712537537	0.0065	0.0037	0.0046	0.0046	TRUE	0.1315
ENSG00000136732	GYPC	394	567	464	725	462	398	386	439	478	573	543	538	49298	434	551	1191		252	3.075	0.00210424530921565	0.0188434490592235	0.0038	0.0081	0.0071	0.0071	TRUE	0.1049
ENSG00000136758	YME1L1	2382	3004	2068	2372	1750	1318	2336	2324	2131	1876	2058	1781	208442	2264	1905	87		-201	-3.071	0.00213402310016995	0.0190964581420922	0.0033	0.0046	0.0042	0.0042	TRUE	0.0583
ENSG00000112773	TENT5A	101	165	106	188	148	132	99	128	109	149	174	178	13952	112	167	1268		343	3.07	0.0021414172517192	0.0191489474158016	0.0068	0.0199	0.017	0.017	TRUE	0.165
ENSG00000064225	ST3GAL6	119	131	117	225	132	118	117	101	121	178	155	159	13855	113	164	1263		337	3.068	0.00215558469342931	0.0192618866186037	0	0.02	0.0158	0.0158	TRUE	0.0886
ENSG00000164674	SYTL3	85	136	85	60	44	49	83	105	88	47	52	66	736	92	55	756		-403	-3.067	0.00216067412053782	0.0192936032659286	0.0085	0.0346	0.0292	0.0292	TRUE	0.2218
ENSG00000173209	AHSA2P	376	489	584	819	533	430	369	378	602	648	627	581	5341	450	619	1234		304	3.065	0.00217680981293857	0.0194238414077595	0.0386	0.0078	0.0147	0.0147	TRUE	1.0046
ENSG00000181513	ACBD4	91	121	107	196	121	103	89	94	110	155	142	139	12161	98	145	1273		348	3.064	0.00218059411812757	0.0194437602219944	0	0.0223	0.0175	0.0175	TRUE	0.1167
ENSG00000130768	SMPDL3B	11	21	22	59	26	29	11	16	23	47	31	39	2769	17	39	1379		463	3.063	0.00219233583351133	0.0195345542832361	0.0331	0.0861	0.0767	0.0767	TRUE	0.2713
ENSG00000101194	SLC17A9	195	284	188	184	132	91	191	220	194	146	155	123	17141	202	141	8		-321	-3.062	0.00220017633339303	0.0195904826615124	0.0027	0.0168	0.0139	0.0139	TRUE	0.1129
ENSG00000060138	YBX3	2636	3473	2554	2864	1839	1751	2585	2687	2631	2265	2163	2367	244971	2634	2265	881		-183	-3.062	0.00220183285073455	0.0195913082059676	6e-04	0.0044	0.0033	0.0033	TRUE	0.0182
ENSG00000198467	TPM2	6540	8982	8201	7542	5009	4560	6414	6949	8449	5965	5891	6164	663868	7271	6007	861		-216	-3.061	0.00220452347828997	0.0196011750757481	0.0106	0.0038	0.0057	0.0057	TRUE	0.2447
ENSG00000232593	-	111	148	128	241	153	109	109	115	132	191	180	147	14552	119	173	1264		338	3.061	0.00220607094961725	0.0196011750757481	0.0065	0.0192	0.0165	0.0165	TRUE	0.1586
ENSG00000160972	PPP1R16A	360	496	431	650	415	377	353	384	444	514	488	510	44877	394	504	1195		257	3.06	0.00221021678788575	0.0196240934930069	0.0044	0.0086	0.0076	0.0076	TRUE	0.1394
ENSG00000198198	SZT2	626	769	508	928	597	525	614	595	523	734	702	710	64633	577	715	1175		233	3.06	0.00221311477412431	0.0196359078542701	0.0019	0.007	0.0058	0.0058	TRUE	0.0762
ENSG00000153015	CWC27	618	702	576	537	416	349	606	543	593	425	489	472	52139	581	462	844		-245	-3.06	0.00221670496942369	0.0196538427862279	0.0027	0.0079	0.0066	0.0066	TRUE	0.0637
ENSG00000229944	-	219	285	205	199	136	110	215	220	211	157	160	149	18542	215	155	809		-305	-3.056	0.00224382236308363	0.0198802026624552	0	0.0158	0.0115	0.0115	TRUE	0.0127
ENSG00000151247	EIF4E	620	800	575	615	428	356	608	619	592	486	503	481	5484	606	490	851		-232	-3.055	0.00225404405861013	0.0199566529796945	0	0.0077	0.0054	0.0054	TRUE	0.006
ENSG00000112893	MAN2A1	1063	1275	767	938	687	493	1043	986	790	742	808	666	83923	940	739	84		-251	-3.05	0.00228668390045068	0.0202313389158518	0.0127	0.0062	0.0081	0.0081	TRUE	0.2272
ENSG00000143067	ZNF697	510	571	362	445	286	225	500	442	373	352	336	304	38456	438	331	826		-276	-3.049	0.00229330530577505	0.020275602590508	0.0111	0.0094	0.0098	0.0098	TRUE	0.1722
ENSG00000132388	UBE2G1	924	1258	848	977	633	559	906	973	874	773	745	756	83765	918	758	861		-216	-3.049	0.00229942107969379	0.0203153365912579	0	0.0062	0.0047	0.0047	TRUE	0.0345
ENSG00000146373	RNF217	311	322	246	263	173	127	305	249	253	208	203	172	23179	269	194	812		-301	-3.047	0.00230873628028013	0.0203832615358347	0.0074	0.0134	0.012	0.012	TRUE	0.1508
ENSG00000250510	GPR162	64	97	55	130	90	78	63	75	57	103	106	105	8476	65	105	13		378	3.046	0.00231560870084558	0.0204295392987278	0	0.0305	0.0239	0.0239	TRUE	0.1884
ENSG00000088836	SLC4A11	58	95	66	137	80	87	57	73	68	108	94	118	864	66	107	1299		378	3.043	0.00233970292975285	0.0206275850133313	0	0.03	0.0244	0.0244	TRUE	0.1326
ENSG00000104064	GABPB1	517	610	454	460	328	293	507	472	468	364	386	396	43206	482	382	843		-247	-3.042	0.00234838048454404	0.020674989958094	0	0.0088	0.0066	0.0066	TRUE	0.0232
ENSG00000163516	ANKZF1	247	311	243	429	240	262	242	241	250	339	282	354	28482	244	325	1214		28	3.042	0.00234793592742144	0.020674989958094	0.0034	0.0115	0.0097	0.0097	TRUE	0.1448
ENSG00000089335	ZNF302	338	406	305	505	374	291	331	314	314	399	440	393	36541	320	411	1195		257	3.042	0.00235128528649315	0.020686026733979	0	0.0098	0.0074	0.0074	TRUE	0.0424
ENSG00000142733	MAP3K6	271	402	312	528	319	280	266	311	321	418	375	378	34491	299	390	1204		268	3.041	0.00235639041146246	0.0207163923331942	0.0038	0.0101	0.0087	0.0087	TRUE	0.1067
ENSG00000154310	TNIK	104	87	75	154	125	88	102	67	77	122	147	119	10572	82	129	1292		37	3.04	0.00236317653603243	0.0207614836209077	0.019	0.0251	0.0239	0.0239	TRUE	0.4205
ENSG00000170100	ZNF778	382	498	304	335	221	214	375	385	313	265	260	289	31454	358	271	826		-276	-3.039	0.00236995628175948	0.0208064557097987	0.005	0.0108	0.0094	0.0094	TRUE	0.1323
ENSG00000177606	JUN	3940	5224	4224	6239	3858	3544	3864	4042	4352	4934	4538	4790	441997	4086	4754	1135		183	3.039	0.00237356050021677	0.020823505564927	0.0024	0.004	0.0035	0.0035	TRUE	0.0391
ENSG00000158106	RHPN1	31	37	44	86	44	57	30	29	45	68	52	77	502	35	66	1346		429	3.038	0.00237811137184005	0.0208433121405701	0.0271	0.0491	0.0449	0.0449	TRUE	0.4435
ENSG00000185551	NR2F2	4938	6298	3725	4648	3191	2822	4843	4872	3838	3676	3753	3814	413278	4518	3748	863		-212	-3.038	0.0023791456226864	0.0208433121405701	0.0083	0.004	0.0054	0.0054	TRUE	0.2103
ENSG00000165271	NOL6	1278	1656	1063	1327	819	726	1253	1281	1095	1050	963	981	110397	1210	998	861		-216	-3.033	0.00242088833662616	0.0211941922300857	0.0038	0.0056	0.0051	0.0051	TRUE	0.0814
ENSG00000187109	NAP1L1	5272	6783	4833	5450	3925	3327	5171	5248	4979	4310	4616	4497	480353	5133	4474	889		-17	-3.03	0.00244161604925456	0.0213607303526963	6e-04	0.004	0.0029	0.0029	TRUE	0.0129
ENSG00000149476	TKFC	210	293	213	424	234	198	206	227	219	335	275	268	25505	217	293	1222		289	3.029	0.00245071537662728	0.0214253749046661	0.0063	0.0125	0.011	0.011	TRUE	0.1974
ENSG00000169288	MRPL1	367	486	431	340	254	243	360	376	444	269	299	328	34601	393	299	827		-274	-3.028	0.00246529171773195	0.0215377786888046	0.0084	0.0101	0.0097	0.0097	TRUE	0.1428
ENSG00000105048	TNNT1	30	57	44	89	60	54	29	44	45	70	71	73	5547	39	71	1331		412	3.027	0.00247066088766276	0.0215696443210028	0	0.0447	0.0367	0.0367	TRUE	0.3712
ENSG00000221923	ZNF880	138	161	82	92	65	45	135	125	84	73	76	61	924	115	70	768		-382	-3.023	0.00250163705157558	0.0218248669792053	0.0275	0.0283	0.0281	0.0281	TRUE	0.5154
ENSG00000126456	IRF3	741	950	953	1365	846	752	727	735	982	1080	995	1016	92243	815	1030	1187		247	3.023	0.00250510182967794	0.0218398856800315	0.0151	0.006	0.0081	0.0081	TRUE	0.3791
ENSG00000137168	PPIL1	695	907	691	706	462	449	682	702	712	558	543	607	63398	699	569	855		-225	-3.022	0.00250904025615694	0.0218590099646274	0	0.0071	0.0053	0.0053	TRUE	0.0354
ENSG00000198796	ALPK2	440	536	417	442	300	198	432	415	430	350	353	268	37431	426	324	831		-268	-3.022	0.00251190034879038	0.0218687196453411	0.0073	0.0096	0.0091	0.0091	TRUE	0.2342
ENSG00000152601	MBNL1	2180	2566	1449	1844	1318	1077	2138	1985	1493	1458	1550	1456	168007	1872	1488	845		-243	-3.022	0.00251398186511626	0.0218716422265114	0.016	0.0049	0.0081	0.0081	TRUE	0.376
ENSG00000108469	RECQL5	312	404	330	510	345	309	306	313	340	403	406	418	36422	320	409	1192		254	3.021	0.00251707393540942	0.0218833464696803	0	0.0098	0.0072	0.0072	TRUE	0.0343
ENSG00000117399	CDC20	2767	3784	2880	3197	1876	1884	2714	2927	2967	2529	2206	2547	264831	2869	2427	873		-196	-3.021	0.0025221142720142	0.0219119608875131	0.0037	0.0044	0.0042	0.0042	TRUE	0.0759
ENSG00000139192	TAPBPL	75	128	85	169	115	95	74	99	88	134	135	128	10958	87	132	1275		35	3.019	0.00253304748256353	0.0219916970627553	0	0.0244	0.0197	0.0197	TRUE	0.1684
ENSG00000171462	DLK2	34	36	28	79	39	47	33	28	29	62	46	64	4365	30	57	1343		426	3.019	0.00253524981278944	0.0219955745530651	0	0.0559	0.0447	0.0447	TRUE	0.2388
ENSG00000117069	ST6GALNAC5	78	121	94	65	39	46	76	94	97	51	46	62	7107	89	53	763		-391	-3.019	0.00253790176712099	0.0220033448709285	0	0.0357	0.0292	0.0292	TRUE	0.1466
ENSG00000131467	PSME3	2765	3457	2498	2824	1762	1811	2712	2675	2574	2233	2072	2448	245227	2654	2251	874		-194	-3.018	0.00254773541970887	0.0220733259599673	0.0032	0.0044	0.0041	0.0041	TRUE	0.0681
ENSG00000238105	GOLGA2P5	27	23	32	80	46	29	26	18	33	63	54	39	3897	26	52	1353		437	3.015	0.00257209757827326	0.0222689968628939	0.045	0.0622	0.0589	0.0589	TRUE	0.3296
ENSG00000105849	POLR1F	455	567	369	415	294	226	446	439	380	328	346	305	37409	422	326	836		-259	-3.013	0.00258636361694942	0.0223770465422254	0.0029	0.0096	0.008	0.008	TRUE	0.0832
ENSG00000109099	PMP22	182	218	161	327	186	166	178	169	166	259	219	224	20246	171	234	1228		296	3.011	0.00260195505557736	0.0224964064432527	0	0.0148	0.0117	0.0117	TRUE	0.1041
ENSG00000158555	GDPD5	234	321	267	438	286	228	229	248	275	346	336	308	29065	251	330	1208		273	3.011	0.00260387850481637	0.0224975102816134	0.0018	0.0114	0.0093	0.0093	TRUE	0.0748
ENSG00000104870	FCGRT	679	930	827	1247	673	827	666	719	852	986	792	1118	85551	746	965	1198		26	3.009	0.00261782992089957	0.0226024626113231	0.0209	0.0062	0.0098	0.0098	TRUE	0.2465
ENSG00000278311	GGNBP2	81	77	17	38	9	12	79	60	18	30	11	16	3556	52	19	74		-435	-3.006	0.0026445338315704	0.0228173001666074	0.3512	0.0678	0.126	0.126	TRUE	0.257
ENSG00000111875	ASF1A	403	449	322	342	236	203	395	347	332	270	278	274	31613	358	274	832		-266	-3.006	0.00265088611615961	0.0228406473612432	0	0.0107	0.0086	0.0086	TRUE	0.0922
ENSG00000197498	RPF2	580	789	545	534	414	359	569	610	561	422	487	485	52254	580	465	847		-239	-3.006	0.00264971712902853	0.0228406473612432	0.0025	0.0079	0.0065	0.0065	TRUE	0.0817
ENSG00000038382	TRIO	5401	5953	4263	5221	3446	2911	5297	4606	4392	4129	4053	3935	440193	4765	4039	874		-194	-3.005	0.00265674431825507	0.0228753902536766	0.0049	0.004	0.0043	0.0043	TRUE	0.1159
ENSG00000135097	MSI1	39	38	20	61	44	58	38	29	21	48	52	78	4444	29	59	1346		429	3.004	0.00266021478179011	0.0228781787925085	0.0529	0.055	0.0546	0.0546	TRUE	0.458
ENSG00000153250	RBMS1	788	1023	737	776	565	471	773	791	759	614	665	637	70641	774	639	86		-217	-3.004	0.00266072050612107	0.0228781787925085	0	0.0067	0.0049	0.0049	TRUE	0.0155
ENSG00000025772	TOMM34	1451	1920	1477	1511	1042	980	1423	1485	1522	1195	1226	1325	136257	1477	1249	872		-197	-3.001	0.00269258946279201	0.0231363242728795	0.0011	0.0052	0.004	0.004	TRUE	0.033
ENSG00000113580	NR3C1	1654	1965	1294	1477	1127	884	1622	1520	1333	1168	1326	1195	136068	1492	1230	861		-216	-3	0.00269780286973713	0.0231652325922322	0.0061	0.0052	0.0055	0.0055	TRUE	0.1026
ENSG00000188760	TMEM198	43	70	47	103	68	62	42	54	48	81	80	84	65	48	82	1308		387	2.998	0.00271363563008713	0.0232852240915969	0	0.0387	0.0294	0.0294	TRUE	0.1071
ENSG00000028137	TNFRSF1B	657	966	740	740	466	446	644	747	762	585	548	603	64838	718	579	851		-232	-2.997	0.00272361181770215	0.0233548315209942	0.0039	0.007	0.0062	0.0062	TRUE	0.0941
ENSG00000166920	C15orf48	78	98	108	59	50	35	76	76	111	47	59	47	6939	88	51	761		-394	-2.997	0.00272581224834379	0.0233577126178187	0.0232	0.0365	0.0336	0.0336	TRUE	0.5043
ENSG00000138434	ITPRID2	2024	2296	1365	1703	1238	982	1985	1776	1406	1347	1456	1327	154966	1722	1377	848		-238	-2.996	0.00273553188720906	0.0234249784572489	0.0148	0.005	0.0078	0.0078	TRUE	0.3079
ENSG00000162972	MAIP1	258	293	222	230	141	125	253	227	229	182	166	169	20419	236	172	817		-292	-2.995	0.00274338741207615	0.0234762004771106	0	0.0147	0.0112	0.0112	TRUE	0.043
ENSG00000127220	ABHD8	181	233	193	340	209	175	178	180	199	269	246	237	21798	186	251	122		287	2.994	0.00275228162332725	0.0235362349331357	0	0.014	0.0108	0.0108	TRUE	0.0507
ENSG00000141458	NPC1	2349	3164	2162	3350	2311	2024	2304	2448	2227	2650	2718	2736	251373	2326	2701	1132		179	2.99	0.00279375765354861	0.0238746220215941	9e-04	0.0044	0.0033	0.0033	TRUE	0.0258
ENSG00000115816	CEBPZ	1145	1462	1102	1100	840	722	1123	1131	1135	870	988	976	103721	1130	945	867		-206	-2.989	0.00280026653099873	0.0238936049424252	0.0015	0.0057	0.0045	0.0045	TRUE	0.0612
ENSG00000117298	ECE1	1393	1760	1270	1938	1301	1279	1366	1362	1308	1533	1530	1729	147133	1345	1597	1147		197	2.989	0.00279879637941077	0.0238936049424252	0.0018	0.005	0.0042	0.0042	TRUE	0.0604
ENSG00000177156	TALDO1	2133	3022	2500	2406	1537	1552	2092	2338	2576	1903	1808	2098	213566	2335	1936	864		-211	-2.989	0.00280170064339262	0.0238936049424252	0.0076	0.0046	0.0054	0.0054	TRUE	0.0997
ENSG00000025039	RRAGD	54	57	42	89	73	62	53	44	43	70	86	84	634	47	80	1308		388	2.985	0.00283448696646527	0.0241567705550183	0	0.0396	0.0311	0.0311	TRUE	0.1204
ENSG00000187266	EPOR	79	110	86	174	89	106	77	85	89	138	105	143	10613	84	129	1274		349	2.985	0.00283964541864913	0.0241842813085223	0.0064	0.0251	0.0213	0.0213	TRUE	0.2535
ENSG00000272668	LOC107985216	24	25	19	60	42	25	24	19	20	47	49	34	3218	21	43	1345		428	2.982	0.00286374118753941	0.0243729277156887	0	0.0746	0.0594	0.0594	TRUE	0.2432
ENSG00000178567	EPM2AIP1	355	474	290	545	398	304	348	367	299	431	468	411	38728	338	437	1195		257	2.982	0.00286813062935863	0.0243937138659911	0.0047	0.0094	0.0083	0.0083	TRUE	0.1141
ENSG00000187954	ZFTRAF1	602	744	676	1015	617	575	590	576	696	803	726	777	69469	621	769	1174		231	2.981	0.0028703735950137	0.0243962282213919	0.0053	0.0068	0.0064	0.0064	TRUE	0.1315
ENSG00000101224	CDC25B	1906	2659	2074	2908	2047	1781	1869	2057	2137	2300	2408	2407	219634	2021	2372	1139		188	2.981	0.00287555776349636	0.0244237204481914	0.002	0.0045	0.0038	0.0038	TRUE	0.0516
ENSG00000042493	CAPG	982	1403	1247	1717	1113	1075	963	1085	1285	1358	1309	1453	124222	1111	1373	1171		228	2.978	0.00289718294315431	0.0245632400581778	0.0109	0.0053	0.0068	0.0068	TRUE	0.22
ENSG00000163840	DTX3L	2063	2452	1515	2700	1963	1637	2023	1897	1561	2135	2309	2213	2023	1827	2219	1161		215	2.978	0.00289786628400278	0.0245632400581778	0.0086	0.0046	0.0058	0.0058	TRUE	0.1938
ENSG00000164292	RHOBTB3	2821	3438	1967	2508	1860	1317	2767	2660	2026	1984	2188	1780	223406	2484	1984	848		-237	-2.979	0.00289511129455502	0.0245632400581778	0.0176	0.0045	0.0081	0.0081	TRUE	0.3131
ENSG00000121864	ZNF639	528	645	487	518	337	304	518	499	502	410	396	411	45592	506	406	85		-234	-2.976	0.00291774129478934	0.0247149850852744	0	0.0085	0.006	0.006	TRUE	0.0047
ENSG00000184481	FOXO4	49	69	46	105	60	73	48	53	47	83	71	99	6685	49	84	1303		382	2.975	0.00293149729405925	0.0248147284459285	0	0.0377	0.0304	0.0304	TRUE	0.142
ENSG00000160447	PKN3	786	1061	827	1300	787	733	771	821	852	1028	926	991	89805	815	982	1157		21	2.975	0.00293452766983545	0.0248236074596209	0.0016	0.006	0.0048	0.0048	TRUE	0.0297
ENSG00000140941	MAP1LC3B	1645	2205	1598	1707	1218	1077	1613	1706	1646	1350	1433	1456	153399	1655	1413	878		-189	-2.973	0.0029499516061851	0.024937242727589	6e-04	0.005	0.0037	0.0037	TRUE	0.0191
ENSG00000173674	EIF1AX	1224	1547	1048	1194	880	672	1200	1197	1080	944	1035	908	106078	1159	962	865		-209	-2.972	0.00295950621689455	0.0250011422017902	0.0026	0.0056	0.0049	0.0049	TRUE	0.05
ENSG00000135241	PNPLA8	15	11	17	31	27	34	15	9	18	25	32	46	2383	14	34	1343		425	2.972	0.00296222964445706	0.0250072863785432	0.0689	0.0995	0.0934	0.0934	TRUE	0.2818
ENSG00000175643	RMI2	179	259	231	362	215	221	176	200	238	286	253	299	24197	205	279	1222		29	2.971	0.00296716563221688	0.0250320882427024	0.01	0.0129	0.0123	0.0123	TRUE	0.2118
ENSG00000136261	BZW2	673	1001	713	711	514	441	660	774	735	562	605	596	65533	723	588	855		-226	-2.97	0.00297569188802267	0.0250871251501669	0.0029	0.007	0.0059	0.0059	TRUE	0.0686
ENSG00000059378	PARP12	434	506	468	700	441	419	426	391	482	554	519	566	48966	433	546	1183		243	2.969	0.00298531446240253	0.0251369503799335	0.0044	0.0082	0.0073	0.0073	TRUE	0.1125
ENSG00000107819	SFXN3	479	565	489	756	470	447	470	437	504	598	553	604	5276	470	585	1176		234	2.969	0.00298561479608406	0.0251369503799335	0.0018	0.0078	0.0063	0.0063	TRUE	0.0464
ENSG00000067533	RRP15	531	665	527	472	377	325	521	514	543	373	443	439	47237	526	418	846		-242	-2.968	0.00299487140356982	0.0251810395596797	0.0028	0.0083	0.007	0.007	TRUE	0.1148
ENSG00000101940	WDR13	397	536	421	687	422	376	389	415	434	543	496	508	46428	413	516	1179		237	2.968	0.00299377294206176	0.0251810395596797	0	0.0084	0.0065	0.0065	TRUE	0.0273
ENSG00000136010	ALDH1L2	404	523	293	587	489	320	396	405	302	464	575	433	42911	368	491	121		275	2.966	0.00301277456912091	0.0253145806854103	0.0201	0.0088	0.0116	0.0116	TRUE	0.2739
ENSG00000068912	ERLEC1	1210	1542	1090	1201	818	766	1187	1193	1123	950	962	1035	1075	1168	982	87		-2	-2.966	0.00301627995899348	0.0253270478058112	5e-04	0.0056	0.0042	0.0042	TRUE	0.0253
ENSG00000164877	MICALL2	291	400	423	615	356	359	285	309	436	486	419	485	4035	343	463	1217		283	2.962	0.00305784549715679	0.0256588669714536	0.0273	0.0092	0.0131	0.0131	TRUE	0.6172
ENSG00000130304	SLC27A1	162	183	203	300	195	183	159	142	209	237	229	247	20393	170	238	1235		304	2.961	0.00306488671106299	0.0257007367578294	0.0155	0.0147	0.0149	0.0149	TRUE	0.4296
ENSG00000101294	HM13	2289	3088	2476	2642	1582	1569	2245	2389	2551	2090	1861	2121	220931	2395	2024	874		-195	-2.96	0.00308059309712771	0.0258151640941913	0.0038	0.0045	0.0044	0.0044	TRUE	0.0593
ENSG00000166986	MARS1	2755	3676	2660	4014	2625	2420	2702	2844	2740	3175	3087	3271	296991	2762	3178	1126		171	2.956	0.00311644805599241	0.0260981692817333	4e-04	0.0043	0.003	0.003	TRUE	0.0083
ENSG00000009844	VTA1	882	1126	728	812	573	530	865	871	750	642	674	716	75312	829	677	857		-222	-2.955	0.00312223744498173	0.0261291855115104	0.0038	0.0065	0.0058	0.0058	TRUE	0.0805
ENSG00000088882	CPXM1	248	322	306	460	277	282	243	249	315	364	326	381	31306	269	357	1208		272	2.955	0.00313175522504168	0.0261738688854717	0.0099	0.0108	0.0106	0.0106	TRUE	0.2441
ENSG00000170606	HSPA4	3736	4743	3642	3926	2753	2465	3664	3669	3752	3105	3238	3332	34601	3695	3225	89		-168	-2.955	0.00313097182743297	0.0261738688854717	4e-04	0.0042	0.0029	0.0029	TRUE	0.0132
ENSG00000183696	UPP1	275	384	303	524	318	258	270	297	312	414	374	349	33602	293	379	1197		259	2.952	0.00315355881708533	0.0263385232402967	0.0037	0.0103	0.0087	0.0087	TRUE	0.0819
ENSG00000064102	INTS13	527	670	549	544	338	334	517	518	566	430	398	451	48001	534	426	85		-235	-2.951	0.00316742485534236	0.0264015293331531	8e-04	0.0083	0.0065	0.0065	TRUE	0.038
ENSG00000090924	PLEKHG2	614	747	515	950	557	519	602	578	531	751	655	702	63644	570	703	117		226	2.951	0.00316360256785404	0.0264015293331531	0.0029	0.0071	0.006	0.006	TRUE	0.0468
ENSG00000112139	MDGA1	58	83	78	150	85	74	57	64	80	119	100	100	8668	67	106	1282		358	2.951	0.00316735495343604	0.0264015293331531	0.0072	0.0299	0.0254	0.0254	TRUE	0.2491
ENSG00000139842	CUL4A	2852	3339	2357	2766	1952	1619	2797	2583	2428	2188	2296	2188	241341	2603	2224	879		-186	-2.949	0.00319144810670381	0.0265840836973307	0.0023	0.0044	0.0039	0.0039	TRUE	0.0511
ENSG00000161677	JOSD2	197	265	245	362	240	226	193	205	252	286	282	305	25412	217	291	1213		279	2.948	0.00319595473354027	0.0266039341540149	0.006	0.0125	0.0111	0.0111	TRUE	0.2173
ENSG00000107902	LHPP	67	102	67	165	82	80	66	79	69	130	96	108	9145	71	111	1277		353	2.948	0.00320049418296692	0.0266240312909759	0	0.0285	0.0242	0.0242	TRUE	0.2445
ENSG00000172819	RARG	537	710	512	836	542	488	527	549	527	661	637	660	59362	534	653	1163		218	2.946	0.00321904317883192	0.0267605659883253	0	0.0073	0.0052	0.0052	TRUE	0.0072
ENSG00000157680	DGKI	80	88	60	51	34	28	78	68	62	40	40	38	5442	69	39	764		-388	-2.946	0.00322320699252154	0.0267774119378713	0	0.0455	0.0348	0.0348	TRUE	0.1126
ENSG00000103381	CPPED1	373	520	342	361	259	207	366	402	352	286	305	280	33173	373	290	838		-254	-2.945	0.00323332026086126	0.0268436290444466	0	0.0104	0.0081	0.0081	TRUE	0.0549
ENSG00000187720	THSD4	1790	2150	1200	1471	1133	885	1756	1663	1236	1163	1333	1196	139124	1552	1231	846		-241	-2.943	0.00324664784429756	0.0269364266181191	0.0175	0.0051	0.0086	0.0086	TRUE	0.3774
ENSG00000143514	TP53BP2	927	1123	735	856	600	512	909	869	757	677	706	692	76833	845	692	859		-22	-2.943	0.0032510611315286	0.026937363661237	0.0036	0.0065	0.0057	0.0057	TRUE	0.0959
ENSG00000157796	WDR19	402	460	374	560	437	356	394	356	385	443	514	481	42892	378	479	1183		242	2.943	0.00325007203699272	0.026937363661237	0.0024	0.0088	0.0072	0.0072	TRUE	0.0567
ENSG00000070950	RAD18	767	802	649	653	481	414	752	620	669	516	566	560	61385	680	547	852		-231	-2.942	0.00325895092805591	0.0269670655394217	0.0049	0.0072	0.0066	0.0066	TRUE	0.101
ENSG00000134013	LOXL2	10441	14531	10194	11730	7561	7191	10240	11242	10502	9277	8893	9720	997905	10661	9297	89		-168	-2.942	0.00325852581718874	0.0269670655394217	0.002	0.0037	0.0032	0.0032	TRUE	0.0279
ENSG00000140511	HAPLN3	66	99	114	161	107	117	65	77	117	127	126	158	11168	86	137	128		356	2.94	0.00328232634688255	0.0271281292600284	0.0442	0.024	0.028	0.028	TRUE	0.9143
ENSG00000260565	-	78	96	71	144	108	76	76	74	73	114	127	103	9459	74	115	1268		343	2.94	0.00328274616524609	0.0271281292600284	0	0.0277	0.0211	0.0211	TRUE	0.0821
ENSG00000001167	NFYA	633	751	528	555	420	349	621	581	544	439	494	472	52508	582	468	852		-232	-2.938	0.00330340514189072	0.0272808567024436	0.0022	0.0078	0.0064	0.0064	TRUE	0.039
ENSG00000102181	CD99L2	811	1121	838	1265	873	733	795	867	863	1000	1027	991	92401	842	1006	115		202	2.934	0.00334393585752897	0.0275973836779466	0	0.006	0.0044	0.0044	TRUE	0.0276
ENSG00000258704	-	20	16	18	45	26	35	20	12	19	36	31	47	2734	17	38	1332		413	2.933	0.00336184090719792	0.0277268880088055	0	0.0872	0.0731	0.0731	TRUE	0.3351
ENSG00000090316	MAEA	1625	2084	1687	1760	1125	1093	1594	1612	1738	1392	1323	1477	152276	1648	1397	876		-192	-2.931	0.00338049559191358	0.027862400510193	0.0017	0.005	0.0041	0.0041	TRUE	0.0284
ENSG00000225138	-	363	477	502	771	439	382	356	369	517	610	516	516	48078	414	547	1206		27	2.928	0.00341378917709589	0.028118310855133	0.025	0.0083	0.012	0.012	TRUE	0.539
ENSG00000119487	MAPKAP1	1873	2298	1708	1920	1329	1144	1837	1778	1760	1519	1563	1546	166707	1792	1543	883		-179	-2.927	0.00341784098192493	0.0281331877934005	0	0.0049	0.0033	0.0033	TRUE	0.0059
ENSG00000125826	RBCK1	1407	1887	1548	2430	1426	1252	1380	1460	1595	1922	1677	1692	1621	1478	1764	115		202	2.927	0.00342492398278094	0.0281729794197502	0.0048	0.0049	0.0049	0.0049	TRUE	0.0767
ENSG00000135469	COQ10A	127	159	126	226	152	127	125	123	130	179	179	172	15109	126	177	1231		3	2.925	0.00344274905859117	0.0283010237572377	0	0.0186	0.0135	0.0135	TRUE	0.0077
ENSG00000168078	PBK	914	1185	805	871	663	529	896	917	829	689	780	715	80437	881	728	863		-213	-2.925	0.00344547021969588	0.0283048202703934	0.0022	0.0063	0.0052	0.0052	TRUE	0.046
ENSG00000163462	TRIM46	74	118	93	179	103	95	73	91	96	142	121	128	10847	87	130	126		333	2.925	0.00344811270678924	0.0283079659178609	0	0.0246	0.0203	0.0203	TRUE	0.1845
ENSG00000099797	TECR	1087	1476	1252	1858	1107	1072	1066	1142	1290	1469	1302	1449	128639	1166	1407	1156		21	2.924	0.00345322497897032	0.0283313703579176	0.0057	0.0053	0.0055	0.0055	TRUE	0.1016
ENSG00000110844	PRPF40B	133	199	167	270	181	153	130	154	172	214	213	207	18161	152	211	1226		294	2.923	0.00346799251411389	0.02843390720996	0.0019	0.0161	0.0133	0.0133	TRUE	0.1575
ENSG00000035687	ADSS2	580	788	602	586	446	344	569	610	620	463	525	465	54195	600	484	854		-228	-2.922	0.00347344581892568	0.0284370829212542	0.0013	0.0077	0.0062	0.0062	TRUE	0.06
ENSG00000196611	MMP1	36	63	39	14	15	21	35	49	40	11	18	28	3022	41	19	753		-41	-2.922	0.00347518949173373	0.0284370829212542	0.0614	0.0792	0.076	0.076	TRUE	0.7271
ENSG00000263528	IKBKE	258	338	253	415	273	263	253	261	261	328	321	355	29666	258	335	1193		255	2.922	0.00347340285210978	0.0284370829212542	0	0.0112	0.0082	0.0082	TRUE	0.0298
ENSG00000176485	PLAAT3	327	451	368	556	356	354	321	349	379	440	419	478	39762	350	446	1185		245	2.92	0.00350430089668497	0.0286565807008285	0.0026	0.0092	0.0077	0.0077	TRUE	0.0596
ENSG00000185507	IRF7	19	44	18	65	33	44	19	34	19	51	39	59	3682	24	50	1324		405	2.916	0.00354589967502819	0.0289778415712676	0.0526	0.0656	0.0632	0.0632	TRUE	0.7109
ENSG00000139668	WDFY2	1452	1688	1357	1521	1011	801	1424	1306	1398	1203	1189	1083	126713	1376	1158	873		-195	-2.914	0.00356772504125071	0.0291371964255468	0.0018	0.0053	0.0043	0.0043	TRUE	0.0373
ENSG00000184178	SCFD2	382	528	394	387	268	233	375	408	406	306	315	315	35421	396	312	844		-244	-2.914	0.00357381657827858	0.0291679310049994	0	0.01	0.0073	0.0073	TRUE	0.0261
ENSG00000182871	COL18A1	614	861	625	1000	610	613	602	666	644	791	717	829	70819	637	779	1162		217	2.913	0.00358095099013502	0.0291914777536887	0.0024	0.0067	0.0056	0.0056	TRUE	0.0544
ENSG00000245532	NEAT1	2389	2900	3529	6518	4013	2947	2343	2244	3636	5155	4720	3983	368012	2741	4619	1292		369	2.913	0.00358136185404051	0.0291914777536887	0.0479	0.0041	0.0132	0.0479	TRUE	0.9899
ENSG00000164694	FNDC1	226	282	157	319	255	204	222	218	162	252	300	276	23825	201	276	1219		286	2.911	0.00360230340161332	0.0293430799840128	0.0136	0.0131	0.0132	0.0132	TRUE	0.2997
ENSG00000196352	CD55	353	438	319	330	216	201	346	339	329	261	254	272	30007	338	262	84		-252	-2.91	0.00361078079698082	0.0293930226280544	0	0.0111	0.008	0.008	TRUE	0.0097
ENSG00000021762	OSBPL5	333	429	323	578	379	270	327	332	333	457	446	365	37652	331	423	1189		25	2.91	0.00361468245442612	0.0294056764863964	0.0044	0.0096	0.0084	0.0084	TRUE	0.1528
ENSG00000109475	RPL34	1950	2598	2513	2285	1443	1322	1912	2010	2589	1807	1697	1787	196712	2170	1764	857		-222	-2.909	0.00362387873245017	0.0294231709398158	0.014	0.0047	0.0071	0.0071	TRUE	0.3424
ENSG00000116459	ATP5PB	2031	2712	2204	2259	1398	1428	1992	2098	2271	1787	1644	1930	195363	2120	1787	873		-196	-2.909	0.0036233037217305	0.0294231709398158	0.0046	0.0047	0.0047	0.0047	TRUE	0.0573
ENSG00000137462	TLR2	19	21	21	50	32	31	19	16	22	40	38	42	2927	19	40	1323		404	2.909	0.00362378094180596	0.0294231709398158	0	0.0817	0.0614	0.0614	TRUE	0.0943
ENSG00000105655	ISYNA1	77	98	73	140	101	85	76	76	75	111	119	115	9516	76	115	126		333	2.908	0.00363490262993076	0.0294935622718734	0	0.0275	0.02	0.02	TRUE	0.0113
ENSG00000143375	CGN	34	46	33	93	37	54	33	36	34	74	44	73	4883	34	64	1309		389	2.907	0.00364471777636042	0.0295540610370507	0.0258	0.0503	0.0452	0.0452	TRUE	0.6119
ENSG00000185532	PRKG1	117	161	103	92	72	50	115	125	106	73	85	68	9508	115	75	791		-338	-2.907	0.00365491062769301	0.0296175422663247	0	0.0276	0.0216	0.0216	TRUE	0.1043
ENSG00000161642	ZNF385A	256	342	239	461	263	235	251	265	246	365	309	318	29224	254	331	1197		259	2.906	0.00365785577090121	0.0296222476392052	0	0.0113	0.0091	0.0091	TRUE	0.101
ENSG00000018699	TTC27	478	678	445	517	285	292	469	525	458	409	335	395	43176	484	380	844		-245	-2.905	0.00366850727714812	0.0296535998059351	0.0056	0.0088	0.008	0.008	TRUE	0.1179
ENSG00000143183	TMCO1	1056	1319	1047	1049	750	681	1036	1020	1079	830	882	920	96117	1045	877	871		-2	-2.906	0.00366611864934367	0.0296535998059351	7e-04	0.0059	0.0045	0.0045	TRUE	0.0288
ENSG00000147677	EIF3H	2189	2785	2287	2380	1616	1439	2147	2155	2356	1882	1901	1945	206429	2219	1909	883		-179	-2.905	0.00366882820076624	0.0296535998059351	0.0011	0.0046	0.0035	0.0035	TRUE	0.0349
ENSG00000204128	C2orf72	15	21	14	35	30	31	15	16	14	28	35	42	2504	15	35	1323		403	2.905	0.00367123437442311	0.0296539163396343	0	0.0949	0.0745	0.0745	TRUE	0.1421
ENSG00000128335	APOL2	638	765	773	1086	692	628	626	592	796	859	814	849	75593	671	841	1177		235	2.905	0.00367419266594136	0.0296586892518772	0.0121	0.0065	0.0078	0.0078	TRUE	0.3102
ENSG00000145901	TNIP1	3237	4092	3260	4778	3019	2816	3175	3166	3359	3779	3551	3806	347252	3233	3712	1124		168	2.904	0.00368332729125955	0.0297132802993559	8e-04	0.0042	0.0031	0.0031	TRUE	0.0174
ENSG00000123572	NRK	922	981	856	873	636	450	904	759	882	690	748	608	76531	848	682	854		-227	-2.903	0.00369866558160456	0.0298178136462947	0.0082	0.0065	0.0069	0.0069	TRUE	0.1045
ENSG00000221914	PPP2R2A	1083	1408	1048	1138	795	664	1062	1089	1080	900	935	898	99396	1077	911	875		-193	-2.901	0.0037184324640384	0.0299578919031981	0	0.0058	0.004	0.004	TRUE	0.0063
ENSG00000184900	SUMO3	1759	2220	1710	1956	1236	1086	1725	1718	1762	1547	1454	1468	161217	1735	1490	883		-18	-2.901	0.00372306416317577	0.0299759304860322	0	0.0049	0.0034	0.0034	TRUE	0.0145
ENSG00000099800	TIMM13	628	853	726	687	423	431	616	660	748	543	498	583	60787	675	541	852		-231	-2.9	0.00372999664583612	0.0299931951084948	0.0061	0.0073	0.007	0.007	TRUE	0.1042
ENSG00000172175	MALT1	680	726	501	595	409	309	667	562	516	471	481	418	51901	582	457	845		-243	-2.9	0.00372982899518589	0.0299931951084948	0.0096	0.0079	0.0083	0.0083	TRUE	0.1904
ENSG00000137103	TMEM8B	100	129	124	191	141	115	98	100	128	151	166	155	13299	109	157	1243		313	2.899	0.00373863057230928	0.0300433379152602	0.0032	0.0207	0.0172	0.0172	TRUE	0.2293
ENSG00000147872	PLIN2	598	753	562	624	380	354	586	583	579	494	447	478	52783	583	473	858		-222	-2.899	0.00374264954737452	0.0300563548266077	0	0.0078	0.0057	0.0057	TRUE	0.0269
ENSG00000158828	PINK1	880	1143	909	1389	823	877	863	884	936	1099	968	1185	9893	894	1084	1158		211	2.899	0.0037467171486752	0.0300697453162094	0.0045	0.0058	0.0055	0.0055	TRUE	0.1015
ENSG00000234062	-	23	22	32	74	36	33	23	17	33	59	42	45	3634	24	49	1318		398	2.898	0.00375482274331505	0.0301155053317868	0.0372	0.0665	0.0609	0.0609	TRUE	0.5941
ENSG00000109861	CTSC	882	1207	879	940	601	591	865	934	906	743	707	799	82559	902	750	867		-207	-2.897	0.00376292256876094	0.0301611605511434	0.001	0.0063	0.0049	0.0049	TRUE	0.0359
ENSG00000230074	-	39	33	31	68	56	42	38	26	32	54	66	57	4536	32	59	1307		386	2.896	0.00377532469191298	0.0302412197827914	0	0.0539	0.0438	0.0438	TRUE	0.2534
ENSG00000148384	INPP5E	531	740	515	930	508	505	521	573	531	736	597	683	60658	542	672	1171		228	2.896	0.00377946756981194	0.0302550605205137	0.0054	0.0073	0.0068	0.0068	TRUE	0.1107
ENSG00000133657	ATP13A3	4869	5429	2870	3100	2477	1674	4775	4200	2957	2452	2913	2263	326001	3977	2543	789		-343	-2.896	0.00378283314458188	0.030262665156655	0.0355	0.0042	0.0118	0.0355	TRUE	0.3887
ENSG00000077782	FGFR1	2406	2995	2197	3401	2180	2021	2360	2317	2263	2690	2564	2732	248764	2313	2662	1125		17	2.895	0.00378630761595901	0.030265322892663	3e-04	0.0044	0.0031	0.0031	TRUE	0.0123
ENSG00000106100	NOD1	169	195	136	276	178	147	166	151	140	218	209	199	18051	152	209	1219		286	2.895	0.00378841897828545	0.030265322892663	0	0.0162	0.0125	0.0125	TRUE	0.0608
ENSG00000122515	ZMIZ2	1008	1389	1056	1563	1067	911	989	1075	1088	1236	1255	1231	114561	1051	1241	1142		192	2.895	0.00379524443361858	0.030265322892663	4e-04	0.0055	0.0041	0.0041	TRUE	0.0312
ENSG00000135622	SEMA4F	332	467	273	479	359	348	326	361	281	379	422	470	37327	323	424	1196		258	2.895	0.00379120987175108	0.030265322892663	0.011	0.0096	0.01	0.01	TRUE	0.1411
ENSG00000140307	GTF2A2	341	428	331	279	216	218	334	331	341	221	254	295	29599	335	257	833		-264	-2.895	0.00379419379745246	0.030265322892663	0.006	0.0112	0.0101	0.0101	TRUE	0.1841
ENSG00000231290	APCDD1L-DT	484	611	445	481	305	286	475	473	458	380	359	387	42193	469	375	852		-232	-2.894	0.00380253323719969	0.0303041580124922	0	0.0089	0.0064	0.0064	TRUE	0.0161
ENSG00000138069	RAB1A	1865	2443	1698	1919	1313	1207	1829	1890	1749	1518	1544	1631	169366	1823	1564	882		-182	-2.894	0.00380673317432308	0.0303183427895229	9e-04	0.0048	0.0037	0.0037	TRUE	0.0164
ENSG00000120526	NUDCD1	692	988	513	587	479	364	679	764	529	464	563	492	58187	657	506	837		-257	-2.893	0.00381726294123634	0.0303828908054694	0.0208	0.0074	0.0107	0.0107	TRUE	0.3226
ENSG00000095139	ARCN1	3579	4571	2746	3309	2422	2065	3510	3536	2829	2617	2849	2791	302208	3292	2752	869		-202	-2.892	0.00382200365437454	0.0304013090679392	0.0079	0.0042	0.0055	0.0055	TRUE	0.1827
ENSG00000110057	UNC93B1	267	368	326	537	296	281	262	285	336	425	348	380	33918	294	384	1198		261	2.892	0.00382740823516668	0.0304249811993453	0.01	0.0102	0.0102	0.0102	TRUE	0.1676
ENSG00000128708	HAT1	1479	2023	1645	1551	1118	1041	1451	1565	1695	1227	1315	1407	144318	1570	1316	87		-201	-2.892	0.00383001556955795	0.0304264014301979	0.0043	0.0051	0.005	0.005	TRUE	0.057
ENSG00000087116	ADAMTS2	1277	1776	1200	1409	809	843	1252	1374	1236	1114	952	1139	117801	1287	1068	866		-207	-2.891	0.00384194498362364	0.0304825121943236	0.005	0.0054	0.0054	0.0054	TRUE	0.1074
ENSG00000100342	APOL1	417	595	532	770	480	461	409	460	548	609	565	623	53568	472	599	1182		241	2.891	0.00384189075415081	0.0304825121943236	0.0095	0.0078	0.0083	0.0083	TRUE	0.2212
ENSG00000173926	MARCHF3	270	304	260	269	152	126	265	235	268	213	179	170	22162	256	187	825		-278	-2.889	0.00387078944597104	0.0306919304931172	0.0052	0.0138	0.0119	0.0119	TRUE	0.1691
ENSG00000174705	SH3PXD2B	888	973	615	1162	796	709	871	753	634	919	936	958	84514	753	938	1172		229	2.888	0.00387868211896557	0.0307350598269454	0.0109	0.0062	0.0075	0.0075	TRUE	0.2202
ENSG00000173559	NABP1	669	701	589	631	422	328	656	542	607	499	496	443	54067	602	479	851		-232	-2.888	0.00388259691582345	0.0307466334775197	0.0052	0.0077	0.0071	0.0071	TRUE	0.0918
ENSG00000178104	PDE4DIP	4034	4723	3268	3808	2692	2391	3956	3654	3367	3012	3166	3232	339783	3659	3137	881		-182	-2.886	0.00389991849941177	0.0308642949846056	0.0035	0.0042	0.004	0.004	TRUE	0.0609
ENSG00000166165	CKB	113	158	111	225	118	136	111	122	114	178	139	184	14133	116	167	1238		308	2.886	0.0039043613445657	0.0308799488161106	0.0055	0.0197	0.0167	0.0167	TRUE	0.2181
ENSG00000169592	INO80E	676	788	780	1043	733	660	663	610	804	825	862	892	77589	692	860	1171		228	2.883	0.00393413402263002	0.0310957924514252	0.0093	0.0064	0.0072	0.0072	TRUE	0.2328
ENSG00000106392	C1GALT1	803	1001	660	776	513	461	788	774	680	614	603	623	68036	747	613	861		-215	-2.883	0.00393801008123054	0.0311068034663658	0.0021	0.0069	0.0056	0.0056	TRUE	0.0718
ENSG00000145242	EPHA5	53	94	50	45	30	15	52	73	52	36	35	20	4456	59	30	765		-386	-2.88	0.00397140464120495	0.0313508237838788	0.0323	0.0548	0.0506	0.0506	TRUE	0.437
ENSG00000163644	PPM1K	187	226	194	337	247	152	183	175	200	267	291	205	2201	186	254	1218		284	2.88	0.00398002013808259	0.0313990505603896	0.0124	0.0139	0.0136	0.0136	TRUE	0.2816
ENSG00000135930	EIF4E2	866	1200	920	1023	603	538	849	928	948	809	709	727	82851	908	748	864		-21	-2.878	0.0039982759738213	0.0315232230333753	0.0031	0.0063	0.0054	0.0054	TRUE	0.0635
ENSG00000099326	MZF1	192	243	252	376	255	196	188	188	260	297	300	265	24969	212	287	1214		28	2.878	0.00400826482062088	0.0315821016809676	0.0151	0.0127	0.0132	0.0132	TRUE	0.4132
ENSG00000257704	INAFM1	81	96	93	167	95	97	79	74	96	132	112	131	10408	83	125	1254		327	2.877	0.00401447638034043	0.0316111628490917	0	0.0255	0.0209	0.0209	TRUE	0.1617
ENSG00000152527	PLEKHH2	70	82	62	139	91	65	69	63	64	110	107	88	8347	65	102	1265		339	2.876	0.00403133551437372	0.0316858296976358	0	0.0309	0.0239	0.0239	TRUE	0.1198
ENSG00000167635	ZNF146	1265	1509	1144	1279	854	762	1241	1167	1179	1012	1004	1030	110544	1196	1015	877		-189	-2.876	0.00402815720977488	0.0316858296976358	0	0.0056	0.0039	0.0039	TRUE	0.013
ENSG00000228393	-	19	16	34	73	43	25	19	12	35	58	51	34	3469	22	48	1313		393	2.876	0.00403154633924262	0.0316858296976358	0.1295	0.0694	0.0806	0.0806	TRUE	1.246
ENSG00000110619	CARS1	87	205	127	326	162	105	85	159	131	258	191	142	16084	125	197	1268		343	2.875	0.00403527039365195	0.0316952147283208	0.084	0.0177	0.0316	0.0316	TRUE	0.2004
ENSG00000112419	PHACTR2	241	274	153	171	142	81	236	212	158	135	167	109	16962	202	137	804		-315	-2.875	0.00403923051457451	0.0317064410316977	0.0352	0.017	0.0207	0.0207	TRUE	0.3794
ENSG00000181350	LRRC75A	23	35	39	70	45	45	23	27	40	55	53	61	4315	30	56	1304		383	2.874	0.00404955982813896	0.031767617737586	0.0071	0.0565	0.0483	0.0483	TRUE	0.5611
ENSG00000169607	CKAP2L	1798	2207	1465	1694	1281	983	1763	1707	1509	1340	1507	1329	152588	1660	1392	871		-199	-2.872	0.00407902331659418	0.0319787259764029	0.0048	0.005	0.005	0.005	TRUE	0.075
ENSG00000118680	MYL12B	3373	4453	3790	3848	2546	2289	3308	3445	3905	3043	2995	3094	329827	3553	3044	882		-182	-2.871	0.00408845080170733	0.0320325901462098	0.0035	0.0042	0.004	0.004	TRUE	0.0907
ENSG00000164050	PLXNB1	182	209	177	286	184	199	178	162	182	226	216	269	20569	174	237	1213		279	2.871	0.00409705918139664	0.0320799733903357	0.0036	0.0146	0.0122	0.0122	TRUE	0.1378
ENSG00000141052	MYOCD	30	35	40	9	11	15	29	27	41	7	13	20	2301	32	13	765		-386	-2.87	0.00410643329899693	0.0321217367078531	0.0754	0.1029	0.0983	0.0983	TRUE	0.6736
ENSG00000165175	MID1IP1	520	630	500	833	467	494	510	487	515	659	549	668	56472	504	625	117		227	2.87	0.00410752092959616	0.0321217367078531	0.0043	0.0075	0.0067	0.0067	TRUE	0.1296
ENSG00000138639	ARHGAP24	240	342	231	230	158	137	235	265	238	182	186	185	21515	246	184	829		-27	-2.869	0.00411486550422803	0.0321590985882525	0	0.0141	0.0106	0.0106	TRUE	0.0518
ENSG00000204789	-	6	10	9	29	17	17	6	8	9	23	20	23	148	8	22	1292		37	2.869	0.00412136390324503	0.0321898048502828	0	0.1581	0.1194	0.1194	TRUE	0.1084
ENSG00000092531	SNAP23	894	1191	762	901	599	533	877	921	785	713	705	720	7868	861	713	865		-209	-2.868	0.00413290112860214	0.0322598039496122	0.0025	0.0064	0.0053	0.0053	TRUE	0.07
ENSG00000182899	RPL35A	3188	4259	4022	3651	2331	2274	3127	3295	4144	2888	2742	3074	321136	3522	2901	864		-211	-2.866	0.00415056684244902	0.0323372521157969	0.0132	0.0042	0.0065	0.0065	TRUE	0.2889
ENSG00000185818	NAT8L	65	69	36	154	51	67	64	53	37	122	60	91	7109	51	91	1294		371	2.866	0.00415043690368929	0.0323372521157969	0.0824	0.0357	0.0455	0.0455	TRUE	0.1241
ENSG00000273749	CYFIP1	33	28	19	33	66	44	32	22	20	26	78	59	3947	25	54	1311		39	2.867	0.00415028684484669	0.0323372521157969	0.1592	0.0615	0.0833	0.0833	TRUE	0.2638
ENSG00000197162	ZNF785	61	77	49	130	66	69	60	60	50	103	78	93	7393	57	91	1273		348	2.866	0.00415808351232744	0.0323756806975999	0	0.0344	0.0279	0.0279	TRUE	0.1585
ENSG00000167470	MIDN	576	888	571	978	629	554	565	687	588	773	740	749	68372	613	754	1164		219	2.865	0.00416403001906945	0.0324018435272684	0.0044	0.0068	0.0062	0.0062	TRUE	0.1348
ENSG00000105612	DNASE2	397	551	435	671	404	436	389	426	448	531	475	589	4765	421	532	1178		236	2.865	0.0041739779392109	0.0324590910133049	0.0057	0.0083	0.0077	0.0077	TRUE	0.0964
ENSG00000138385	SSB	1585	2108	1684	1694	1222	1050	1554	1631	1735	1340	1437	1419	151943	1640	1399	879		-186	-2.864	0.00418358673734442	0.0325136319140514	0.0016	0.005	0.004	0.004	TRUE	0.0302
ENSG00000162194	LBHD1	122	154	125	247	143	114	120	119	129	195	168	154	14753	123	172	123		298	2.864	0.00418773601355504	0.0325257016601473	0	0.019	0.0154	0.0154	TRUE	0.1564
ENSG00000145715	RASA1	1296	1504	966	1244	810	635	1271	1164	995	984	953	858	103745	1143	932	86		-218	-2.862	0.00421426330044148	0.0327114563989658	0.0084	0.0057	0.0066	0.0066	TRUE	0.1509
ENSG00000164022	AIMP1	683	915	678	701	511	412	670	708	699	554	601	557	63143	692	571	864		-211	-2.861	0.00422188474287436	0.0327503232561795	0	0.0071	0.0052	0.0052	TRUE	0.0247
ENSG00000263072	-	39	55	59	102	72	54	38	43	61	81	85	73	6332	47	80	1283		36	2.861	0.00422863423367975	0.032782382227438	0.0096	0.0396	0.0342	0.0342	TRUE	0.4819
ENSG00000127663	KDM4B	563	778	560	843	623	525	552	602	577	667	733	710	64002	577	703	1158		212	2.86	0.00423556388207127	0.0328157973497766	0	0.0071	0.0054	0.0054	TRUE	0.0262
ENSG00000165113	GKAP1	57	80	62	132	77	67	56	62	64	104	91	91	7787	61	95	1265		339	2.856	0.0042853109790375	0.0331677054640897	0	0.0329	0.025	0.025	TRUE	0.0791
ENSG00000213626	LBH	66	116	64	146	95	85	65	90	66	115	112	115	9375	74	114	1258		331	2.856	0.00428627994463293	0.0331677054640897	0.006	0.0279	0.0235	0.0235	TRUE	0.3815
ENSG00000007944	MYLIP	72	95	67	130	88	90	71	73	69	103	104	122	9018	71	110	1256		328	2.855	0.00430409442675887	0.0332849969002686	0	0.0289	0.0219	0.0219	TRUE	0.0855
ENSG00000109814	UGDH	970	1243	740	870	650	531	951	962	762	688	765	718	80761	892	724	857		-223	-2.854	0.00431195586668637	0.0333252209116884	0.0087	0.0063	0.0069	0.0069	TRUE	0.1888
ENSG00000114302	PRKAR2A	1254	1593	851	1045	782	666	1230	1232	877	826	920	900	99758	1113	882	849		-237	-2.851	0.00435296039833469	0.0336213858633397	0.0191	0.0058	0.0091	0.0091	TRUE	0.4083
ENSG00000007541	PIGQ	476	679	558	902	506	478	467	525	575	713	595	646	58694	522	651	1173		23	2.85	0.00436980436124573	0.0336477621620692	0.0078	0.0074	0.0075	0.0075	TRUE	0.0984
ENSG00000138363	ATIC	1642	2164	1746	1752	1201	1132	1610	1674	1799	1386	1413	1530	156862	1694	1443	878		-187	-2.851	0.00436395689153013	0.0336477621620692	0.0021	0.005	0.0042	0.0042	TRUE	0.0344
ENSG00000170006	TMEM154	199	256	159	319	249	160	195	198	164	252	293	216	21974	186	254	1214		279	2.851	0.00436150425650514	0.0336477621620692	0.0113	0.0139	0.0134	0.0134	TRUE	0.1522
ENSG00000170949	ZNF160	284	296	299	456	301	258	279	229	308	361	354	349	31316	272	355	1195		257	2.85	0.00436891912444369	0.0336477621620692	0.0081	0.0108	0.0102	0.0102	TRUE	0.2278
ENSG00000204792	-	40	36	15	10	11	7	39	28	15	8	13	9	1881	27	10	775		-368	-2.85	0.00436964053863238	0.0336477621620692	0.0992	0.1251	0.1196	0.1196	TRUE	0.0943
ENSG00000128641	MYO1B	2514	2969	1929	2338	1717	1312	2466	2297	1987	1849	2019	1773	206532	2250	1880	87		-2	-2.85	0.0043780671996348	0.0336906792856417	0.0073	0.0046	0.0055	0.0055	TRUE	0.1248
ENSG00000102886	GDPD3	6	12	17	39	26	17	6	9	18	31	31	23	1951	11	28	1296		374	2.849	0.00438540167290336	0.0337264040258645	0.0432	0.1207	0.1096	0.1096	TRUE	0.9739
ENSG00000129625	REEP5	1363	1849	1333	1492	967	901	1337	1430	1373	1180	1137	1218	12793	1380	1178	88		-185	-2.847	0.00441295939808847	0.0339175186130382	0	0.0053	0.0039	0.0039	TRUE	0.0126
ENSG00000197249	SERPINA1	20	29	34	55	52	35	20	22	35	43	61	47	3817	26	50	1301		38	2.847	0.00441646426328447	0.0339236445680122	0.0289	0.0634	0.057	0.057	TRUE	0.5916
ENSG00000165795	NDRG2	25	26	31	61	45	34	25	20	32	48	53	46	3728	26	49	1299		377	2.843	0.00446362820396686	0.0342649106245692	0	0.0649	0.052	0.052	TRUE	0.291
ENSG00000168310	IRF2	399	491	304	605	371	343	391	380	313	478	436	464	41047	361	459	1181		239	2.842	0.00448641699136157	0.0344187581554058	0.0052	0.0091	0.0082	0.0082	TRUE	0.1508
ENSG00000140332	TLE3	718	926	692	734	492	453	704	716	713	581	579	612	65083	711	591	867		-206	-2.841	0.00449208922306635	0.0344411834679163	0	0.007	0.0049	0.0049	TRUE	0.0113
ENSG00000178921	PFAS	996	1428	1035	1582	1016	951	977	1105	1066	1251	1195	1285	114659	1049	1244	1143		193	2.841	0.00450180042200108	0.034494529472067	0.0017	0.0055	0.0044	0.0044	TRUE	0.0436
ENSG00000081721	DUSP12	384	477	350	366	236	225	377	369	361	289	278	304	32957	369	290	847		-239	-2.838	0.004536318946632	0.0347264351514169	0	0.0104	0.0076	0.0076	TRUE	0.0168
ENSG00000139428	MMAB	320	369	409	574	351	355	314	285	421	454	413	480	39456	340	449	1199		262	2.838	0.00453760970169775	0.0347264351514169	0.0212	0.0093	0.012	0.012	TRUE	0.4908
ENSG00000129083	COPB1	2560	3103	2206	2537	1763	1578	2511	2401	2273	2007	2074	2133	223285	2395	2071	886		-174	-2.837	0.0045498402258153	0.0347987779908511	0.0013	0.0045	0.0035	0.0035	TRUE	0.0236
ENSG00000185909	KLHDC8B	115	137	108	183	136	123	113	106	111	145	160	166	1335	110	157	1228		297	2.837	0.00455280375354624	0.0348001985505963	0	0.0206	0.0155	0.0155	TRUE	0.0554
ENSG00000132824	SERINC3	1695	2361	1579	1793	1265	1087	1662	1827	1627	1418	1488	1469	158182	1705	1458	881		-183	-2.835	0.00458197108760446	0.0350017888936029	0.0018	0.0049	0.004	0.004	TRUE	0.0478
ENSG00000146063	TRIM41	477	634	496	803	485	439	468	490	511	635	570	593	5447	490	599	1162		217	2.834	0.00459547212669216	0.0350835312633756	0	0.0077	0.0059	0.0059	TRUE	0.0341
ENSG00000188827	SLX4	312	382	260	458	308	286	306	296	268	362	362	387	33008	290	370	1182		241	2.833	0.00460658255845341	0.0351469344045703	0	0.0104	0.008	0.008	TRUE	0.0472
ENSG00000135999	EPC2	474	607	391	423	313	266	465	470	403	335	368	360	39992	446	354	849		-235	-2.832	0.0046236079596676	0.0352553624581349	0.0028	0.0092	0.0076	0.0076	TRUE	0.0803
ENSG00000177674	AGTRAP	340	443	366	576	340	353	333	343	377	456	400	477	39764	351	444	1178		237	2.831	0.00464433239533871	0.0353918468666687	0.0032	0.0092	0.0079	0.0079	TRUE	0.0842
ENSG00000104320	NBN	986	1206	782	920	651	550	967	933	806	728	766	743	82374	902	746	865		-208	-2.829	0.00466516899040456	0.0354645512736289	0.0039	0.0063	0.0056	0.0056	TRUE	0.1015
ENSG00000118292	C1orf54	23	23	35	54	43	43	23	18	36	43	51	58	3797	26	51	1297		375	2.829	0.00467239029314657	0.0354645512736289	0.0412	0.0637	0.0596	0.0596	TRUE	0.6762
ENSG00000136231	IGF2BP3	679	737	443	569	400	271	666	570	456	450	470	366	49655	564	429	837		-257	-2.83	0.00465676796087949	0.0354645512736289	0.0241	0.0081	0.0118	0.0118	TRUE	0.1768
ENSG00000164924	YWHAZ	8843	10846	7447	8637	6295	5407	8673	8391	7672	6831	7404	7308	771324	8245	7181	891		-167	-2.829	0.004673688869154	0.0354645512736289	0.0027	0.0038	0.0035	0.0035	TRUE	0.0449
ENSG00000167074	TEF	171	215	136	268	167	182	168	166	140	212	196	246	18809	158	218	1214		28	2.829	0.00466258730524673	0.0354645512736289	0.0051	0.0157	0.0135	0.0135	TRUE	0.1229
ENSG00000168765	GSTM4	166	236	215	328	185	229	163	183	222	259	218	310	22557	189	262	1218		284	2.829	0.0046689733512937	0.0354645512736289	0.0221	0.0136	0.0154	0.0154	TRUE	0.1614
ENSG00000178980	SELENOW	491	603	551	482	328	321	482	467	568	381	386	434	45277	506	400	849		-235	-2.829	0.00466808887079645	0.0354645512736289	0.0062	0.0085	0.008	0.008	TRUE	0.1342
ENSG00000106948	AKNA	221	299	187	359	217	233	217	231	193	284	255	315	24914	214	285	12		263	2.827	0.00470369109405441	0.0356706065534586	0.0051	0.0127	0.011	0.011	TRUE	0.0867
ENSG00000182117	NOP10	1360	1965	1635	1522	999	1011	1334	1520	1684	1204	1175	1367	138063	1513	1249	865		-209	-2.825	0.0047235610189216	0.035777976085278	0.009	0.0051	0.0063	0.0063	TRUE	0.1276
ENSG00000187240	DYNC2H1	543	630	533	767	631	448	533	487	549	607	742	606	58723	523	652	117		227	2.825	0.00472258867510293	0.035777976085278	0.0072	0.0074	0.0074	0.0074	TRUE	0.1719
ENSG00000205213	LGR4	250	275	151	189	123	99	245	213	156	149	145	134	17358	205	143	813		-298	-2.824	0.00473887810831176	0.0358723051002597	0.0233	0.0167	0.0182	0.0182	TRUE	0.2941
ENSG00000081923	ATP8B1	1188	1469	860	1052	800	584	1165	1136	886	832	941	789	95833	1062	854	855		-226	-2.824	0.00474209964492411	0.035875014705078	0.013	0.0059	0.0079	0.0079	TRUE	0.2492
ENSG00000179546	HTR1D	62	63	64	132	69	69	61	49	66	104	81	93	7572	59	93	1264		338	2.823	0.0047552924960901	0.035953110676534	0	0.0337	0.0283	0.0283	TRUE	0.2093
ENSG00000174804	FZD4	105	129	89	175	141	93	103	100	92	138	166	126	12074	98	143	1236		306	2.821	0.00478139371522554	0.0361140398523395	0	0.0224	0.0184	0.0184	TRUE	0.1824
ENSG00000177150	FAM210A	468	608	412	461	311	262	459	470	424	365	366	354	40639	451	362	854		-228	-2.821	0.00478234292105932	0.0361140398523395	0	0.0091	0.0068	0.0068	TRUE	0.0307
ENSG00000102804	TSC22D1	1803	2372	1738	1990	1280	1173	1768	1835	1791	1574	1505	1586	167647	1798	1555	887		-173	-2.821	0.00478858188514887	0.0361338266406131	0	0.0049	0.0034	0.0034	TRUE	0.0091
ENSG00000156103	MMP16	421	407	294	286	254	176	413	315	303	226	299	238	29892	344	254	828		-272	-2.821	0.0047907316451196	0.0361338266406131	0.022	0.0111	0.0138	0.0138	TRUE	0.3526
ENSG00000177822	-	342	415	251	278	173	194	335	321	259	220	203	262	26677	305	228	831		-267	-2.818	0.0048255543814798	0.0363745759874723	0.0133	0.0121	0.0123	0.0123	TRUE	0.1946
ENSG00000099282	TSPAN15	57	64	61	119	69	68	56	50	63	94	81	92	7257	56	89	1261		335	2.812	0.00492803569925745	0.0371028100304604	0	0.035	0.0272	0.0272	TRUE	0.102
ENSG00000269893	-	167	232	236	179	105	106	164	179	243	142	123	143	16579	195	136	814		-297	-2.812	0.00492808715602539	0.0371028100304604	0.0208	0.0173	0.0181	0.0181	TRUE	0.4808
ENSG00000198408	OGA	1272	1541	1225	1842	1322	995	1248	1192	1262	1457	1555	1345	134307	1234	1452	1139		188	2.811	0.00493436604109635	0.0371277704281412	0.0019	0.0052	0.0043	0.0043	TRUE	0.0475
ENSG00000134697	GNL2	985	1280	1071	1095	714	635	966	990	1103	866	840	858	9373	1020	855	873		-197	-2.809	0.00496221534292006	0.0373149062521624	0.0018	0.0059	0.0048	0.0048	TRUE	0.0601
ENSG00000167767	KRT80	351	442	295	542	354	297	344	342	304	429	416	401	37277	330	415	1175		232	2.808	0.00498256665018233	0.0374454679025101	0	0.0096	0.0074	0.0074	TRUE	0.0526
ENSG00000233006	MIR3936HG	37	47	45	84	61	48	36	36	46	66	72	65	5368	39	68	1275		35	2.807	0.00500596213788684	0.0375987372083011	0	0.0461	0.0354	0.0354	TRUE	0.1554
ENSG00000166173	LARP6	1015	1312	1026	1052	739	662	995	1015	1057	832	869	895	94392	1022	865	876		-191	-2.803	0.00506337762619712	0.0379932198459731	0	0.0059	0.0043	0.0043	TRUE	0.0144
ENSG00000176978	DPP7	477	607	624	884	522	521	468	470	643	699	614	704	5996	527	672	1182		241	2.803	0.005064549580362	0.0379932198459731	0.0185	0.0073	0.0099	0.0099	TRUE	0.4284
ENSG00000139531	SUOX	174	257	171	313	196	186	171	199	176	248	231	251	21252	182	243	12		263	2.803	0.00507050805350014	0.0380151555321662	0	0.0143	0.0111	0.0111	TRUE	0.0773
ENSG00000100354	TNRC6B	516	524	457	696	534	408	506	405	471	550	628	551	51872	461	576	1172		229	2.802	0.00507781855298573	0.0380471954735677	0.0074	0.0079	0.0078	0.0078	TRUE	0.1353
ENSG00000170854	RIOX2	572	702	418	495	342	310	561	543	431	391	402	419	45792	512	404	849		-236	-2.802	0.00508088705303546	0.0380474315603277	0.0088	0.0085	0.0086	0.0086	TRUE	0.2179
ENSG00000115275	MOGS	902	1313	1027	1577	962	861	885	1016	1058	1247	1131	1164	10835	986	1181	1149		2	2.801	0.00509293911269232	0.0381148991659555	0.0046	0.0056	0.0053	0.0053	TRUE	0.0955
ENSG00000214655	ZSWIM8	1198	1460	1007	1681	1161	925	1175	1130	1037	1330	1366	1250	121454	1114	1315	114		189	2.801	0.00509689049005767	0.0381216979459358	0.002	0.0054	0.0045	0.0045	TRUE	0.0422
ENSG00000005884	ITGA3	11836	15519	10498	16480	10770	9912	11608	12006	10816	13034	12667	13398	1225483	11477	13033	1114		156	2.8	0.00511028467683202	0.0381990730497324	0.0017	0.0037	0.003	0.003	TRUE	0.031
ENSG00000180329	CCDC43	563	741	530	521	408	346	552	573	546	412	480	468	50518	557	453	859		-22	-2.799	0.00512159318016008	0.038260774812788	0.0017	0.008	0.0064	0.0064	TRUE	0.081
ENSG00000183617	MRPL54	287	450	351	360	191	171	281	348	362	285	225	231	28862	330	247	834		-262	-2.799	0.00512934064476058	0.0382958162083198	0.0143	0.0114	0.0121	0.0121	TRUE	0.2188
ENSG00000115568	ZNF142	770	921	592	700	497	408	755	713	610	554	585	551	62788	693	563	86		-218	-2.798	0.00514481371597393	0.0383884611278865	0.0051	0.0071	0.0066	0.0066	TRUE	0.1253
ENSG00000075420	FNDC3B	1777	2050	1202	1551	1140	802	1743	1586	1238	1227	1341	1084	136978	1522	1217	854		-228	-2.798	0.00514918444354477	0.038398203993291	0.0189	0.0052	0.0088	0.0088	TRUE	0.3175
ENSG00000153976	HS3ST3A1	688	902	593	668	464	413	675	698	611	528	546	558	60264	661	544	864		-211	-2.797	0.00516158497744433	0.03846777905855	0.0015	0.0073	0.0058	0.0058	TRUE	0.0512
ENSG00000177889	UBE2N	1672	2279	1712	1757	1204	1182	1640	1763	1764	1390	1416	1598	159502	1722	1468	879		-185	-2.796	0.00518053540336916	0.0385860567975082	0.0029	0.0049	0.0044	0.0044	TRUE	0.0699
ENSG00000010017	RANBP9	942	1232	863	973	613	611	924	953	889	770	721	826	84708	922	772	872		-198	-2.794	0.00520435251573633	0.038740420865802	0.0011	0.0062	0.0049	0.0049	TRUE	0.0404
ENSG00000090863	GLG1	3475	4486	3132	4748	3305	2864	3408	3471	3227	3755	3887	3871	360317	3369	3838	1116		159	2.793	0.00521958510441696	0.0388307376414108	6e-04	0.0041	0.003	0.003	TRUE	0.0164
ENSG00000123179	EBPL	294	399	295	284	196	180	288	309	304	225	231	243	26657	300	233	843		-247	-2.793	0.00522354096683429	0.0388371045890208	0	0.0121	0.0089	0.0089	TRUE	0.0158
ENSG00000096433	ITPR3	3568	4387	2823	4765	3296	2806	3499	3394	2908	3769	3877	3793	353996	3267	3813	1132		179	2.792	0.00523033273666242	0.0388645364916411	0.0043	0.0041	0.0043	0.0043	TRUE	0.1112
ENSG00000164902	PHAX	1004	1272	859	1050	646	589	985	984	885	830	760	796	87335	951	795	872		-198	-2.792	0.00524050870927265	0.0389170676406448	0.0018	0.0061	0.0049	0.0049	TRUE	0.0434
ENSG00000137501	SYTL2	19	39	31	75	48	29	19	30	32	59	56	39	3929	27	51	1286		362	2.791	0.00525214409340601	0.0389803680107764	0.0284	0.0617	0.0557	0.0557	TRUE	0.4485
ENSG00000178695	KCTD12	364	436	284	507	362	315	357	337	293	401	426	426	37324	329	418	1176		234	2.79	0.00527733413358482	0.039144133822114	0.0025	0.0096	0.008	0.008	TRUE	0.102
ENSG00000239521	CASTOR3P	52	74	69	134	79	62	51	57	71	106	93	84	7701	60	94	1256		329	2.789	0.00528818680974474	0.0392014226937764	0.0072	0.0332	0.0279	0.0279	TRUE	0.2227
ENSG00000135018	UBQLN1	2918	3811	2537	2962	2126	1811	2862	2948	2614	2343	2501	2448	261916	2808	2431	887		-172	-2.788	0.005300611984433	0.0392470844804826	0.0022	0.0044	0.0037	0.0037	TRUE	0.0441
ENSG00000147065	MSN	10029	12714	7816	9436	6864	5981	9836	9836	8052	7463	8073	8084	85575	9241	7873	88		-184	-2.788	0.00529959613626124	0.0392470844804826	0.0071	0.0038	0.0049	0.0049	TRUE	0.1544
ENSG00000106591	MRPL32	434	542	486	404	305	283	426	419	501	320	359	383	40107	449	354	848		-237	-2.787	0.0053136567550995	0.039297220677619	0.0068	0.0092	0.0086	0.0086	TRUE	0.1178
ENSG00000166578	IQCD	8	9	13	36	21	15	8	7	13	28	25	20	1694	9	24	1274		349	2.787	0.00531317964803193	0.039297220677619	0	0.1385	0.1129	0.1129	TRUE	0.4329
ENSG00000004777	ARHGAP33	208	270	262	405	252	211	204	209	270	320	296	285	26412	228	300	1197		26	2.787	0.0053188152053399	0.039312163358406	0.0098	0.0122	0.0116	0.0116	TRUE	0.2835
ENSG00000168264	IRF2BP2	1410	1743	1263	1478	970	850	1383	1348	1301	1169	1141	1149	124855	1344	1153	884		-179	-2.786	0.00532872524947567	0.0393389922954809	0	0.0053	0.0037	0.0037	TRUE	0.0092
ENSG00000168936	TMEM129	401	488	431	669	417	361	393	378	444	529	490	488	45373	405	502	1168		225	2.787	0.00532563397698212	0.0393389922954809	0.0025	0.0085	0.0071	0.0071	TRUE	0.0807
ENSG00000114423	CBLB	278	301	251	226	191	116	273	233	259	179	225	157	22072	255	187	828		-272	-2.786	0.00534349717443185	0.0394248130749601	0.0134	0.0139	0.0136	0.0136	TRUE	0.3162
ENSG00000260942	-	18	20	14	49	23	28	18	15	14	39	27	38	252	16	35	1286		363	2.785	0.00535325746032936	0.0394735782595681	0	0.0943	0.0736	0.0736	TRUE	0.2334
ENSG00000115368	WDR75	848	1136	969	959	588	578	832	879	998	758	692	781	82336	903	744	866		-208	-2.785	0.00535816037159243	0.0394864900795941	0.0052	0.0063	0.006	0.006	TRUE	0.0996
ENSG00000114062	UBE3A	1734	1998	1211	1504	1106	872	1701	1546	1248	1190	1301	1179	13605	1498	1223	862		-214	-2.784	0.00536296709258629	0.039498678269207	0.0122	0.0052	0.0072	0.0072	TRUE	0.2541
ENSG00000189043	NDUFA4	787	1056	979	932	551	522	772	817	1009	737	648	706	78137	866	697	858		-222	-2.781	0.00541248456728667	0.0398399569089115	0.0107	0.0064	0.0076	0.0076	TRUE	0.244
ENSG00000116151	MORN1	128	173	108	255	129	126	126	134	111	202	152	170	14906	124	175	1222		289	2.781	0.0054164953674399	0.0398460680935332	0.0096	0.0188	0.0167	0.0167	TRUE	0.2192
ENSG00000013573	DDX11	899	1077	877	1339	805	836	882	833	904	1059	947	1130	95904	873	1045	1148		199	2.78	0.00542940484850841	0.0399175962101604	0.0036	0.0059	0.0053	0.0053	TRUE	0.0784
ENSG00000163874	ZC3H12A	360	454	395	663	361	336	353	351	407	524	425	454	41906	370	468	1177		235	2.78	0.00544091613560944	0.0399787667723842	0.0074	0.009	0.0086	0.0086	TRUE	0.1402
ENSG00000145362	ANK2	128	186	121	249	157	122	126	144	125	197	185	165	15676	132	182	1214		28	2.778	0.00547085221722848	0.0401701206706627	0	0.0181	0.0145	0.0145	TRUE	0.0781
ENSG00000240498	CDKN2B-AS1	71	87	98	174	100	79	70	67	101	138	118	107	9999	79	121	1247		318	2.778	0.00547337132701319	0.0401701206706627	0.0233	0.0264	0.0257	0.0257	TRUE	0.5156
ENSG00000151690	MFSD6	233	279	172	333	231	216	229	216	177	263	272	292	24143	207	276	1196		258	2.776	0.00549520560725063	0.0403067540091545	0.0047	0.013	0.0112	0.0112	TRUE	0.1671
ENSG00000136159	NUDT15	558	780	468	540	358	342	547	603	482	427	421	462	49055	544	437	855		-226	-2.776	0.00550137874716594	0.0403284218516647	0.0059	0.0082	0.0076	0.0076	TRUE	0.1153
ENSG00000010292	NCAPD2	3052	3966	2820	4169	2962	2545	2993	3068	2905	3297	3484	3440	319798	2989	3407	1116		159	2.776	0.00550757697390532	0.0403502481456642	5e-04	0.0042	0.003	0.003	TRUE	0.01
ENSG00000169247	SH3TC2	21	36	38	16	10	8	21	28	39	13	12	11	2047	29	12	783		-353	-2.775	0.00551445835488363	0.0403770510052497	0	0.1153	0.0968	0.0968	TRUE	0.1729
ENSG00000117592	PRDX6	2334	2958	2533	2617	1645	1584	2289	2288	2610	2070	1935	2141	222213	2396	2049	882		-181	-2.774	0.00553793285284563	0.0405252469511975	0.0036	0.0045	0.0043	0.0043	TRUE	0.0733
ENSG00000198853	RUSC2	942	1263	829	1004	625	572	924	977	854	794	735	773	8429	918	767	872		-198	-2.773	0.00555160376418252	0.0406015714872613	0.0021	0.0062	0.0051	0.0051	TRUE	0.0442
ENSG00000090470	PDCD7	491	642	482	764	512	430	482	497	497	604	602	581	54374	492	596	1154		207	2.772	0.00556494359036906	0.0406121468895971	0	0.0077	0.0054	0.0054	TRUE	0.0051
ENSG00000111752	PHC1	449	496	352	609	429	366	440	384	363	482	505	495	44461	396	494	1169		225	2.773	0.00555816099283543	0.0406121468895971	0.0027	0.0086	0.0072	0.0072	TRUE	0.1103
ENSG00000150459	SAP18	1513	2027	1553	1693	1083	1022	1484	1568	1600	1339	1274	1381	144104	1551	1331	884		-178	-2.773	0.00555962054509763	0.0406121468895971	7e-04	0.0051	0.0038	0.0038	TRUE	0.0169
ENSG00000186635	ARAP1	1715	2362	1764	2727	1717	1474	1682	1827	1817	2157	2019	1992	191589	1775	2056	1128		174	2.772	0.00556601661952731	0.0406121468895971	0.0015	0.0047	0.0037	0.0037	TRUE	0.0255
ENSG00000064393	HIPK2	1268	1326	750	928	746	542	1244	1026	773	734	877	733	89769	1014	781	842		-247	-2.771	0.00558383951846539	0.0407184758366324	0.031	0.006	0.0122	0.0122	TRUE	0.1748
ENSG00000137819	PAQR5	163	172	134	122	93	68	160	133	138	96	109	92	12146	144	99	815		-295	-2.771	0.0055912737062801	0.0407489685818948	0	0.0223	0.0178	0.0178	TRUE	0.1013
ENSG00000173705	SUSD5	951	1188	665	862	609	460	933	919	685	682	716	622	75945	846	673	853		-229	-2.77	0.00559941192799992	0.0407845538569668	0.0158	0.0065	0.0088	0.0088	TRUE	0.3229
ENSG00000132676	DAP3	990	1339	1101	1123	704	674	971	1036	1134	888	828	911	9614	1047	876	872		-197	-2.77	0.00560910721948789	0.0408314324495899	0.0032	0.0059	0.0052	0.0052	TRUE	0.062
ENSG00000135723	FHOD1	916	1179	877	1374	856	818	898	912	904	1087	1007	1106	98553	905	1067	1138		187	2.769	0.00561964795990426	0.0408844074574219	0	0.0058	0.0043	0.0043	TRUE	0.0278
ENSG00000163527	STT3B	3365	4324	2517	3154	2246	1919	3300	3345	2593	2494	2642	2594	28281	3079	2577	872		-197	-2.768	0.0056374359112726	0.0409900157263048	0.0093	0.0043	0.0059	0.0059	TRUE	0.2306
ENSG00000186468	RPS23	5237	6763	6092	5989	3847	3638	5136	5232	6276	4737	4525	4917	513723	5548	4726	88		-184	-2.767	0.00564993487448818	0.0410570673477888	0.0071	0.0039	0.0048	0.0048	TRUE	0.1601
ENSG00000100883	SRP54	1241	1504	1203	1289	882	768	1217	1164	1239	1019	1037	1038	111917	1207	1031	882		-181	-2.767	0.00566332664290321	0.0411305253230675	0	0.0055	0.0039	0.0039	TRUE	0.0121
ENSG00000066855	MTFR1	512	626	419	463	334	282	502	484	432	366	393	381	42639	473	380	856		-224	-2.766	0.00567332010312214	0.0411792318956629	0.0017	0.0089	0.0071	0.0071	TRUE	0.0648
ENSG00000134333	LDHA	219	282	209	307	249	245	215	218	215	243	293	331	25252	216	289	1196		258	2.766	0.00568297736839062	0.041201585920832	0.0091	0.0126	0.0117	0.0117	TRUE	0.225
ENSG00000222000	-	39	57	31	17	20	13	38	44	32	13	24	18	2814	38	18	78		-358	-2.766	0.00568228941432776	0.041201585920832	0	0.0848	0.0706	0.0706	TRUE	0.3183
ENSG00000122692	SMU1	1132	1432	1099	1205	832	685	1110	1108	1132	953	979	926	103464	1117	953	881		-182	-2.764	0.00570243072675324	0.041318654971978	0	0.0057	0.004	0.004	TRUE	0.0065
ENSG00000175215	CTDSP2	2011	2493	1577	2782	1857	1573	1972	1929	1625	2200	2184	2126	200605	1842	2170	1138		186	2.764	0.00570572103300782	0.041318654971978	0.0047	0.0046	0.0048	0.0048	TRUE	0.1269
ENSG00000104805	NUCB1	2518	3449	2656	3941	2354	2487	2470	2668	2736	3117	2769	3362	285357	2625	3083	1136		184	2.763	0.00573027286657245	0.0414442353375583	0.0055	0.0043	0.0047	0.0047	TRUE	0.0949
ENSG00000125037	EMC3	653	855	693	700	439	435	640	661	714	554	516	588	6123	672	553	865		-209	-2.763	0.00573298689655081	0.0414442353375583	0.0016	0.0072	0.0059	0.0059	TRUE	0.0362
ENSG00000135362	PRR5L	306	414	284	532	313	271	300	320	293	421	368	366	3447	304	385	1176		234	2.763	0.0057284980108282	0.0414442353375583	0	0.0101	0.0082	0.0082	TRUE	0.0819
ENSG00000124383	MPHOSPH10	509	718	543	548	368	332	499	555	559	433	433	449	48818	538	438	861		-215	-2.762	0.00574137973024439	0.0414809718918695	0	0.0082	0.0062	0.0062	TRUE	0.046
ENSG00000261490	-	48	62	83	48	23	21	47	48	86	38	27	28	4566	60	31	783		-353	-2.761	0.00576670921673128	0.0416399614220228	0.0651	0.0536	0.0562	0.0562	TRUE	1.1437
ENSG00000179820	MYADM	1097	1657	1021	1159	778	741	1076	1282	1052	917	915	1002	10405	1137	945	869		-203	-2.759	0.00580199137037834	0.04187059210144	0.0061	0.0057	0.0059	0.0059	TRUE	0.1534
ENSG00000023909	GCLM	614	756	437	510	346	352	602	585	450	403	407	476	48723	546	429	848		-238	-2.759	0.00580631764105818	0.0418776899292901	0.0147	0.0082	0.0097	0.0097	TRUE	0.2687
ENSG00000141994	DUS3L	394	517	397	420	263	229	386	400	409	332	309	310	35774	398	317	854		-227	-2.758	0.0058170300123662	0.0419308124251575	0	0.0099	0.0072	0.0072	TRUE	0.0221
ENSG00000184304	PRKD1	297	417	307	315	201	175	291	323	316	249	236	237	27538	310	241	846		-241	-2.757	0.00583361209927623	0.0420261600803523	0	0.0118	0.0088	0.0088	TRUE	0.0316
ENSG00000106546	AHR	81	95	51	52	33	29	79	73	53	41	39	39	541	68	40	79		-341	-2.756	0.00585283338727974	0.0421404003884142	0	0.0458	0.0384	0.0384	TRUE	0.3547
ENSG00000099330	OCEL1	53	73	74	126	72	79	52	56	76	100	85	107	793	61	97	125		322	2.756	0.00586005670761461	0.042168173712232	0.011	0.0323	0.0283	0.0283	TRUE	0.3603
ENSG00000111271	ACAD10	145	166	132	225	203	117	142	128	136	178	239	158	16358	135	192	1219		285	2.754	0.00588110040633443	0.042295307629482	0.0181	0.0175	0.0176	0.0176	TRUE	0.4745
ENSG00000101974	ATP11C	640	677	419	460	387	296	628	524	432	364	455	400	46703	528	406	843		-247	-2.752	0.00592410340464089	0.0425557152828791	0.0218	0.0084	0.0116	0.0116	TRUE	0.167
ENSG00000164134	NAA15	1613	2041	1163	1449	1081	847	1582	1579	1198	1146	1271	1145	132024	1453	1187	863		-213	-2.752	0.00592272399955339	0.0425557152828791	0.0123	0.0052	0.0074	0.0074	TRUE	0.2805
ENSG00000074964	ARHGEF10L	203	277	207	345	222	209	199	214	213	273	261	282	24052	209	272	1187		247	2.752	0.00592882649704052	0.0425652368796124	0	0.013	0.0096	0.0096	TRUE	0.0181
ENSG00000070444	MNT	358	440	338	588	341	318	351	340	348	465	401	430	38928	346	432	1169		225	2.751	0.00593910432025358	0.0425902111758081	0	0.0094	0.0073	0.0073	TRUE	0.0569
ENSG00000078053	AMPH	205	251	165	165	116	108	201	194	170	130	136	146	16302	188	137	828		-273	-2.751	0.00593686900103297	0.0425902111758081	0	0.0175	0.0137	0.0137	TRUE	0.0758
ENSG00000005206	SPPL2B	289	376	373	566	329	300	283	291	384	448	387	405	36645	319	413	1186		246	2.75	0.00595244895921461	0.0425920713936285	0.0141	0.0097	0.0108	0.0108	TRUE	0.3487
ENSG00000078668	VDAC3	1415	1804	1443	1603	978	910	1388	1396	1487	1268	1150	1230	13197	1424	1216	883		-18	-2.75	0.00595296272431701	0.0425920713936285	0.0012	0.0052	0.0041	0.0041	TRUE	0.0268
ENSG00000115761	NOL10	662	855	596	649	469	391	649	661	614	513	552	529	58636	641	531	868		-205	-2.75	0.00595138716695391	0.0425920713936285	0	0.0074	0.0055	0.0055	TRUE	0.0163
ENSG00000197043	ANXA6	5024	6580	4807	5387	3699	3408	4927	5091	4952	4261	4351	4606	4698	4990	4406	899		-154	-2.751	0.00594309581004848	0.0425920713936285	7e-04	0.004	0.0029	0.0029	TRUE	0.019
ENSG00000117475	BLZF1	578	688	448	515	389	278	567	532	462	407	458	376	46688	520	414	853		-229	-2.75	0.00596623616655182	0.0426626750539733	0.0078	0.0084	0.0082	0.0082	TRUE	0.1104
ENSG00000141068	KSR1	148	172	104	238	145	133	145	133	107	188	171	180	15399	128	180	1214		28	2.749	0.00597513758443311	0.0427019530278254	0.0043	0.0184	0.0156	0.0156	TRUE	0.2039
ENSG00000169184	MN1	27	28	32	64	50	31	26	22	33	51	59	42	3874	27	51	1274		349	2.748	0.00598826416786249	0.0427713645923496	0	0.0626	0.0518	0.0518	TRUE	0.1729
ENSG00000124226	RNF114	1008	1349	1026	1114	765	619	989	1044	1057	881	900	837	95113	1030	873	879		-187	-2.748	0.00599396374913146	0.0427876796861076	0	0.0059	0.0043	0.0043	TRUE	0.0144
ENSG00000152102	FAM168B	2608	3234	2190	2672	1792	1565	2558	2502	2256	2113	2108	2115	227539	2439	2112	889		-17	-2.747	0.00600837507690169	0.0428661292502417	0.0018	0.0045	0.0037	0.0037	TRUE	0.0512
ENSG00000156521	TYSND1	142	202	185	270	186	170	139	156	191	214	219	230	19137	162	221	1204		268	2.747	0.00601204107642453	0.0428678717162473	0.0066	0.0154	0.0136	0.0136	TRUE	0.2404
ENSG00000116016	EPAS1	4968	6389	3695	4813	3299	2779	4872	4943	3807	3807	3880	3756	41775	4541	3814	874		-194	-2.747	0.00601672339657898	0.0428768547851772	0.0096	0.004	0.0058	0.0058	TRUE	0.2425
ENSG00000103342	GSPT1	2794	3486	2210	2770	1861	1633	2740	2697	2277	2191	2189	2207	238348	2571	2196	882		-182	-2.747	0.00602099845079653	0.0428829269991921	0.0043	0.0045	0.0046	0.0046	TRUE	0.1206
ENSG00000109171	SLAIN2	975	1138	714	848	615	523	956	880	736	671	723	707	77886	857	700	863		-213	-2.746	0.0060374008824859	0.0429021884604557	0.0085	0.0064	0.007	0.007	TRUE	0.1796
ENSG00000133619	KRBA1	114	150	98	199	128	115	112	116	101	157	151	155	13203	110	154	1216		282	2.746	0.00603241249775057	0.0429021884604557	0	0.0208	0.0155	0.0155	TRUE	0.0458
ENSG00000179528	LBX2	46	73	63	111	63	80	45	56	65	88	74	108	7275	55	90	1253		326	2.746	0.00603612510876017	0.0429021884604557	0.017	0.0349	0.0315	0.0315	TRUE	0.1903
ENSG00000197756	RPL37A	4989	6850	6448	5886	3687	3665	4893	5299	6643	4655	4337	4954	513018	5612	4649	869		-203	-2.746	0.00603195614165238	0.0429021884604557	0.0152	0.0039	0.0068	0.0068	TRUE	0.3142
ENSG00000166557	TMED3	1069	1385	1202	1195	751	723	1048	1072	1238	945	883	977	102733	1119	935	872		-197	-2.745	0.00604719867444332	0.0429474518103322	0.0041	0.0057	0.0054	0.0054	TRUE	0.1019
ENSG00000035664	DAPK2	59	63	55	105	80	60	58	49	57	83	94	81	7025	55	86	1249		321	2.745	0.00605167811268251	0.0429549141052048	0	0.0361	0.0275	0.0275	TRUE	0.081
ENSG00000205531	NAP1L4	295	328	240	408	250	334	289	254	247	323	294	451	30975	263	356	12		263	2.745	0.00605944751221198	0.0429857069269489	0.0265	0.0109	0.0143	0.0143	TRUE	0.5915
ENSG00000131100	ATP6V1E1	1626	2045	1677	1777	1107	1096	1595	1582	1728	1405	1302	1481	151557	1635	1396	882		-181	-2.744	0.00607247543653548	0.0430293960797039	0.0023	0.005	0.0043	0.0043	TRUE	0.0406
ENSG00000139505	MTMR6	917	1197	621	845	563	453	899	926	640	668	662	612	73466	822	647	851		-233	-2.744	0.00607132002933569	0.0430293960797039	0.0202	0.0066	0.0099	0.0099	TRUE	0.44
ENSG00000134369	NAV1	2096	2260	1730	2003	1369	1159	2056	1748	1782	1584	1610	1567	172456	1862	1587	881		-182	-2.743	0.00608639254829317	0.0431036324731582	0.0033	0.0048	0.0045	0.0045	TRUE	0.0996
ENSG00000101557	USP14	1996	2437	1746	2005	1470	1133	1958	1885	1799	1586	1729	1531	174799	1881	1615	885		-177	-2.743	0.00609430903549509	0.0431353127664873	0.002	0.0048	0.004	0.004	TRUE	0.0445
ENSG00000037241	RPL26L1	411	608	507	468	305	278	403	470	522	370	359	376	41674	465	368	852		-231	-2.742	0.00611356018788588	0.0432471383590256	0.0067	0.009	0.0084	0.0084	TRUE	0.155
ENSG00000165416	SUGT1	1085	1432	1207	1193	828	712	1064	1108	1244	944	974	962	104921	1139	960	876		-191	-2.741	0.00613011562978619	0.0433397791252604	0.0027	0.0057	0.0048	0.0048	TRUE	0.0765
ENSG00000177045	SIX5	313	471	286	538	314	329	307	364	295	426	369	445	36759	322	413	1179		237	2.74	0.00614862722351354	0.0434461375387353	0.0083	0.0097	0.0094	0.0094	TRUE	0.1583
ENSG00000137752	CASP1	165	198	194	298	195	167	162	153	200	236	229	226	20094	172	230	12		263	2.739	0.00615675136211174	0.0434790197658038	0.0047	0.0149	0.0127	0.0127	TRUE	0.2163
ENSG00000070756	PABPC1	12033	15588	10555	12535	8692	7775	11801	12060	10874	9914	10223	10509	1089694	11578	10215	899		-154	-2.739	0.0061659053656783	0.0435191337584325	0.0017	0.0037	0.0031	0.0031	TRUE	0.0345
ENSG00000101017	CD40	52	81	71	137	78	67	51	63	73	108	92	91	7958	62	97	1245		316	2.738	0.00618024421070813	0.0435957767295898	0.0064	0.0322	0.0272	0.0272	TRUE	0.2094
ENSG00000067191	CACNB1	129	136	142	277	128	126	127	105	146	219	151	170	15299	126	180	1223		291	2.737	0.00620168248320847	0.0437001168564528	0.0268	0.0184	0.0203	0.0203	TRUE	0.4228
ENSG00000099251	HSD17B7P2	8	11	8	38	14	15	8	9	8	30	16	20	1523	8	22	1254		327	2.737	0.00620550031031525	0.0437001168564528	0	0.1537	0.1244	0.1244	TRUE	0.503
ENSG00000174516	PELI3	109	144	91	196	120	109	107	111	94	155	141	147	12592	104	148	1218		285	2.737	0.00620441491284361	0.0437001168564528	0	0.0217	0.0166	0.0166	TRUE	0.0709
ENSG00000145741	BTF3	4592	6088	5072	5155	3523	3199	4504	4710	5225	4077	4144	4324	449728	4813	4182	891		-167	-2.736	0.0062252548447589	0.0438035714302201	0.0031	0.004	0.0037	0.0037	TRUE	0.068
ENSG00000185499	MUC1	30	46	41	69	72	39	29	36	42	55	85	53	4987	36	64	1267		341	2.736	0.00622718396529549	0.0438035714302201	0.0337	0.0494	0.0461	0.0461	TRUE	0.6582
ENSG00000012211	PRICKLE3	117	157	97	227	111	127	115	121	100	180	131	172	13632	112	161	1221		288	2.735	0.00624741427728834	0.0438601299507284	0.0122	0.0203	0.0185	0.0185	TRUE	0.2733
ENSG00000058453	CROCC	214	345	275	419	277	247	210	267	283	331	326	334	29186	253	330	1186		246	2.735	0.00624348111672768	0.0438601299507284	0.0078	0.0113	0.0106	0.0106	TRUE	0.2455
ENSG00000145331	TRMT10A	94	98	89	77	37	41	92	76	92	61	44	55	6992	87	53	8		-323	-2.735	0.00624088947244786	0.0438601299507284	0	0.0362	0.03	0.03	TRUE	0.2017
ENSG00000205593	DENND6B	20	33	29	68	35	35	20	26	30	54	41	47	3621	25	47	1271		346	2.734	0.00624922828560426	0.0438601299507284	0	0.0667	0.0537	0.0537	TRUE	0.2083
ENSG00000124784	RIOK1	368	418	358	318	213	233	361	323	369	252	251	315	31168	351	273	845		-243	-2.734	0.00625882305836477	0.0439028752940615	0.0067	0.0108	0.01	0.01	TRUE	0.1928
ENSG00000039560	RAI14	3683	4474	2935	3454	2613	2087	3612	3461	3024	2732	3073	2821	312053	3366	2875	882		-181	-2.733	0.00627013366258325	0.0439097879446679	0.0055	0.0042	0.0047	0.0047	TRUE	0.0952
ENSG00000074181	NOTCH3	195	292	183	356	197	219	191	226	189	282	232	296	23583	202	270	1195		257	2.733	0.00627032332638976	0.0439097879446679	0.0089	0.0132	0.0122	0.0122	TRUE	0.1624
ENSG00000118922	KLF12	823	841	665	752	514	398	807	651	685	595	605	538	6467	714	579	862		-215	-2.734	0.00626439001951915	0.0439097879446679	0.0071	0.007	0.007	0.007	TRUE	0.1529
ENSG00000134775	FHOD3	789	898	714	787	509	453	774	695	736	622	599	612	67293	735	611	871		-199	-2.732	0.00628994725906695	0.0439997729529809	0	0.0069	0.0052	0.0052	TRUE	0.0281
ENSG00000142677	IL22RA1	15	19	13	44	29	19	15	15	13	35	34	26	229	14	32	1271		346	2.732	0.00629019742646781	0.0439997729529809	0	0.1034	0.0785	0.0785	TRUE	0.1443
ENSG00000020633	RUNX3	190	266	140	304	207	181	186	206	144	240	243	245	21082	179	243	12		263	2.728	0.00636312846874758	0.0444107373016544	0.0104	0.0143	0.0135	0.0135	TRUE	0.2979
ENSG00000132953	XPO4	886	985	714	833	594	423	869	762	736	659	699	572	71597	789	643	864		-211	-2.729	0.00636220571858877	0.0444107373016544	0.007	0.0067	0.0068	0.0068	TRUE	0.1029
ENSG00000135763	URB2	469	557	411	421	323	253	460	431	423	333	380	342	39486	438	352	857		-223	-2.729	0.00636083203005513	0.0444107373016544	0	0.0093	0.0073	0.0073	TRUE	0.0558
ENSG00000161714	PLCD3	398	488	410	596	437	358	390	378	422	471	514	484	44326	397	490	1162		217	2.729	0.0063536951075358	0.0444107373016544	0	0.0087	0.0067	0.0067	TRUE	0.0361
ENSG00000157181	ODR4	306	429	314	308	228	172	300	332	323	244	268	232	28329	318	248	848		-239	-2.727	0.00638925640055122	0.0445682651370299	0	0.0116	0.009	0.009	TRUE	0.0518
ENSG00000108846	ABCC3	82	105	85	157	98	92	80	81	88	124	115	124	10217	83	121	1226		294	2.727	0.00639484042993604	0.0445718190189418	0	0.0259	0.019	0.019	TRUE	0.02
ENSG00000112339	HBS1L	1085	1352	942	1087	748	649	1064	1046	970	860	880	877	94955	1027	872	879		-185	-2.727	0.00639839764906602	0.0445718190189418	0	0.0059	0.0044	0.0044	TRUE	0.0269
ENSG00000188290	HES4	36	58	57	103	54	65	35	45	59	81	64	88	6196	46	78	1257		33	2.727	0.0064004392093771	0.0445718190189418	0.0234	0.0404	0.0373	0.0373	TRUE	0.41
ENSG00000247315	ZCCHC3	382	509	376	592	383	379	375	394	387	468	450	512	43113	385	477	1162		217	2.725	0.006428678522442	0.0447436025161963	0	0.0088	0.0067	0.0067	TRUE	0.0446
ENSG00000167325	RRM1	3880	5125	3774	4397	2876	2557	3805	3965	3888	3478	3383	3456	366248	3886	3439	901		-151	-2.725	0.0064346517168095	0.0447603091105993	0	0.0041	0.0027	0.0027	TRUE	0.004
ENSG00000112578	BYSL	551	799	621	635	399	366	540	618	640	502	469	495	54409	599	489	863		-212	-2.724	0.00644868589455256	0.044806218026596	0.003	0.0077	0.0065	0.0065	TRUE	0.0858
ENSG00000131711	MAP1B	2796	2941	1981	2317	1849	1301	2742	2275	2041	1833	2175	1759	213736	2353	1922	864		-211	-2.724	0.00645327801909778	0.044806218026596	0.0175	0.0046	0.0078	0.0078	TRUE	0.2528
ENSG00000165527	ARF6	2514	3330	2330	2629	1908	1605	2466	2576	2400	2079	2244	2169	232253	2481	2164	892		-164	-2.724	0.00645513261025777	0.044806218026596	0.001	0.0045	0.0034	0.0034	TRUE	0.015
ENSG00000260404	-	250	287	228	418	264	197	245	222	235	331	311	266	26825	234	303	1185		244	2.724	0.00645555743438743	0.044806218026596	0.0037	0.012	0.0101	0.0101	TRUE	0.1146
ENSG00000036257	CUL3	1309	1549	1084	1240	876	772	1284	1198	1117	981	1030	1043	110892	1200	1018	879		-186	-2.723	0.00646666489107872	0.044858459443762	0.0022	0.0056	0.0046	0.0046	TRUE	0.0442
ENSG00000196639	HRH1	347	453	267	297	220	186	340	350	275	235	259	251	28515	322	248	844		-245	-2.722	0.00648340338272392	0.0449496832201246	0.007	0.0115	0.0104	0.0104	TRUE	0.1796
ENSG00000132196	HSD17B7	197	244	215	356	210	193	193	189	222	282	247	261	23215	201	263	1189		249	2.717	0.00658095279728253	0.0456007614183382	0	0.0133	0.0108	0.0108	TRUE	0.0829
ENSG00000136045	PWP1	1118	1407	998	1174	793	644	1096	1089	1028	929	933	870	99081	1071	911	881		-183	-2.717	0.00658802459849962	0.0456245285627436	0	0.0058	0.0043	0.0043	TRUE	0.0166
ENSG00000090013	BLVRB	297	402	367	509	343	328	291	311	378	403	403	443	37162	327	416	1176		234	2.717	0.00659411897116933	0.045641504127519	0.0077	0.0096	0.0092	0.0092	TRUE	0.2078
ENSG00000108219	TSPAN14	930	1351	1023	985	685	681	912	1045	1054	779	806	920	91941	1004	835	87		-201	-2.716	0.00660565249089675	0.0456708688774583	0.0055	0.006	0.006	0.006	TRUE	0.0915
ENSG00000197535	MYO5A	1172	1467	906	1072	767	684	1149	1135	933	848	902	925	98205	1072	892	87		-201	-2.716	0.00660308132431396	0.0456708688774583	0.0067	0.0058	0.0061	0.0061	TRUE	0.1517
ENSG00000122378	PRXL2A	188	232	164	289	209	170	184	179	169	229	246	230	20617	177	235	119		251	2.715	0.0066192641457118	0.0457397359169759	0	0.0146	0.0108	0.0108	TRUE	0.0184
ENSG00000125870	SNRPB2	923	1199	921	867	673	624	905	928	949	686	792	843	8504	927	774	871		-2	-2.714	0.00664359897268336	0.0458825843052795	0.0045	0.0062	0.0057	0.0057	TRUE	0.125
ENSG00000116815	CD58	182	245	186	339	211	163	178	190	192	268	248	220	21605	187	245	1191		252	2.71	0.00672386533417738	0.046276175453154	0	0.0141	0.0112	0.0112	TRUE	0.0829
ENSG00000120889	TNFRSF10B	2855	3696	2465	2941	2052	1772	2800	2859	2540	2326	2413	2395	255561	2733	2378	891		-166	-2.71	0.00673233261035084	0.046276175453154	0.0019	0.0044	0.0036	0.0036	TRUE	0.0461
ENSG00000138764	CCNG2	268	317	232	400	291	220	263	245	239	316	342	297	28385	249	318	1178		236	2.71	0.00673383364073274	0.046276175453154	0	0.0116	0.0089	0.0089	TRUE	0.0443
ENSG00000144476	ACKR3	31	20	26	65	30	41	30	15	27	51	35	55	358	24	47	1267		341	2.711	0.00671454497733657	0.046276175453154	0.0509	0.0674	0.0643	0.0643	TRUE	0.7386
ENSG00000151929	BAG3	1394	1690	1181	1368	901	867	1367	1307	1217	1082	1060	1172	120082	1297	1105	881		-183	-2.71	0.00672644855537645	0.046276175453154	0.0021	0.0054	0.0045	0.0045	TRUE	0.0345
ENSG00000154832	CXXC1	717	939	775	1196	721	641	703	726	798	946	848	866	81474	742	887	1145		196	2.71	0.0067328280491425	0.046276175453154	0.0027	0.0063	0.0053	0.0053	TRUE	0.0497
ENSG00000185946	RNPC3	118	140	98	212	136	97	116	108	101	168	160	131	13062	108	153	1215		281	2.71	0.00672443097417628	0.046276175453154	0	0.021	0.0172	0.0172	TRUE	0.1463
ENSG00000215271	HOMEZ	155	192	143	233	181	155	152	149	147	184	213	210	17576	149	202	1198		261	2.71	0.00673373637147356	0.046276175453154	0	0.0165	0.0125	0.0125	TRUE	0.0741
ENSG00000260604	-	50	54	33	23	25	9	49	42	34	18	29	12	3076	42	20	789		-341	-2.711	0.00671666984019891	0.046276175453154	0.0386	0.0779	0.0718	0.0718	TRUE	0.5549
ENSG00000143537	ADAM15	1315	1805	1472	2108	1331	1255	1290	1396	1517	1667	1565	1696	152195	1401	1643	1134		182	2.709	0.00674325380843918	0.0463155064211217	0.0032	0.005	0.0045	0.0045	TRUE	0.0613
ENSG00000036054	TBC1D23	813	1012	636	757	550	436	797	783	655	599	647	589	67841	745	612	866		-208	-2.709	0.00675078334892133	0.0463418157782391	0.0056	0.0069	0.0065	0.0065	TRUE	0.1292
ENSG00000224578	-	929	1338	1137	1169	636	636	911	1035	1171	925	748	860	94165	1039	844	863		-213	-2.708	0.00676408158232687	0.046407674733511	0.0118	0.0059	0.0076	0.0076	TRUE	0.1453
ENSG00000004779	NDUFAB1	618	913	853	688	467	469	606	706	879	544	549	634	6531	730	576	852		-231	-2.708	0.0067786615110191	0.0464133817539192	0.0193	0.007	0.0101	0.0101	TRUE	0.3175
ENSG00000143222	UFC1	555	704	518	589	360	325	544	545	534	466	423	439	49186	541	443	866		-208	-2.708	0.00677520452731843	0.0464133817539192	0	0.0081	0.0059	0.0059	TRUE	0.0265
ENSG00000225630	-	832	1813	2244	936	472	528	816	1403	2312	740	555	714	108993	1510	670	792		-337	-2.708	0.00677867620581538	0.0464133817539192	0.1341	0.0056	0.031	0.1341	TRUE	0.1788
ENSG00000226415	-	280	372	316	430	312	327	275	288	326	340	367	442	3395	296	383	118		239	2.707	0.00677973248800065	0.0464133817539192	0.0101	0.0102	0.0102	0.0102	TRUE	0.1984
ENSG00000167123	CERCAM	1076	1392	1088	1675	1013	953	1055	1077	1121	1325	1191	1288	117624	1084	1268	1133		18	2.707	0.0067863449772194	0.0464332768293854	0.0011	0.0054	0.0042	0.0042	TRUE	0.0335
ENSG00000002549	LAP3	1946	2378	1961	2747	1867	1669	1909	1840	2020	2173	2196	2256	20655	1923	2208	1121		165	2.706	0.00680121919512142	0.0464521813077885	8e-04	0.0046	0.0034	0.0034	TRUE	0.0236
ENSG00000147416	ATP6V1B2	2684	3438	2495	2850	1947	1752	2632	2660	2570	2254	2290	2368	246246	2621	2304	897		-157	-2.706	0.00680462202269139	0.0464521813077885	0	0.0044	0.003	0.003	TRUE	0.007
ENSG00000174099	MSRB3	921	1179	764	892	646	523	903	912	787	705	760	707	79579	867	724	872		-197	-2.707	0.00679744260924903	0.0464521813077885	0.0031	0.0064	0.0055	0.0055	TRUE	0.0768
ENSG00000197694	SPTAN1	4171	5216	3966	5728	4076	3309	4091	4035	4086	4530	4794	4473	433483	4071	4599	111		15	2.706	0.00680764726062418	0.0464521813077885	4e-04	0.004	0.0028	0.0028	TRUE	0.0166
ENSG00000257605	-	21	45	27	15	10	8	21	35	28	12	12	11	1961	28	12	795		-331	-2.707	0.00679795561692943	0.0464521813077885	0	0.1202	0.0965	0.0965	TRUE	0.107
ENSG00000227598	-	57	61	67	133	87	50	56	47	69	105	102	68	7454	57	92	1247		319	2.705	0.00682530065472009	0.0465472872086735	0.0319	0.0342	0.0337	0.0337	TRUE	0.4418
ENSG00000068489	PRR11	495	631	298	360	301	231	485	488	307	285	354	312	37194	427	317	834		-261	-2.705	0.00683312389402368	0.0465752862591559	0.0368	0.0096	0.0158	0.0158	TRUE	0.6855
ENSG00000041357	PSMA4	2311	2745	2427	2318	1708	1514	2267	2124	2500	1833	2009	2046	212987	2297	1963	883		-18	-2.704	0.0068440968146807	0.0466216518981036	0.0044	0.0046	0.0046	0.0046	TRUE	0.0726
ENSG00000177469	CAVIN1	10892	14463	9888	11763	7840	7276	10682	11189	10187	9303	9221	9835	1006965	10686	9453	901		-151	-2.704	0.00684736905272275	0.0466216518981036	0.0016	0.0037	0.003	0.003	TRUE	0.0208
ENSG00000089159	PXN	5483	6977	4911	6044	3849	3475	5377	5398	5060	4780	4527	4697	497317	5278	4668	901		-151	-2.699	0.00695033821003962	0.04729703264279	7e-04	0.004	0.0029	0.0029	TRUE	0.0159
ENSG00000213080	-	134	142	116	94	70	66	131	110	120	74	82	89	10111	120	82	816		-293	-2.698	0.00697171422796965	0.0474167404169402	0	0.0261	0.0205	0.0205	TRUE	0.0726
ENSG00000105516	DBP	48	65	59	101	63	74	47	50	61	80	74	100	6869	53	85	1244	6.67496e+94	315	2.697	0.00698847452216635	0.0475049423839935	0	0.0368	0.0305	0.0305	TRUE	0.2046
ENSG00000205746	-	33	39	15	75	37	35	32	30	15	59	44	47	3802	26	50	1263	2.79968e+101	337	2.697	0.00699307971009364	0.0475104677917859	0.0417	0.0637	0.0599	0.0599	TRUE	0.7304
ENSG00000185651	UBE2L3	2188	2702	2102	2357	1520	1431	2146	2090	2166	1864	1788	1934	1998	2134	1862	893	8.55285e-50	-163	-2.697	0.00700131855731716	0.047540660642856	2e-04	0.0046	0.0033	0.0033	TRUE	0.0142
ENSG00000102125	TAFAZZIN	195	298	293	428	263	236	191	231	302	339	309	319	28175	241	322	1195	2.31584e+77	257	2.696	0.00702332010618875	0.0476384159666122	0.0226	0.0116	0.0141	0.0141	TRUE	0.5188
ENSG00000130177	CDC16	1379	1933	1560	1615	1024	962	1352	1495	1607	1277	1204	1300	137285	1485	1260	88	4.07832e-56	-184	-2.696	0.00702259091800513	0.0476384159666122	0.0038	0.0052	0.0048	0.0048	TRUE	0.0724
ENSG00000156011	PSD3	823	864	649	684	567	371	807	668	669	541	667	501	64226	715	570	856		-224	-2.695	0.00704234573661582	0.0477171133799056	0.0154	0.0071	0.009	0.009	TRUE	0.2526
ENSG00000170421	KRT8	239	333	305	446	288	257	234	258	314	353	339	347	30752	269	346	118		239	2.695	0.00704254012128396	0.0477171133799056	0.0075	0.0109	0.0102	0.0102	TRUE	0.2365
ENSG00000140367	UBE2Q2	763	889	549	648	487	391	748	688	566	513	573	529	60258	667	538	859		-219	-2.694	0.00706553765951443	0.0478470571883226	0.0103	0.0073	0.008	0.008	TRUE	0.2043
ENSG00000105821	DNAJC2	371	445	405	364	251	225	364	344	417	288	295	304	33544	375	296	853		-23	-2.692	0.00710285089624092	0.0480477948315909	0.0033	0.0103	0.0086	0.0086	TRUE	0.1091
ENSG00000123737	EXOSC9	1077	1495	1380	1246	867	724	1056	1157	1422	985	1020	979	110307	1212	995	867		-206	-2.692	0.00710089450712566	0.0480477948315909	0.011	0.0056	0.0071	0.0071	TRUE	0.2727
ENSG00000143126	CELSR2	295	338	217	412	280	254	289	261	224	326	329	343	29548	258	333	1179		237	2.692	0.00711276413128709	0.0480888877694359	0.0043	0.0112	0.0097	0.0097	TRUE	0.1456
ENSG00000176182	MYPOP	170	252	204	361	178	204	167	195	210	286	209	276	22374	191	257	1197		259	2.689	0.00717450993869371	0.0484617226922458	0.0159	0.0137	0.0142	0.0142	TRUE	0.284
ENSG00000226053	LINC01776	60	76	80	45	30	34	59	59	82	36	35	46	5282	67	39	798		-325	-2.689	0.00717564620004118	0.0484617226922458	0.0151	0.0468	0.0401	0.0401	TRUE	0.3678
ENSG00000179832	MROH1	728	1003	817	1279	768	652	714	776	842	1012	903	881	85463	777	932	1147		198	2.688	0.00718373095740868	0.0484901839625086	0.005	0.0062	0.0059	0.0059	TRUE	0.0696
ENSG00000124831	LRRFIP1	1519	1890	1354	1523	1114	910	1490	1462	1395	1205	1310	1230	134862	1449	1248	887		-174	-2.687	0.0072028466004292	0.0485930329618616	7e-04	0.0052	0.0039	0.0039	TRUE	0.0226
ENSG00000115145	STAM2	491	546	355	390	306	243	482	422	366	308	360	328	37775	423	332	851		-233	-2.687	0.0072112880454698	0.0486237979728986	0.0101	0.0095	0.0097	0.0097	TRUE	0.1518
ENSG00000164919	COX6C	652	881	780	733	433	463	639	682	804	580	509	626	63991	708	572	861		-216	-2.686	0.00722511763029645	0.0486908411362851	0.0101	0.0071	0.0079	0.0079	TRUE	0.161
ENSG00000129968	ABHD17A	839	1107	765	1260	803	714	823	856	788	997	944	965	89558	822	969	1136		184	2.685	0.00725211005605655	0.0488464703130518	0	0.006	0.0044	0.0044	TRUE	0.0161
ENSG00000183454	GRIN2A	23	45	30	12	15	8	23	35	31	9	18	11	2104	30	13	798		-326	-2.684	0.00727118683806013	0.0489486451946359	0	0.1122	0.0951	0.0951	TRUE	0.4381
ENSG00000178971	CTC1	152	164	164	284	169	135	149	127	169	225	199	182	17513	148	202	1202		266	2.684	0.00727615484102948	0.0489557829475925	0.0103	0.0166	0.0152	0.0152	TRUE	0.1822
ENSG00000087299	L2HGDH	194	255	175	308	219	179	190	197	180	244	258	242	21849	189	248	1184		244	2.683	0.00729274052056825	0.0490410377035314	0	0.014	0.0103	0.0103	TRUE	0.0182
ENSG00000112312	GMNN	853	1041	826	886	574	538	837	805	851	701	675	727	766	831	701	878		-188	-2.682	0.00731451559548272	0.0491610790666349	0	0.0065	0.0047	0.0047	TRUE	0.0115
ENSG00000245849	RAD51-AS1	75	76	79	140	102	68	74	59	81	111	120	92	8939	71	108	1231		3	2.681	0.00734320159768902	0.0493274153436183	0.0098	0.0291	0.0253	0.0253	TRUE	0.2398
ENSG00000159388	BTG2	88	107	80	140	107	97	86	83	82	111	126	131	1032	84	123	122		286	2.68	0.00736112686434728	0.0493684140024319	0	0.0257	0.0194	0.0194	TRUE	0.0826
ENSG00000170604	IRF2BP1	526	711	522	807	497	558	516	550	538	638	585	754	59679	535	659	1158		212	2.68	0.00736044228436755	0.0493684140024319	0.0066	0.0073	0.0072	0.0072	TRUE	0.1769
ENSG00000172315	TP53RK	323	402	361	350	213	183	317	311	372	277	251	247	29573	333	258	849		-235	-2.68	0.00735711115438064	0.0493684140024319	0.0042	0.0112	0.0096	0.0096	TRUE	0.115
ENSG00000176018	LYSMD3	516	608	342	384	317	257	506	470	352	304	373	347	39212	443	341	845		-243	-2.68	0.00736615229032863	0.0493756853361354	0.0207	0.0093	0.012	0.012	TRUE	0.362
ENSG00000058804	NDC1	1363	1706	1263	1433	1022	777	1337	1320	1301	1133	1202	1050	122391	1319	1128	884		-178	-2.679	0.00737916987483714	0.0493844823760075	0.0011	0.0054	0.0042	0.0042	TRUE	0.0411
ENSG00000173548	SNX33	749	920	663	1040	724	627	735	712	683	823	852	847	77516	710	841	1138		187	2.679	0.00737929046997813	0.0493844823760075	0	0.0064	0.0046	0.0046	TRUE	0.0123
ENSG00000274180	NATD1	190	251	167	312	198	182	186	194	172	247	233	246	21304	184	242	1186		246	2.679	0.0073784579713138	0.0493844823760075	0	0.0142	0.0106	0.0106	TRUE	0.0349
ENSG00000079435	LIPE	30	63	44	82	74	45	29	49	45	65	87	61	5603	41	71	1251		323	2.678	0.00739548756071054	0.0494664539031402	0.0307	0.0443	0.0417	0.0417	TRUE	0.469
ENSG00000102699	PARP4	1224	1525	956	1578	1198	1014	1200	1180	985	1248	1409	1371	123214	1122	1343	1144		193	2.678	0.00741240656383715	0.0495531640510949	0.0064	0.0053	0.0058	0.0058	TRUE	0.1341
ENSG00000187840	EIF4EBP1	1279	1893	1438	2151	1331	1238	1254	1465	1481	1701	1565	1673	152341	1400	1646	1135		183	2.677	0.0074341892160595	0.0496722786660231	0.004	0.005	0.0048	0.0048	TRUE	0.099
ENSG00000145391	SETD7	2173	2519	1535	1842	1482	1059	2131	1949	1581	1457	1743	1431	171546	1887	1544	865		-208	-2.676	0.00744217797245485	0.0496991501273531	0.0164	0.0048	0.0079	0.0079	TRUE	0.2404
ENSG00000171848	RRM2	4165	5553	3970	4629	3136	2747	4085	4296	4090	3661	3688	3713	392226	4157	3687	902		-148	-2.676	0.00744898109830057	0.0497180794882843	3e-04	0.0041	0.0028	0.0028	TRUE	0.0106
ENSG00000116406	EDEM3	691	879	530	594	489	357	678	680	546	470	575	483	57188	635	509	858		-221	-2.675	0.00746591538106662	0.0498045728935051	0.012	0.0075	0.0086	0.0086	TRUE	0.1723
ENSG00000107833	NPM3	257	339	316	269	160	172	252	262	326	213	188	232	24555	280	211	841		-25	-2.674	0.00749434762946911	0.0499676354986637	0.011	0.0128	0.0124	0.0124	TRUE	0.2223
ENSG00000198431	TXNRD1	4890	6253	3475	3293	2387	2089	4796	4838	3580	2604	2807	2824	357486	4405	2745	643		-637	-6.775	1.2466659821325e-11	1.00116868103564e-09	0.0137	0.0041	0.007	0.007	TRUE	0.3253
ENSG00000052802	MSMO1	2249	2875	2211	3932	2828	2332	2206	2224	2278	3110	3326	3152	271599	2236	3196	1401		487	7.442	9.90020765210392e-14	1.0166377169308e-11	5e-04	0.0043	0.0031	0.0031	TRUE	0.0154
ENSG00000051108	HERPUD1	1815	2213	1474	1392	892	828	1780	1712	1519	1101	1049	1119	1380	1670	1090	669		-58	-7.111	1.15598346201221e-12	1.01987047972458e-10	0.0034	0.0052	0.0046	0.0046	TRUE	0.0749
ENSG00000120093	HOXB3	33	34	30	116	90	60	32	26	31	92	106	81	6138	30	93	2667		1415	6.011	1.84669734673946e-09	1.02006233445075e-07	0	0.0408	0.0327	0.0327	TRUE	0.119
ENSG00000285106	-	188	212	253	112	80	46	184	164	261	89	94	62	14232	203	82	452		-1146	-6.011	1.84829302299107e-09	1.02006233445075e-07	0.0445	0.0196	0.0248	0.0248	TRUE	0.6655
ENSG00000134107	BHLHE40	882	1177	1018	2159	1419	1309	865	911	1049	1708	1669	1769	132838	942	1715	1784		835	9.681	3.64292527874285e-22	1.03724017936569e-19	0.0044	0.0052	0.005	0.005	TRUE	0.116
ENSG00000130203	APOE	371	525	458	1075	598	656	364	406	472	850	703	887	61369	414	813	1895		922	8.062	7.48052828154103e-16	1.05298941922636e-13	0.013	0.0072	0.0088	0.0088	TRUE	0.1671
ENSG00000196526	AFAP1	3169	3870	2357	2521	1760	1396	3108	2994	2428	1994	2070	1887	241352	2843	1984	725		-464	-5.58	2.40118476520618e-08	1.06673910420224e-06	0.0086	0.0044	0.0058	0.0058	TRUE	0.1965
ENSG00000138411	HECW2	768	862	610	565	379	271	753	667	628	447	446	366	55125	683	420	644		-634	-6.002	1.9435249793894e-09	1.06791583078028e-07	0.0076	0.0076	0.0077	0.0077	TRUE	0.1315
ENSG00000255248	MIR100HG	1268	1391	1234	1146	706	602	1244	1076	1271	906	830	814	102359	1197	850	744		-427	-5.126	2.95427205466508e-07	1.06968555782787e-05	0.005	0.0057	0.0055	0.0055	TRUE	0.0962
ENSG00000153823	PID1	1454	1747	1352	1218	847	706	1426	1352	1393	963	996	954	118071	1390	971	719		-477	-6.39	1.65746208941978e-10	1.0703445905284e-08	0	0.0054	0.0038	0.0038	TRUE	0.0073
ENSG00000106366	SERPINE1	20107	26290	16499	15793	10548	9423	19720	20339	16998	12491	12406	12737	1578181	19019	12545	672		-573	-8.056	7.85733432074047e-16	1.08172180626634e-13	0.0044	0.0036	0.0039	0.0039	TRUE	0.1056
ENSG00000149809	TM7SF2	113	138	130	365	221	232	111	107	134	289	260	314	20229	117	288	2325		1217	8.056	7.85390736441819e-16	1.08172180626634e-13	0.005	0.0148	0.0129	0.0129	TRUE	0.1526
ENSG00000181019	NQO1	3531	4658	3183	2153	1443	1261	3463	3604	3279	1703	1697	1704	257507	3449	1701	499		-1002	-14.185	1.13022588467937e-45	1.08918999102024e-42	0.001	0.0044	0.0033	0.0033	TRUE	0.0223
ENSG00000162734	PEA15	7578	9528	6777	7283	4626	4267	7432	7371	6982	5760	5441	5768	645901	7262	5656	798		-326	-5.573	2.50692465497879e-08	1.10977922535598e-06	9e-04	0.0038	0.0029	0.0029	TRUE	0.0138
ENSG00000143847	PPFIA4	59	49	66	195	107	93	58	38	68	154	126	126	9492	55	135	2206		1141	5.57	2.5465557607513e-08	1.12335389333424e-06	0.0329	0.0276	0.0286	0.0286	TRUE	0.698
ENSG00000188157	AGRN	2841	3868	2632	5370	3165	3214	2786	2992	2712	4247	3723	4344	346739	2830	4105	1414		499	6.756	1.41531243073891e-11	1.1293652313565e-09	0.0042	0.0042	0.0042	0.0042	TRUE	0.0801
ENSG00000183486	MX2	515	778	606	1358	872	858	505	602	624	1074	1026	1160	83178	577	1087	183		872	8.889	6.14856621382649e-19	1.13278290480615e-16	0.006	0.0062	0.0063	0.0063	TRUE	0.1374
ENSG00000076513	ANKRD13A	1656	2073	1344	1356	919	779	1624	1604	1385	1072	1081	1053	130314	1538	1069	718		-478	-5.992	2.07410637299639e-09	1.13469015899121e-07	0.0034	0.0052	0.0047	0.0047	TRUE	0.0898
ENSG00000114850	SSR3	10492	13084	8921	8466	5982	5059	10290	10122	9191	6696	7036	6838	836216	9868	6857	708		-499	-7.746	9.49765334385712e-15	1.17808515932517e-12	0.0019	0.0038	0.0032	0.0032	TRUE	0.0438
ENSG00000135074	ADAM19	2879	3679	2521	2354	1667	1431	2824	2846	2597	1862	1961	1934	23373	2756	1919	711		-491	-7.089	1.34814421333594e-12	1.18108746186522e-10	0.0013	0.0045	0.0035	0.0035	TRUE	0.0304
ENSG00000067064	IDI1	1093	1392	1068	1885	1319	1143	1072	1077	1100	1491	1551	1545	130606	1083	1529	1373		458	6.373	1.8505010246711e-10	1.18887573523485e-08	0	0.0052	0.0036	0.0036	TRUE	0.0061
ENSG00000069431	ABCC9	279	338	213	107	73	63	274	261	219	85	86	85	16837	251	85	361		-1471	-8.882	6.56932494188619e-19	1.19276091118768e-16	0	0.0171	0.0142	0.0142	TRUE	0.1341
ENSG00000136960	ENPP2	409	565	345	292	182	179	401	437	355	231	214	242	31344	398	229	605		-724	-5.983	2.19637679499558e-09	1.19635689076977e-07	0.0049	0.0108	0.0094	0.0094	TRUE	0.0989
ENSG00000186575	NF2	1681	2019	1632	1477	1078	925	1649	1562	1681	1168	1268	1250	142973	1631	1229	78		-359	-5.103	3.33454515234912e-07	1.20389572532074e-05	0.0011	0.0051	0.0039	0.0039	TRUE	0.0238
ENSG00000091436	MAP3K20	1991	2295	1398	1462	1063	876	1953	1776	1440	1156	1250	1184	145985	1723	1197	728		-458	-5.103	3.34789888593443e-07	1.20524359893639e-05	0.0112	0.0051	0.0069	0.0069	TRUE	0.2455
ENSG00000115919	KYNU	108	121	107	35	31	24	106	94	110	28	36	32	6773	103	32	359		-1478	-6.37	1.89051398996442e-10	1.20838567685073e-08	0	0.0373	0.0295	0.0295	TRUE	0.1385
ENSG00000111077	TNS2	557	759	550	1150	769	642	546	587	567	910	904	868	73031	567	894	1534		618	7.083	1.41239334035884e-12	1.22878220611219e-10	0	0.0066	0.0048	0.0048	TRUE	0.0124
ENSG00000168621	GDNF	613	780	579	461	334	300	601	603	597	365	393	405	49402	600	388	67		-579	-5.976	2.28379038453107e-09	1.23324680764678e-07	0	0.0081	0.006	0.006	TRUE	0.0345
ENSG00000265972	TXNIP	640	890	528	1231	809	682	628	689	544	974	952	922	78452	620	949	1471		557	5.976	2.28144955584489e-09	1.23324680764678e-07	0.0057	0.0064	0.0062	0.0062	TRUE	0.1337
ENSG00000139211	AMIGO2	2539	3168	2516	2289	1542	1320	2490	2451	2592	1810	1814	1784	215689	2511	1803	735		-444	-6.74	1.58261749201827e-11	1.25487543924081e-09	0	0.0046	0.0031	0.0031	TRUE	0.0096
ENSG00000069399	BCL3	287	342	360	803	461	429	281	265	371	635	542	580	44569	306	586	1838		878	7.078	1.46748833077624e-12	1.26790991779068e-10	0.0169	0.0086	0.0104	0.0104	TRUE	0.3881
ENSG00000163734	CXCL3	444	537	464	189	130	123	435	415	478	149	153	166	2996	443	156	366		-1452	-11.037	2.535211765612e-28	1.27044531998349e-25	0	0.0111	0.0089	0.0089	TRUE	0.0549
ENSG00000134824	FADS2	3881	5177	3811	10576	6738	6166	3806	4005	3926	8365	7925	8334	606027	3912	8208	2078		1055	16.756	5.08087859402945e-63	1.27306494052002e-59	5e-04	0.0039	0.0027	0.0027	TRUE	0.0111
ENSG00000044574	HSPA5	15935	21525	15671	12358	8454	7914	15628	16653	16145	9774	9943	10697	1314007	16142	10138	636		-653	-10.371	3.36297323422498e-25	1.27670692964759e-22	0.0016	0.0037	0.0029	0.0029	TRUE	0.0282
ENSG00000100664	EIF5	4650	5737	3687	3553	2697	2264	4561	4438	3799	2810	3172	3060	363997	4266	3014	729		-456	-5.97	2.3749723938936e-09	1.27698086483687e-07	0.0061	0.0041	0.0048	0.0048	TRUE	0.1111
ENSG00000105974	CAV1	4050	5001	3476	3182	2288	1882	3972	3869	3581	2517	2691	2544	319562	3807	2584	692		-532	-7.733	1.04692172983257e-14	1.28586621875906e-12	0.0016	0.0042	0.0034	0.0034	TRUE	0.0326
ENSG00000080824	HSP90AA1	32835	39741	26653	25800	19754	16483	32203	30746	27459	20405	23234	22279	260544	30136	21973	75		-414	-5.966	2.43421449463127e-09	1.30324099097182e-07	0.0053	0.0036	0.0042	0.0042	TRUE	0.0738
ENSG00000163584	RPL22L1	971	1194	1223	785	536	503	952	924	1260	621	630	680	84453	1045	644	644		-635	-5.964	2.45427256060605e-09	1.30838836762862e-07	0.0152	0.0062	0.0086	0.0086	TRUE	0.383
ENSG00000060718	COL11A1	355	389	271	797	565	446	348	301	279	630	665	603	47101	309	633	1979		985	8.87	7.32930627363333e-19	1.31173641422969e-16	0.0041	0.0083	0.0074	0.0074	TRUE	0.1318
ENSG00000151012	SLC7A11	1235	1443	813	677	521	350	1211	1116	838	535	613	473	79775	1055	540	535		-902	-7.407	1.28892592247886e-13	1.31281820787115e-11	0.025	0.0064	0.0108	0.0108	TRUE	0.3842
ENSG00000149968	MMP3	272	293	214	90	84	55	267	227	220	71	99	74	15971	238	81	366		-1449	-8.328	8.20052105657813e-17	1.31712984354886e-14	0.0104	0.0178	0.0165	0.0165	TRUE	0.3085
ENSG00000168575	SLC20A2	1102	1346	991	990	605	589	1081	1041	1021	783	712	796	90563	1048	764	759		-397	-5.085	3.68027748803908e-07	1.32110362092131e-05	5e-04	0.006	0.0046	0.0046	TRUE	0.0407
ENSG00000023445	BIRC3	317	363	237	198	152	109	311	281	244	157	179	147	21977	279	161	624		-681	-5.083	3.7086091073211e-07	1.32747013990054e-05	0.0074	0.0139	0.0125	0.0125	TRUE	0.1263
ENSG00000159263	SIM2	1236	1490	1116	1135	738	619	1212	1153	1150	898	868	837	101951	1172	868	77		-377	-5.083	3.72263463955157e-07	1.32869420980918e-05	0	0.0057	0.0042	0.0042	TRUE	0.0117
ENSG00000058085	LAMC2	275	364	260	199	113	109	270	282	268	157	133	147	20947	273	146	571		-809	-5.961	2.50693668296774e-09	1.33080096458559e-07	0	0.0144	0.011	0.011	TRUE	0.0625
ENSG00000165029	ABCA1	454	541	351	835	665	416	445	419	362	660	782	562	53838	409	668	155		632	5.539	3.03959067209899e-08	1.33614006807214e-06	0.0161	0.0077	0.0099	0.0099	TRUE	0.1557
ENSG00000180801	ARSJ	470	496	304	221	127	125	461	384	313	175	149	169	27517	386	164	451		-1148	-7.727	1.10004781901532e-14	1.33799991035183e-12	0.0199	0.0118	0.0137	0.0137	TRUE	0.1041
ENSG00000155816	FMN2	635	840	521	499	303	276	623	650	537	395	356	373	48892	603	375	649		-623	-5.958	2.55218139975881e-09	1.34910247156871e-07	0.0049	0.0082	0.0073	0.0073	TRUE	0.1071
ENSG00000100234	TIMP3	2577	3183	2450	4379	2889	2630	2527	2463	2524	3463	3398	3555	298836	2505	3472	1358		441	7.064	1.61744447917519e-12	1.37910590974493e-10	0	0.0043	0.0029	0.0029	TRUE	0.0051
ENSG00000117616	RSRP1	261	294	301	709	442	337	256	227	310	561	520	456	38828	264	512	1857		893	7.064	1.61820377340761e-12	1.37910590974493e-10	0.0146	0.0094	0.0105	0.0105	TRUE	0.2514
ENSG00000150991	UBC	8084	11005	8216	7815	5324	4880	7928	8514	8465	6181	6262	6596	73243	8302	6346	782		-354	-5.951	2.66125108447116e-09	1.40084678933843e-07	0.0012	0.0038	0.0029	0.0029	TRUE	0.0189
ENSG00000102317	RBM3	2732	3630	2729	2753	1883	1544	2679	2808	2812	2177	2215	2087	246306	2766	2160	803		-316	-5.071	3.95690569159041e-07	1.40829870750695e-05	3e-04	0.0044	0.0031	0.0031	TRUE	0.01
ENSG00000138080	EMILIN1	2557	3576	2512	4576	2681	2670	2508	2767	2588	3619	3153	3609	304062	2621	3460	1276		351	5.07	3.98404743465431e-07	1.41394182043482e-05	0.0037	0.0042	0.0042	0.0042	TRUE	0.0729
ENSG00000019549	SNAI2	738	901	535	502	356	320	724	697	551	397	419	433	53672	657	416	664		-591	-5.527	3.26364073793286e-08	1.42961157918961e-06	0.0102	0.0078	0.0084	0.0084	TRUE	0.2305
ENSG00000135636	DYSF	1031	1247	849	1935	1330	1100	1011	965	875	1530	1564	1487	123868	950	1527	1572		652	8.021	1.05100434732205e-15	1.43119374600551e-13	0.0017	0.0053	0.0044	0.0044	TRUE	0.056
ENSG00000104408	EIF3E	2689	3428	2562	2525	1809	1542	2637	2652	2639	1997	2128	2084	23563	2643	2070	805		-313	-5.066	4.06147251217169e-07	1.43734823820585e-05	0	0.0045	0.0031	0.0031	TRUE	0.012
ENSG00000108797	CNTNAP1	683	943	625	1214	809	744	670	730	644	960	952	1006	82677	681	973	1371		455	5.522	3.34979980907963e-08	1.46224013965678e-06	0.0012	0.0063	0.0049	0.0049	TRUE	0.0476
ENSG00000116133	DHCR24	7842	10042	6799	12290	7950	7513	7691	7769	7005	9720	9350	10155	861506	7488	9742	1267		341	5.521	3.36498913202658e-08	1.46377027243156e-06	0.0023	0.0038	0.0033	0.0033	TRUE	0.0388
ENSG00000114019	AMOTL2	2998	3799	2667	2771	1807	1667	2940	2939	2748	2192	2125	2253	253287	2876	2190	783		-353	-5.52	3.38453735062684e-08	1.46404991307648e-06	8e-04	0.0044	0.0033	0.0033	TRUE	0.0182
ENSG00000150753	CCT5	6595	8206	6232	5934	4240	3870	6468	6349	6421	4693	4987	5231	569137	6413	4970	795		-332	-5.52	3.38900442841777e-08	1.46404991307648e-06	0.0012	0.0039	0.003	0.003	TRUE	0.0296
ENSG00000205426	KRT81	133	162	140	51	28	33	130	125	144	40	33	45	8631	133	39	332		-1592	-7.392	1.44951969334261e-13	1.46448247727389e-11	0	0.03	0.0238	0.0238	TRUE	0.1259
ENSG00000204767	INSYN2B	1052	1211	692	512	311	257	1032	937	713	405	366	347	63328	894	373	434		-1205	-9.641	5.34863605469069e-22	1.48906027762589e-19	0.02	0.0071	0.0103	0.0103	TRUE	0.3337
ENSG00000116161	CACYBP	1781	2169	1596	1569	1085	992	1747	1678	1644	1241	1276	1341	148783	1690	1286	786		-347	-5.058	4.23532307410368e-07	1.49465147809496e-05	5e-04	0.005	0.0037	0.0037	TRUE	0.0162
ENSG00000117525	F3	853	1097	769	413	272	273	837	849	792	327	320	369	58218	826	339	418		-1258	-12.225	2.27262152087973e-34	1.4984948638727e-31	5e-04	0.0074	0.0059	0.0059	TRUE	0.0634
ENSG00000133943	DGLUCY	318	418	354	673	412	359	312	323	365	532	485	485	41701	333	501	1426		512	5.055	4.30628797168705e-07	1.51118139241724e-05	0.0023	0.009	0.0074	0.0074	TRUE	0.0744
ENSG00000176407	KCMF1	1002	1276	923	865	623	537	983	987	951	684	733	726	84392	974	714	763		-391	-5.055	4.30081776894877e-07	1.51118139241724e-05	0	0.0062	0.0045	0.0045	TRUE	0.0176
ENSG00000099194	SCD	4974	6111	4782	14242	9629	8400	4878	4728	4927	11264	11325	11354	807931	4844	11314	2318		1213	20.382	2.43785381936499e-92	1.52707163245023e-88	0	0.0038	0.0025	0.0025	TRUE	0.0055
ENSG00000179242	CDH4	253	319	310	148	99	80	248	247	319	117	116	108	19265	271	114	449		-1155	-7.381	1.57252545280558e-13	1.57604790981987e-11	0.0101	0.0154	0.0141	0.0141	TRUE	0.2624
ENSG00000007384	RHBDF1	458	557	431	931	625	506	449	431	444	736	735	684	57992	441	718	1581		661	7.044	1.86239554071197e-12	1.57649265770537e-10	0	0.0074	0.0054	0.0054	TRUE	0.0196
ENSG00000108854	SMURF2	3758	4718	3269	2949	2279	1825	3686	3650	3368	2332	2680	2467	303054	3568	2493	716		-482	-6.703	2.04572136214186e-11	1.61187403930271e-09	0.0032	0.0042	0.004	0.004	TRUE	0.0526
ENSG00000118503	TNFAIP3	757	861	548	502	329	290	742	666	565	397	387	392	52485	658	392	622		-686	-6.323	2.55747452390359e-10	1.61970107213347e-08	0.0084	0.0079	0.008	0.008	TRUE	0.171
ENSG00000176692	FOXC2	895	1215	903	777	508	463	878	940	930	615	597	626	76432	916	613	69		-535	-6.323	2.559872384119e-10	1.61970107213347e-08	0	0.0065	0.0047	0.0047	TRUE	0.0158
ENSG00000103187	COTL1	6756	8508	6649	6231	4009	3631	6626	6582	6850	4928	4715	4908	576825	6686	4850	739		-436	-7.376	1.63160491310338e-13	1.62228145645708e-11	3e-04	0.0039	0.0027	0.0027	TRUE	0.0072
ENSG00000116717	GADD45A	1446	2039	1639	1395	886	754	1418	1577	1689	1103	1042	1019	130813	1561	1055	698		-519	-6.322	2.58772962916547e-10	1.62909933639121e-08	0.0041	0.0052	0.0049	0.0049	TRUE	0.0766
ENSG00000141959	PFKL	1683	2254	1552	3062	1923	1776	1651	1744	1599	2422	2262	2401	20129	1665	2362	1384		469	6.699	2.10436079037845e-11	1.63748024732057e-09	0.0012	0.0046	0.0036	0.0036	TRUE	0.0215
ENSG00000170017	ALCAM	3958	4937	2988	2888	2100	1726	3882	3820	3078	2284	2470	2333	297779	3593	2362	676		-564	-6.699	2.09829664789036e-11	1.63748024732057e-09	0.008	0.0043	0.0055	0.0055	TRUE	0.19
ENSG00000132680	KHDC4	665	804	630	1157	764	619	652	622	649	915	899	837	76227	641	884	1323		404	5.036	4.75386654955853e-07	1.65895376414678e-05	0	0.0065	0.0048	0.0048	TRUE	0.0243
ENSG00000138347	MYPN	210	242	174	132	91	73	206	187	179	104	107	99	14709	191	103	595		-75	-5.036	4.74309449277211e-07	1.65895376414678e-05	0	0.019	0.0145	0.0145	TRUE	0.0509
ENSG00000091409	ITGA6	1804	2315	1296	1249	957	754	1769	1791	1335	988	1126	1019	133801	1632	1044	666		-587	-5.923	3.16664335439937e-09	1.65990409807177e-07	0.0151	0.0052	0.0078	0.0078	TRUE	0.3023
ENSG00000123983	ACSL3	1752	2187	1591	2864	1990	1703	1718	1692	1639	2265	2341	2302	199283	1683	2303	1333		415	6.318	2.65547220536274e-10	1.66338778943922e-08	0	0.0046	0.0032	0.0032	TRUE	0.0062
ENSG00000103978	TMEM87A	903	1177	824	787	567	465	886	911	849	622	667	629	7605	882	639	756		-404	-5.032	4.84580984665834e-07	1.6863418266371e-05	0	0.0065	0.0048	0.0048	TRUE	0.0166
ENSG00000166598	HSP90B1	18925	23965	15886	15306	11379	10203	18561	18541	16367	12105	13384	13791	1545798	17823	13093	756		-404	-5.919	3.24443482779325e-09	1.68656761504539e-07	0.0047	0.0036	0.004	0.004	TRUE	0.0624
ENSG00000169594	BNC1	1437	1843	1115	1113	775	651	1409	1426	1149	880	912	880	110927	1328	891	695		-525	-5.919	3.23396752004042e-09	1.68656761504539e-07	0.0068	0.0056	0.0059	0.0059	TRUE	0.1654
ENSG00000135424	ITGA7	430	555	444	910	604	492	422	429	457	720	710	665	56728	436	698	1552		634	6.693	2.18427058397278e-11	1.68916925160562e-09	0	0.0075	0.0056	0.0056	TRUE	0.0203
ENSG00000110092	CCND1	11974	15694	11084	10617	7378	6232	11744	12142	11419	8397	8678	8424	1013379	11768	8500	735		-445	-7.696	1.40623142078955e-14	1.69396800381265e-12	5e-04	0.0037	0.0026	0.0026	TRUE	0.0095
ENSG00000147394	ZNF185	1257	1617	1033	809	630	496	1233	1251	1064	640	741	670	93321	1183	684	593		-753	-7.997	1.27630132895155e-15	1.70101096267075e-13	0.0058	0.0059	0.0059	0.0059	TRUE	0.0908
ENSG00000171246	NPTX1	434	548	384	270	154	152	426	424	396	214	181	205	30756	415	200	504		-99	-7.997	1.27141830248246e-15	1.70101096267075e-13	0	0.0109	0.0086	0.0086	TRUE	0.0724
ENSG00000071282	LMCD1	284	360	324	597	361	350	279	279	334	472	425	473	37678	297	457	1453		539	5.028	4.94498585520262e-07	1.71398383532765e-05	0.0042	0.0096	0.0083	0.0083	TRUE	0.1293
ENSG00000105287	PRKD2	530	641	473	897	594	520	520	496	487	709	699	703	60233	501	704	1342		425	5.028	4.95260335559234e-07	1.71398383532765e-05	0	0.0073	0.0052	0.0052	TRUE	0.0122
ENSG00000162522	NHSL3	564	642	442	882	616	556	553	497	455	698	725	752	61314	502	725	1372		457	5.025	5.02126764517144e-07	1.73295980877983e-05	0.0033	0.0072	0.0063	0.0063	TRUE	0.091
ENSG00000144959	NCEH1	2110	2739	1836	1419	919	801	2069	2119	1892	1122	1081	1083	156097	2027	1095	55		-863	-11.005	3.61459902587429e-28	1.74168063831358e-25	0.0017	0.005	0.004	0.004	TRUE	0.0408
ENSG00000057252	SOAT1	1662	2175	1443	1485	1026	811	1630	1683	1487	1174	1207	1096	137946	1600	1159	751		-414	-5.489	4.0471480930983e-08	1.74235983884314e-06	0.0025	0.0052	0.0044	0.0044	TRUE	0.0457
ENSG00000105559	PLEKHA4	604	777	647	1176	778	655	592	601	667	930	915	885	76509	620	910	1419		505	5.912	3.38810483273372e-09	1.7467562693205e-07	7e-04	0.0065	0.005	0.005	TRUE	0.0494
ENSG00000135862	LAMC1	8616	10627	7281	7224	5385	4399	8450	8222	7501	5713	6334	5946	702767	8058	5998	765		-387	-5.912	3.382556298263e-09	1.7467562693205e-07	0.003	0.0038	0.0036	0.0036	TRUE	0.0444
ENSG00000170989	S1PR1	69	52	40	18	3	9	68	40	41	14	4	12	2984	50	10	321		-1641	-5.023	5.08133927463297e-07	1.74887413276379e-05	0.1259	0.0802	0.0861	0.0861	TRUE	0.943
ENSG00000156463	SH3RF2	159	172	158	83	56	56	156	133	163	66	66	76	10983	151	69	508		-976	-5.487	4.08445734199328e-08	1.75240005412643e-06	0	0.0243	0.0195	0.0195	TRUE	0.1175
ENSG00000111845	PAK1IP1	10	14	8	53	44	48	10	11	8	42	52	65	3124	10	53	3846		1943	5.906	3.49775127719096e-09	1.78955533750172e-07	0	0.0767	0.0644	0.0644	TRUE	0.0978
ENSG00000185760	KCNQ5	181	250	160	114	58	62	178	193	165	90	68	84	12966	179	81	497		-1009	-5.906	3.49968915778993e-09	1.78955533750172e-07	0	0.0211	0.0176	0.0176	TRUE	0.1636
ENSG00000120129	DUSP1	1716	2196	1625	1279	777	727	1683	1699	1674	1012	914	983	132736	1685	970	586		-77	-9.868	5.7276837076862e-23	1.79391053724732e-20	0	0.0052	0.0039	0.0039	TRUE	0.0299
ENSG00000153404	PLEKHG4B	137	173	143	60	37	24	134	134	147	47	44	32	8982	138	41	339		-1562	-7.361	1.82036769522202e-13	1.79571389651508e-11	0	0.029	0.0235	0.0235	TRUE	0.2042
ENSG00000110330	BIRC2	1358	1685	1103	834	575	542	1332	1304	1136	660	676	733	97339	1257	690	561		-835	-9.108	8.39912702452954e-20	1.81421143729838e-17	0.0043	0.0058	0.0054	0.0054	TRUE	0.0836
ENSG00000117152	RGS4	1520	1767	1206	432	252	293	1491	1367	1242	342	296	396	85573	1367	345	258		-1954	-17.698	4.37982200564569e-70	1.82901366955764e-66	0.0119	0.0062	0.0072	0.0072	TRUE	0.166
ENSG00000155096	AZIN1	1922	2423	1560	1561	1148	937	1885	1875	1607	1235	1350	1267	153635	1789	1284	744		-427	-5.476	4.3588932485579e-08	1.86376159105575e-06	0.0045	0.005	0.0049	0.0049	TRUE	0.0942
ENSG00000163281	GNPDA2	149365	192779	147883	112115	81005	72971	146490	149143	152356	88672	95275	98632	12176145	149330	94193	638		-648	-10.561	4.49424759339217e-26	1.87679779500057e-23	0.0016	0.0035	0.0028	0.0028	TRUE	0.0322
ENSG00000072310	SREBF1	762	1002	807	1955	1080	1115	747	775	831	1546	1270	1507	111292	784	1441	1794		843	9.102	8.88250103925585e-20	1.88610123762368e-17	0.0063	0.0055	0.0057	0.0057	TRUE	0.1286
ENSG00000205978	NYNRIN	88	97	83	216	131	112	86	75	86	171	154	151	12053	82	159	1749		807	5.008	5.50681427498155e-07	1.89011970512243e-05	0	0.0225	0.0173	0.0173	TRUE	0.0632
ENSG00000115738	ID2	300	364	265	158	101	98	294	282	273	125	119	132	20418	283	125	467		-1099	-7.68	1.58651661977537e-14	1.89294097262341e-12	0	0.0147	0.0109	0.0109	TRUE	0.0201
ENSG00000176171	BNIP3	846	1065	881	1450	1120	926	830	824	908	1147	1317	1252	104617	854	1239	14		486	5.895	3.74408780488886e-09	1.90674520405072e-07	0.0031	0.0057	0.005	0.005	TRUE	0.0534
ENSG00000143322	ABL2	2643	2798	2077	1982	1501	1079	2592	2165	2140	1568	1765	1458	194801	2299	1597	724		-466	-5.467	4.58524198551703e-08	1.95387454403256e-06	0.0101	0.0047	0.0061	0.0061	TRUE	0.1504
ENSG00000139625	MAP3K12	328	424	352	709	442	385	322	328	363	561	520	520	43556	338	534	1519		603	5.887	3.93048184437737e-09	1.99356585207934e-07	0	0.0087	0.0068	0.0068	TRUE	0.0468
ENSG00000267121	FMNL1-DT	43	60	75	221	133	109	42	46	77	175	156	147	1074	55	159	2602		138	6.667	2.60517740334937e-11	2.00231058338411e-09	0.0374	0.0248	0.0268	0.0268	TRUE	0.9742
ENSG00000149591	TAGLN	4987	6555	5023	2949	1923	1786	4891	5071	5175	2332	2262	2414	36909	5046	2336	468		-1097	-16.442	9.59613570424125e-61	2.00367313504557e-57	5e-04	0.0041	0.003	0.003	TRUE	0.0098
ENSG00000105419	MEIS3	44	63	47	160	95	88	43	49	48	127	112	119	8292	47	119	2264		1179	5.885	3.98533868485333e-09	2.00515353589729e-07	0	0.0311	0.0235	0.0235	TRUE	0.0358
ENSG00000124126	PREX1	1386	1636	983	1000	647	591	1359	1266	1013	791	761	799	99808	1213	784	673		-572	-5.885	3.97303008954568e-09	2.00515353589729e-07	0.0111	0.0058	0.0072	0.0072	TRUE	0.2456
ENSG00000169933	FRMPD4	69	73	57	24	16	14	68	56	59	19	19	19	3993	61	19	402		-1315	-4.993	5.93857483763069e-07	2.03274496081523e-05	0	0.0608	0.0462	0.0462	TRUE	0.0807
ENSG00000169432	SCN9A	178	231	145	105	72	70	175	179	149	83	85	95	1275	168	88	575		-798	-4.991	6.0033346230719e-07	2.04931270184863e-05	0	0.0214	0.017	0.017	TRUE	0.0931
ENSG00000163110	PDLIM5	1481	1800	1114	986	763	595	1452	1393	1148	780	897	804	107904	1331	827	642		-64	-6.663	2.69187334116457e-11	2.05632861086035e-09	0.0097	0.0056	0.0067	0.0067	TRUE	0.1719
ENSG00000152661	GJA1	2370	3215	1816	1668	1175	995	2324	2487	1871	1319	1382	1345	178812	2227	1349	623		-683	-7.341	2.12652043802303e-13	2.06519752306609e-11	0.0108	0.0048	0.0064	0.0064	TRUE	0.2361
ENSG00000157601	MX1	5293	7247	6396	11236	7280	7044	5191	5607	6589	8887	8562	9521	739289	5796	8990	1514		598	7.341	2.11971873228071e-13	2.06519752306609e-11	0.0089	0.0038	0.0052	0.0052	TRUE	0.1743
ENSG00000154175	ABI3BP	4019	5442	3220	2850	2265	1722	3942	4210	3317	2254	2664	2328	311915	3823	2415	65		-622	-7.005	2.46391456508687e-12	2.07167259539653e-10	0.0108	0.0042	0.0061	0.0061	TRUE	0.1624
ENSG00000179218	CALR	16149	21568	16561	16387	10907	10276	15838	16686	17062	12960	12828	13890	1487746	16529	13226	82		-287	-4.988	6.10889037638259e-07	2.07967876726416e-05	0.0016	0.0036	0.0029	0.0029	TRUE	0.0234
ENSG00000054654	SYNE2	700	719	646	1314	890	678	687	556	666	1039	1047	916	81846	636	1001	1522		606	6.28	3.38240109696551e-10	2.1081950717803e-08	0.0077	0.0063	0.0066	0.0066	TRUE	0.1484
ENSG00000163362	INAVA	72	121	104	276	163	175	71	94	107	218	192	237	15299	91	216	2198		1136	6.658	2.78522323272073e-11	2.11474403997123e-09	0.0145	0.0184	0.0178	0.0178	TRUE	0.3391
ENSG00000118257	NRP2	2288	2731	2111	2031	1434	1228	2244	2113	2175	1606	1687	1660	191407	2177	1651	781		-357	-5.452	4.98792191775011e-08	2.11826053510418e-06	0	0.0047	0.0033	0.0033	TRUE	0.0087
ENSG00000163297	ANTXR2	2365	2938	1978	1722	1222	1074	2319	2273	2038	1362	1437	1452	181353	2210	1417	654		-613	-7.967	1.62563474936692e-15	2.14378443579671e-13	0.0026	0.0048	0.0041	0.0041	TRUE	0.0556
ENSG00000080493	SLC4A4	471	591	405	250	165	140	462	457	417	198	194	189	31957	445	194	451		-1148	-9.353	8.55902286191503e-21	2.14454876828143e-18	0	0.0107	0.008	0.008	TRUE	0.0346
ENSG00000090339	ICAM1	1226	1621	1123	2578	1603	1622	1202	1254	1157	2039	1885	2192	16217	1204	2039	1658		729	9.086	1.02802554939094e-19	2.14651734712828e-17	0.003	0.0049	0.0044	0.0044	TRUE	0.0511
ENSG00000145632	PLK2	2110	2837	1865	1191	830	690	2069	2195	1921	942	976	933	150608	2062	950	468		-1096	-13.468	2.40497628805739e-41	2.15211020977021e-38	0.0022	0.005	0.0042	0.0042	TRUE	0.0427
ENSG00000162704	ARPC5	2665	3410	2410	2396	1626	1466	2614	2638	2483	1895	1912	1982	225395	2578	1930	768		-38	-5.872	4.29867121168860e-09	2.15415011760139e-07	4e-04	0.0045	0.0032	0.0032	TRUE	0.0126
ENSG00000075223	SEMA3C	499	604	387	348	254	197	489	467	399	275	299	266	36594	452	280	654		-612	-5.448	5.09782235199047e-08	2.15761886573435e-06	0.0051	0.0097	0.0086	0.0086	TRUE	0.1189
ENSG00000163171	CDC42EP3	2440	3038	1993	1820	1277	1073	2393	2350	2053	1439	1502	1450	186473	2265	1464	66		-599	-7.661	1.84318990490826e-14	2.17844180459346e-12	0.0033	0.0047	0.0043	0.0043	TRUE	0.0804
ENSG00000074527	NTN4	914	1111	743	622	417	364	896	860	765	492	490	492	66597	840	491	602		-732	-7.659	1.86924471407031e-14	2.1885885773713e-12	0.0024	0.0069	0.0057	0.0057	TRUE	0.0706
ENSG00000107984	DKK1	845	1139	760	612	394	340	829	881	783	484	463	460	64999	831	469	58		-785	-8.266	1.38443461684845e-16	2.19546795947815e-14	0	0.007	0.0055	0.0055	TRUE	0.0343
ENSG00000150630	VEGFC	2050	2707	2151	1900	1168	1115	2011	2094	2216	1503	1374	1507	178407	2107	1461	712		-49	-6.651	2.91253499330469e-11	2.19808665036874e-09	0.0017	0.0048	0.0039	0.0039	TRUE	0.0325
ENSG00000013588	GPRC5A	510	732	566	479	282	260	500	566	583	379	332	351	45193	550	354	678		-561	-5.444	5.21953814092583e-08	2.20169608853599e-06	0.0036	0.0086	0.0073	0.0073	TRUE	0.072
ENSG00000184979	USP18	341	409	322	664	386	357	334	316	332	525	454	483	40738	327	487	1411		497	4.975	6.50914364637995e-07	2.20993364774656e-05	0	0.0091	0.0072	0.0072	TRUE	0.0587
ENSG00000134508	CABLES1	369	495	342	251	153	144	362	383	352	199	180	195	27838	366	191	548		-868	-6.995	2.64780078848661e-12	2.21144321854402e-10	0	0.0117	0.0088	0.0088	TRUE	0.027
ENSG00000164220	F2RL2	201	281	180	98	104	69	197	217	185	78	122	93	14884	200	98	532		-909	-5.442	5.2686388762826e-08	2.21494992758619e-06	0.0189	0.0189	0.0188	0.0188	TRUE	0.4701
ENSG00000227706	-	104	131	107	13	2	4	102	101	110	10	2	5	5527	104	6	74		-3749	-9.597	8.20060408049607e-22	2.23341669392293e-19	0	0.0449	0.0394	0.0394	TRUE	1.2903
ENSG00000078401	EDN1	295	324	269	115	58	63	289	251	277	91	68	85	17691	272	81	321		-1638	-9.843	7.32200406056433e-23	2.23731870416463e-20	0.0035	0.0164	0.014	0.014	TRUE	0.1787
ENSG00000121440	PDZRN3	295	341	259	188	116	118	289	264	267	149	136	159	21077	273	148	578		-792	-5.864	4.51974315180331e-09	2.25140999450186e-07	0	0.0143	0.011	0.011	TRUE	0.0449
ENSG00000178031	ADAMTSL1	1480	1880	1190	1232	784	700	1452	1454	1226	974	922	946	116244	1377	947	713		-489	-5.864	4.52869826480258e-09	2.25140999450186e-07	0.0045	0.0055	0.0052	0.0052	TRUE	0.1096
ENSG00000154319	FAM167A	333	416	254	199	162	123	327	322	262	157	191	166	23738	304	171	603		-73	-5.438	5.38531345039111e-08	2.2564283246321e-06	0.0085	0.0131	0.0121	0.0121	TRUE	0.1588
ENSG00000164619	BMPER	509	662	498	286	166	187	499	512	513	226	195	253	36644	508	225	457		-1129	-9.345	9.19247106843669e-21	2.25810348128186e-18	0	0.0097	0.0082	0.0082	TRUE	0.1311
ENSG00000162433	AK4	469	579	408	769	552	474	460	448	420	608	649	641	53773	443	633	1358		442	4.968	6.76649970303394e-07	2.29110022377322e-05	0	0.0077	0.0058	0.0058	TRUE	0.0218
ENSG00000150687	PRSS23	2641	3291	2408	2369	1607	1450	2590	2546	2481	1874	1890	1960	222346	2539	1908	771		-375	-5.86	4.63776967877741e-09	2.29652089074006e-07	0	0.0045	0.0031	0.0031	TRUE	0.0067
ENSG00000109971	HSPA8	30648	37801	27415	27517	19708	17708	30058	29245	28244	21763	23180	23935	2607089	29182	22959	805		-312	-5.434	5.52154877642496e-08	2.30579876903506e-06	0.0016	0.0036	0.0029	0.0029	TRUE	0.0255
ENSG00000111335	OAS2	2214	3000	2313	4102	2601	2464	2171	2321	2383	3244	3059	3330	275154	2292	3211	1367		451	6.643	3.07474539557339e-11	2.3066113961523e-09	0.0015	0.0043	0.0035	0.0035	TRUE	0.0253
ENSG00000108840	HDAC5	289	351	248	576	339	319	283	272	256	456	399	431	34932	270	429	1507		591	5.431	5.59105035101877e-08	2.32706574078283e-06	0	0.01	0.0079	0.0079	TRUE	0.0429
ENSG00000130589	HELZ2	3714	4990	3535	6580	3916	3820	3643	3861	3642	5204	4606	5163	435305	3715	4991	1307		386	5.853	4.81344652297395e-09	2.37412826928416e-07	0.0025	0.004	0.0036	0.0036	TRUE	0.0554
ENSG00000167004	PDIA3	12519	16768	13370	12514	8496	7747	12278	12973	13774	9897	9993	10471	1156439	13008	10120	798		-325	-5.425	5.79774989831911e-08	2.40510631543516e-06	0.002	0.0037	0.0031	0.0031	TRUE	0.0323
ENSG00000169908	TM4SF1	1567	2041	1736	1337	837	804	1537	1579	1789	1057	984	1087	133883	1635	1043	655		-611	-7.319	2.49996501363497e-13	2.40919705313992e-11	0.0039	0.0052	0.0048	0.0048	TRUE	0.0806
ENSG00000113739	STC2	15081	20045	14913	13023	8411	7795	14791	15508	15364	10300	9893	10536	1273191	15221	10243	682		-553	-9.336	1.00364708407331e-20	2.41801743639817e-18	7e-04	0.0037	0.0026	0.0026	TRUE	0.0109
ENSG00000111186	WNT5B	2176	2886	2334	2256	1257	1283	2134	2233	2405	1784	1478	1734	196139	2257	1665	769		-378	-4.953	7.29260400966188e-07	2.46258067474512e-05	0.0059	0.0047	0.0051	0.0051	TRUE	0.1159
ENSG00000092621	PHGDH	1983	2773	2235	3992	2490	2344	1945	2145	2303	3157	2929	3168	260783	2131	3085	141		496	6.632	3.3099563714728e-11	2.46828175129828e-09	0.0039	0.0044	0.0043	0.0043	TRUE	0.0698
ENSG00000100522	GNPNAT1	1311	1697	1045	1078	768	660	1286	1313	1077	853	903	892	105387	1225	883	753		-41	-4.952	7.33018281897126e-07	2.46861640742129e-05	0.0056	0.0057	0.0056	0.0056	TRUE	0.1331
ENSG00000168874	ATOH8	202	267	226	71	43	48	198	207	233	56	51	65	13485	213	57	291		-1782	-9.584	9.33065166418384e-22	2.48711497976373e-19	0	0.0205	0.0166	0.0166	TRUE	0.0897
ENSG00000184226	PCDH9	238	268	204	144	108	77	233	207	210	114	127	104	16599	217	115	575		-797	-5.416	6.07895780890868e-08	2.51343839702997e-06	0	0.0173	0.0136	0.0136	TRUE	0.0743
ENSG00000102024	PLS3	3558	4743	3069	2875	2124	1792	3490	3669	3162	2274	2498	2422	291916	3440	2398	715		-485	-6.627	3.41787370428858e-11	2.51877186866632e-09	0.0034	0.0043	0.0041	0.0041	TRUE	0.0607
ENSG00000162591	MEGF6	448	567	529	1083	625	587	439	439	545	857	735	793	63468	474	795	1618		694	6.628	3.41017330885045e-11	2.51877186866632e-09	0.0087	0.0071	0.0076	0.0076	TRUE	0.1935
ENSG00000174136	RGMB	2963	3499	2532	2056	1404	1175	2906	2707	2609	1626	1651	1588	21812	2741	1622	602		-733	-10.076	7.04630359697079e-24	2.52217404179572e-21	0.0014	0.0045	0.0036	0.0036	TRUE	0.0335
ENSG00000070081	NUCB2	1074	1466	1096	1016	723	600	1053	1134	1129	804	850	811	96359	1105	822	773		-372	-4.947	7.53527709052198e-07	2.53088341528309e-05	0	0.0059	0.0043	0.0043	TRUE	0.0203
ENSG00000136244	IL6	1064	1330	1385	1044	647	542	1044	1029	1427	826	761	733	96977	1167	773	704		-506	-4.945	7.60185650661494e-07	2.54641867152064e-05	0.019	0.0059	0.0091	0.0091	TRUE	0.4543
ENSG00000130147	SH3BP4	1804	2360	1524	1412	956	833	1769	1826	1570	1117	1124	1126	142205	1722	1122	667		-584	-7.309	2.68695620267927e-13	2.56963261886762e-11	0.0027	0.0051	0.0044	0.0044	TRUE	0.0709
ENSG00000164283	ESM1	1734	2263	1527	1061	785	642	1701	1751	1573	839	923	868	12758	1675	877	532		-909	-10.966	5.5454720808402e-28	2.57309904550986e-25	0.002	0.0053	0.0043	0.0043	TRUE	0.0337
ENSG00000172893	DHCR7	1191	1605	1214	3061	1862	1869	1168	1242	1251	2421	2190	2526	179962	1220	2379	1917		939	11.791	4.33178576492062e-32	2.58421962204407e-29	0.0028	0.0048	0.0042	0.0042	TRUE	0.0576
ENSG00000089127	OAS1	512	698	566	1162	666	683	502	540	583	919	783	923	70847	542	875	1562		643	6.621	3.56629579967739e-11	2.61278092271101e-09	0.0055	0.0067	0.0064	0.0064	TRUE	0.0985
ENSG00000020577	SAMD4A	1539	1962	1454	1371	869	770	1509	1518	1498	1084	1022	1041	127874	1508	1049	714		-485	-6.62	3.5910128468115e-11	2.61559354330549e-09	0	0.0053	0.0037	0.0037	TRUE	0.0111
ENSG00000081041	CXCL2	559	751	665	375	251	259	548	581	685	297	295	350	45938	605	314	539		-892	-7.633	2.28958886034158e-14	2.65592307799623e-12	0.0092	0.0085	0.0087	0.0087	TRUE	0.1555
ENSG00000099864	PALM	51	60	36	171	118	107	50	46	37	135	139	145	9203	44	140	2808		149	7.303	2.81515551851846e-13	2.67183851030297e-11	0	0.0284	0.0222	0.0222	TRUE	0.1526
ENSG00000169174	PCSK9	8	14	8	44	35	35	8	11	8	35	41	47	2503	9	41	2951		1561	4.935	8.01194476476445e-07	2.67504500954472e-05	0	0.0949	0.0752	0.0752	TRUE	0.1033
ENSG00000176871	WSB2	1823	2456	1486	1541	1092	972	1788	1900	1531	1219	1284	1314	150598	1740	1272	762		-392	-4.935	8.02855143349948e-07	2.67504500954472e-05	0.0064	0.005	0.0054	0.0054	TRUE	0.1319
ENSG00000113083	LOX	5935	7758	4534	3785	2687	2281	5821	6002	4671	2994	3160	3083	428849	5498	3079	572		-805	-9.322	1.14688961359591e-20	2.6945531203423e-18	0.0086	0.004	0.0055	0.0055	TRUE	0.2103
ENSG00000122862	SRGN	2728	3569	2432	2065	1314	1242	2675	2761	2506	1633	1545	1679	213328	2647	1619	622		-685	-9.32	1.16144531049237e-20	2.6945531203423e-18	0.0016	0.0046	0.0037	0.0037	TRUE	0.0265
ENSG00000120438	TCP1	3816	5171	3799	3594	2399	2152	3743	4001	3914	2842	2822	2909	337165	3886	2858	752		-411	-6.614	3.73226016314289e-11	2.70276042334417e-09	5e-04	0.0042	0.0029	0.0029	TRUE	0.0126
ENSG00000169710	FASN	5638	7485	5070	11549	7387	6689	5529	5791	5223	9134	8688	9041	723455	5514	8954	1603		68	10.524	6.6995787450065e-26	2.70749427475618e-23	0.0015	0.0038	0.003	0.003	TRUE	0.0259
ENSG00000133110	POSTN	1997	2718	1738	779	572	501	1959	2103	1791	616	673	677	1303	1951	655	341		-1553	-17.265	8.70181573303465e-67	2.72540868758645e-63	0.0042	0.0052	0.0049	0.0049	TRUE	0.062
ENSG00000136378	ADAMTS7	460	584	457	889	544	553	451	452	471	703	640	747	57737	458	697	1462		548	5.829	5.5728941165185e-09	2.73793009771544e-07	0.0015	0.0075	0.006	0.006	TRUE	0.0577
ENSG00000115484	CCT4	4755	6135	4459	4620	3142	2867	4663	4746	4594	3654	3695	3875	420473	4668	3741	821		-285	-4.926	8.40071377610054e-07	2.79162180867341e-05	3e-04	0.004	0.0028	0.0028	TRUE	0.0117
ENSG00000197415	VEPH1	589	691	540	374	274	223	578	535	556	296	322	301	43135	556	306	57		-811	-7.625	2.44748799081158e-14	2.81303940815482e-12	0	0.0088	0.0066	0.0066	TRUE	0.0226
ENSG00000134910	STT3A	3645	4793	3425	3548	2358	2205	3575	3708	3529	2806	2773	2980	322858	3604	2853	813		-299	-4.923	8.50151192560596e-07	2.81764395248655e-05	6e-04	0.0042	0.0031	0.0031	TRUE	0.0179
ENSG00000169071	ROR2	35	55	28	194	135	94	34	43	29	153	159	127	9083	35	146	3668		1875	8.517	1.64336741723732e-17	2.82028863056838e-15	0	0.0287	0.0249	0.0249	TRUE	0.2772
ENSG00000100344	PNPLA3	220	276	278	653	449	357	216	214	286	516	528	483	3738	239	509	2055		1039	8.234	1.80355875323413e-16	2.82437300756465e-14	0.0106	0.0096	0.0098	0.0098	TRUE	0.332
ENSG00000101210	EEF1A2	177	216	181	435	263	251	174	167	186	344	309	339	2533	176	331	1793		842	6.607	3.92906987666745e-11	2.82893031120057e-09	0	0.0125	0.0096	0.0096	TRUE	0.0361
ENSG00000082482	KCNK2	664	847	600	487	329	256	651	655	618	385	387	346	50713	641	373	602		-733	-7.293	3.02341129814373e-13	2.84791704835674e-11	0	0.008	0.0061	0.0061	TRUE	0.0406
ENSG00000112715	VEGFA	1989	2596	2019	3783	2476	2106	1951	2008	2080	2992	2912	2847	246499	2013	2917	1422		508	7.62	2.53558458767302e-14	2.86206090528908e-12	4e-04	0.0044	0.0031	0.0031	TRUE	0.01
ENSG00000150938	CRIM1	5267	6665	3773	3472	2493	2072	5166	5156	3887	2746	2932	2801	378133	4736	2826	613		-705	-7.62	2.5358298250885e-14	2.86206090528908e-12	0.0122	0.0041	0.0066	0.0066	TRUE	0.2986
ENSG00000075618	FSCN1	1572	2227	1673	1492	917	884	1542	1723	1724	1180	1079	1195	140695	1663	1151	714		-487	-6.231	4.6201486996268e-10	2.86540707469924e-08	0.0028	0.0051	0.0045	0.0045	TRUE	0.0486
ENSG00000145147	SLIT2	1771	1874	1435	949	637	531	1737	1450	1478	751	749	718	114711	1555	739	486		-1042	-11.376	5.49643283085679e-30	2.86913793770724e-27	0.005	0.0055	0.0054	0.0054	TRUE	0.1258
ENSG00000049130	KITLG	310	312	184	113	120	87	304	241	190	89	141	118	18051	245	116	521		-94	-5.392	6.96413734992546e-08	2.86995765525876e-06	0.0475	0.0162	0.0229	0.0229	TRUE	0.1311
ENSG00000138675	FGF5	1581	1850	1069	755	561	431	1551	1431	1101	597	660	583	98711	1361	613	464		-1107	-9.815	9.65711580403909e-23	2.88057968554766e-20	0.0171	0.0058	0.0087	0.0087	TRUE	0.3312
ENSG00000221968	FADS3	793	1038	798	1428	890	855	778	803	822	1129	1047	1156	9558	801	1111	1336		418	5.389	7.07166638128811e-08	2.90471594835336e-06	5e-04	0.0059	0.0044	0.0044	TRUE	0.0294
ENSG00000154127	UBASH3B	1729	2091	1242	1275	893	794	1696	1618	1280	1008	1050	1073	128749	1531	1044	712		-491	-5.388	7.12870308872289e-08	2.91857491161831e-06	0.011	0.0053	0.0068	0.0068	TRUE	0.2457
ENSG00000154447	SH3RF1	1108	1403	827	791	562	451	1087	1085	852	626	661	610	82005	1008	632	651		-619	-6.226	4.79156280660516e-10	2.95707876064776e-08	0.0095	0.0063	0.0071	0.0071	TRUE	0.2158
ENSG00000138685	FGF2	3757	4603	2721	2345	1743	1243	3685	3561	2803	1855	2050	1680	260566	3350	1862	572		-806	-8.226	1.93805554154365e-16	2.99752590425418e-14	0.0145	0.0044	0.0072	0.0072	TRUE	0.2462
ENSG00000073756	PTGS2	337	366	250	140	99	74	331	283	258	111	116	100	19974	291	109	399		-1326	-8.507	1.78762095425088e-17	3.00086236893424e-15	0.0075	0.0149	0.0132	0.0132	TRUE	0.1611
ENSG00000163430	FSTL1	13743	17219	12711	11653	8012	7072	13479	13321	13095	9216	9423	9559	1134903	13298	9399	717		-48	-8.506	1.79649327642136e-17	3.00086236893424e-15	1e-04	0.0037	0.0024	0.0024	TRUE	0.0036
ENSG00000156113	KCNMA1	1590	1929	1452	1305	892	762	1559	1492	1496	1032	1049	1030	127649	1516	1037	701		-513	-6.951	3.63055945192058e-12	3.01216217309013e-10	0	0.0053	0.0036	0.0036	TRUE	0.0075
ENSG00000113721	PDGFRB	415	564	370	710	508	459	407	436	381	562	597	620	50066	408	593	1373		458	4.91	9.12417879192016e-07	3.01603461491229e-05	0.0017	0.0081	0.0065	0.0065	TRUE	0.0441
ENSG00000058335	RASGRF1	85	106	83	225	159	135	83	82	86	178	187	182	13305	84	182	2016		1012	6.221	4.92703038589116e-10	3.02577630757081e-08	0	0.0207	0.0151	0.0151	TRUE	0.0057
ENSG00000156587	UBE2L6	794	1074	918	1675	990	944	779	831	946	1325	1164	1276	105342	852	1255	1421		507	5.81	6.25623548374917e-09	3.06164523985975e-07	0.0057	0.0057	0.0057	0.0057	TRUE	0.1082
ENSG00000114270	COL7A1	1009	1364	1406	2348	1345	1335	990	1055	1449	1857	1582	1804	145613	1165	1748	1417		503	4.905	9.34176448820374e-07	3.07983225021622e-05	0.0251	0.0051	0.0096	0.0096	TRUE	0.5415
ENSG00000093167	LRRFIP2	1399	1732	1360	1222	910	724	1372	1340	1401	966	1070	979	118809	1371	1005	759		-397	-5.377	7.56830335321363e-08	3.08845942700522e-06	7e-04	0.0054	0.0041	0.0041	TRUE	0.038
ENSG00000164574	GALNT10	2931	3466	2293	2198	1354	1254	2875	2681	2362	1738	1593	1695	215739	2639	1675	65		-621	-7.609	2.76782302806341e-14	3.09600775853379e-12	0.0051	0.0046	0.0048	0.0048	TRUE	0.1012
ENSG00000163739	CXCL1	967	1307	1265	684	425	380	948	1011	1303	541	500	514	80288	1087	518	493		-1019	-9.044	1.50931395561299e-19	3.09978446490483e-17	0.0138	0.0063	0.0085	0.0085	TRUE	0.3563
ENSG00000101333	PLCB4	2064	2282	1824	1883	1221	932	2024	1765	1879	1489	1436	1260	164234	1889	1395	771		-375	-4.901	9.54761509639121e-07	3.11132417016442e-05	0.0051	0.0049	0.005	0.005	TRUE	0.0837
ENSG00000106665	CLIP2	517	651	410	896	556	522	507	504	422	709	654	706	58354	478	690	1368		452	4.901	9.52169230214384e-07	3.11132417016442e-05	0.004	0.0074	0.0066	0.0066	TRUE	0.1158
ENSG00000141258	SGSM2	1043	1313	1091	1905	1118	1062	1023	1016	1124	1507	1315	1435	123663	1054	1419	1294		372	4.902	9.49874923496046e-07	3.11132417016442e-05	0.0032	0.0053	0.0047	0.0047	TRUE	0.0496
ENSG00000148848	ADAM12	907	1058	715	703	515	416	890	819	737	556	606	562	69478	815	575	74		-433	-4.9	9.5614607719772e-07	3.11132417016442e-05	0.0043	0.0068	0.0061	0.0061	TRUE	0.0815
ENSG00000160818	GPATCH4	884	1142	1141	810	557	499	867	884	1176	641	655	674	81604	976	657	713		-488	-4.901	9.52723135305483e-07	3.11132417016442e-05	0.0143	0.0063	0.0084	0.0084	TRUE	0.381
ENSG00000158270	COLEC12	922	1229	839	1574	1089	956	904	951	864	1245	1281	1292	108956	906	1273	1357		44	5.806	6.40906760799232e-09	3.12423342384933e-07	0	0.0056	0.0041	0.0041	TRUE	0.0226
ENSG00000117266	CDK18	61	82	70	269	152	131	60	63	72	213	179	177	12733	65	190	2703		1434	7.919	2.39929139038573e-15	3.13107526445338e-13	0	0.0215	0.0177	0.0177	TRUE	0.1354
ENSG00000135439	AGAP2	16	21	11	79	41	43	16	16	11	62	48	58	3535	14	56	2926		1549	5.369	7.89793256382068e-08	3.21250971297226e-06	0	0.0682	0.0545	0.0545	TRUE	0.1449
ENSG00000167460	TPM4	16882	20750	14164	14621	10172	8750	16557	16053	14592	11564	11964	11827	1375958	15734	11785	767		-383	-6.211	5.27823873538608e-10	3.22564755497155e-08	0.0021	0.0037	0.0032	0.0032	TRUE	0.0492
ENSG00000113645	WWC1	713	924	643	609	415	380	699	715	662	482	488	514	59333	692	495	748		-419	-4.893	9.93899358656349e-07	3.22579563866496e-05	0	0.0073	0.0054	0.0054	TRUE	0.0164
ENSG00000160886	LY6K	1194	1543	1308	666	461	411	1171	1194	1348	527	542	556	88947	1238	542	446		-1165	-12.542	4.38663153039274e-36	3.23268940075061e-33	0.0028	0.0061	0.0051	0.0051	TRUE	0.0716
ENSG00000160752	FDPS	2355	3173	3104	5435	3325	3074	2310	2455	3198	4299	3911	4155	338777	2654	4122	1499		584	6.209	5.32567653182448e-10	3.23883862090763e-08	0.0168	0.0042	0.0072	0.0072	TRUE	0.3877
ENSG00000111674	ENO2	1240	1652	1309	2549	1602	1369	1216	1278	1349	2016	1884	1850	159891	1281	1917	1464		55	7.275	3.47182139042172e-13	3.24589390889577e-11	0.0017	0.0049	0.004	0.004	TRUE	0.0256
ENSG00000161921	CXCL16	114	148	122	284	207	174	112	115	126	225	243	235	17588	118	234	1868		902	6.208	5.3783890541724e-10	3.25509459278608e-08	0	0.0165	0.0124	0.0124	TRUE	0.037
ENSG00000091986	CCDC80	4792	6168	3979	3022	2093	1831	4700	4772	4099	2390	2462	2475	348295	4524	2442	548		-868	-11.566	6.10506601987457e-31	3.32540291726037e-28	0.003	0.0041	0.0039	0.0039	TRUE	0.0816
ENSG00000197632	SERPINB2	1151	1563	877	441	294	284	1129	1209	904	349	346	384	72001	1081	360	341		-155	-13.431	4.00392466598967e-41	3.34407788103457e-38	0.0125	0.0067	0.0082	0.0082	TRUE	0.2434
ENSG00000185813	PCYT2	479	634	458	976	600	574	470	490	472	772	706	776	61427	477	751	1523		607	6.581	4.67180137051217e-11	3.34447586113008e-09	0	0.0072	0.0054	0.0054	TRUE	0.0324
ENSG00000153989	NUS1	814	994	695	663	460	385	798	769	716	524	541	520	64486	761	528	724		-465	-5.362	8.25142963397062e-08	3.3454339952875e-06	0	0.007	0.0053	0.0053	TRUE	0.0309
ENSG00000149485	FADS1	2358	2966	1859	4606	3206	2635	2313	2295	1915	3643	3771	3562	29163	2174	3659	1649		721	9.033	1.66572319513446e-19	3.36583551429751e-17	0.0052	0.0043	0.0046	0.0046	TRUE	0.13
ENSG00000148634	HERC4	1329	1536	1340	1154	864	672	1303	1188	1381	913	1016	908	111825	1291	946	765		-386	-4.883	1.0429384880356e-06	3.36750860260567e-05	0.0041	0.0055	0.0051	0.0051	TRUE	0.0594
ENSG00000213445	SIPA1	748	936	702	1286	830	697	734	724	723	1017	976	942	85273	727	978	1294		371	4.883	1.04269792527857e-06	3.36750860260567e-05	0	0.0062	0.0044	0.0044	TRUE	0.015
ENSG00000225697	SLC26A6	443	590	593	1143	686	611	434	456	611	904	807	826	6731	500	846	1619		695	6.198	5.72874430315927e-10	3.4504667610567e-08	0.0179	0.0069	0.0093	0.0093	TRUE	0.4254
ENSG00000110492	MDK	674	991	886	1437	917	863	661	767	913	1137	1079	1166	95368	780	1127	137		455	4.877	1.07748013605776e-06	3.4700954099053e-05	0.0123	0.0059	0.0075	0.0075	TRUE	0.2565
ENSG00000013375	PGM3	1400	1741	1202	1161	729	702	1373	1347	1238	918	857	949	111381	1319	908	71		-495	-6.195	5.81885271870746e-10	3.48797066315632e-08	0.0018	0.0055	0.0045	0.0045	TRUE	0.0341
ENSG00000118515	SGK1	1600	1971	1332	1229	805	674	1569	1525	1372	972	947	911	121603	1489	943	649		-623	-7.592	3.14949372165274e-14	3.49175728715624e-12	0.0024	0.0054	0.0045	0.0045	TRUE	0.0554
ENSG00000176697	BDNF	332	353	366	202	114	96	326	273	377	160	134	130	23323	325	141	466		-1102	-7.263	3.78028849390984e-13	3.50810772234834e-11	0.0166	0.0133	0.0141	0.0141	TRUE	0.102
ENSG00000174080	CTSF	279	364	343	625	390	368	274	282	353	494	459	497	39317	303	483	1513		598	5.352	8.70365150449704e-08	3.51739825962384e-06	0.0072	0.0093	0.0089	0.0089	TRUE	0.2337
ENSG00000240694	PNMA2	115	143	99	224	168	157	113	111	102	177	198	212	15206	109	196	1634		708	4.873	1.09743661190392e-06	3.52530407023906e-05	0	0.0185	0.0145	0.0145	TRUE	0.0822
ENSG00000169429	CXCL8	2886	3798	3157	909	634	531	2830	2938	3252	719	746	718	186727	3007	728	245		-2027	-24.473	2.85207534634076e-132	3.5730799938957e-128	0.0028	0.0047	0.0041	0.0041	TRUE	0.0613
ENSG00000206538	VGLL3	1585	1743	918	932	719	550	1554	1348	946	737	846	743	102915	1283	775	642		-64	-5.348	8.90106139291514e-08	3.5856108402071e-06	0.0336	0.0057	0.0123	0.0123	TRUE	0.3144
ENSG00000115414	FN1	41578	54471	36645	33928	24548	19908	40778	42141	37753	26834	28872	26909	3388127	40224	27538	696		-523	-8.203	2.35239142892877e-16	3.59399510019752e-14	0.0024	0.0036	0.0032	0.0032	TRUE	0.0353
ENSG00000181751	MACIR	654	824	504	377	260	164	641	637	519	298	306	222	4373	599	275	482		-1054	-8.2	2.40659294439455e-16	3.63250559124998e-14	0.017	0.0087	0.0106	0.0106	TRUE	0.2925
ENSG00000136859	ANGPTL2	513	652	502	1071	622	565	503	504	517	847	732	764	64451	508	781	1486		571	6.188	6.08937069063142e-10	3.63274457201097e-08	0.0021	0.007	0.0057	0.0057	TRUE	0.0698
ENSG00000147010	SH3KBP1	1653	1935	1446	1330	1008	895	1621	1497	1490	1052	1186	1210	134252	1536	1149	777		-364	-4.866	1.13869633895983e-06	3.64848791163395e-05	0.0032	0.0052	0.0046	0.0046	TRUE	0.0694
ENSG00000107937	GTPBP4	1321	1729	1274	1203	889	735	1296	1338	1313	951	1046	993	115605	1316	997	786		-348	-4.862	1.16259693115804e-06	3.71556488610917e-05	0	0.0055	0.004	0.004	TRUE	0.0222
ENSG00000159164	SV2A	965	1227	824	1665	1025	943	946	949	849	1317	1206	1275	109027	915	1266	1332		414	5.34	9.2961822937969e-08	3.73277473643229e-06	0.002	0.0056	0.0046	0.0046	TRUE	0.0464
ENSG00000132635	PCED1A	474	636	538	949	582	527	465	492	554	751	685	712	60977	504	716	1353		436	4.86	1.17472836492133e-06	3.74478294039045e-05	0.0032	0.0072	0.0062	0.0062	TRUE	0.0869
ENSG00000118985	ELL2	1616	1990	1257	1279	868	755	1585	1540	1295	1012	1021	1021	124541	1473	1018	716		-482	-5.774	7.72145322534926e-09	3.74939403128587e-07	0.0053	0.0053	0.0053	0.0053	TRUE	0.1327
ENSG00000213983	AP1G2	297	400	323	783	450	378	291	309	333	619	529	511	43216	311	553	1713		777	6.919	4.55447123449187e-12	3.75384313327066e-10	0.0058	0.0088	0.008	0.008	TRUE	0.1355
ENSG00000110427	KIAA1549L	1350	1446	969	1000	726	552	1324	1119	998	791	854	746	97199	1147	797	733		-448	-4.857	1.19118412116782e-06	3.78760270811939e-05	0.011	0.0058	0.0073	0.0073	TRUE	0.216
ENSG00000118523	CCN2	7128	9823	7796	5976	3503	3232	6991	7600	8032	4726	4120	4369	597288	7541	4405	594		-75	-10.032	1.09993757157948e-23	3.82778274909659e-21	0.0045	0.0039	0.0041	0.0041	TRUE	0.0506
ENSG00000175274	TP53I11	93	97	89	434	257	238	91	75	92	343	302	322	20419	86	322	3575		1838	11.752	6.87038712475053e-32	3.91237317722158e-29	0	0.0147	0.0121	0.0121	TRUE	0.1352
ENSG00000170581	STAT2	2161	2806	2224	4040	2461	2096	2119	2171	2291	3195	2895	2833	258406	2194	2974	1317		398	5.766	8.10605868984885e-09	3.92095379407052e-07	0.0023	0.0044	0.0038	0.0038	TRUE	0.0525
ENSG00000159176	CSRP1	5246	6612	5285	5373	3383	3175	5145	5115	5445	4249	3979	4292	470421	5235	4173	819		-289	-4.847	1.25048943426547e-06	3.96610927404501e-05	0.0011	0.004	0.0031	0.0031	TRUE	0.02
ENSG00000197646	PDCD1LG2	553	706	454	421	302	238	542	546	468	333	355	322	42769	519	337	683		-551	-5.328	9.92630872858268e-08	3.97306056714645e-06	0.003	0.0088	0.0074	0.0074	TRUE	0.0845
ENSG00000130707	ASS1	40	54	53	145	79	75	39	42	55	115	93	101	741	45	103	1961		972	4.846	1.26204157605412e-06	3.99264062242577e-05	0	0.0344	0.0286	0.0286	TRUE	0.2457
ENSG00000137801	THBS1	3316	4075	3331	1959	1249	1071	3252	3153	3432	1549	1469	1448	238376	3279	1489	46		-112	-15.35	3.52303851590637e-53	4.01242059338863e-50	0.0012	0.0045	0.0034	0.0034	TRUE	0.0201
ENSG00000122042	UBL3	828	1025	531	518	431	319	812	793	547	410	507	431	58332	717	449	671		-575	-4.842	1.28233457812216e-06	4.04662156038146e-05	0.0281	0.0074	0.0123	0.0123	TRUE	0.5032
ENSG00000135069	PSAT1	1595	1982	1164	2670	1818	1532	1564	1533	1199	2112	2138	2071	17696	1432	2107	1415		501	5.759	8.46605655605573e-09	4.07933678977947e-07	0.0092	0.0048	0.0061	0.0061	TRUE	0.2407
ENSG00000162144	CYB561A3	460	661	513	927	592	557	451	511	529	733	696	753	61223	497	727	1399		484	5.322	1.02384525878752e-07	4.0849469433408e-06	0.002	0.0072	0.006	0.006	TRUE	0.0744
ENSG00000067082	KLF6	3069	3849	2194	2030	1324	1020	3010	2978	2260	1606	1557	1379	213159	2749	1514	568		-817	-8.184	2.75418605146802e-16	4.10767176818944e-14	0.0142	0.0046	0.0074	0.0074	TRUE	0.2921
ENSG00000184588	PDE4B	217	276	224	149	92	83	213	214	231	118	108	112	16589	219	113	556		-847	-5.757	8.56205966437606e-09	4.10978863890051e-07	0	0.0173	0.0129	0.0129	TRUE	0.0234
ENSG00000115641	FHL2	1154	1530	1110	1014	597	587	1132	1184	1144	802	702	793	95944	1153	766	685		-547	-6.547	5.8544095766281e-11	4.16727518045436e-09	0.0013	0.0059	0.0047	0.0047	TRUE	0.0616
ENSG00000140416	TPM1	11800	14517	11344	10627	7088	6038	11573	11231	11687	8405	8337	8161	989899	11497	8301	734		-446	-7.882	3.23044608112696e-15	4.17227097983078e-13	2e-04	0.0037	0.0025	0.0025	TRUE	0.005
ENSG00000111684	LPCAT3	285	354	272	549	396	321	280	274	280	434	466	434	36124	278	445	1527		611	5.753	8.78731079661194e-09	4.20181029236467e-07	0	0.0098	0.0071	0.0071	TRUE	0.0195
ENSG00000091527	CDV3	3800	4975	3664	3588	2473	2284	3727	3849	3775	2838	2909	3087	336403	3784	2945	799		-324	-5.316	1.05905492026525e-07	4.21110016058825e-06	6e-04	0.0042	0.003	0.003	TRUE	0.0214
ENSG00000198363	ASPH	7548	9363	5730	6130	4412	3668	7403	7244	5903	4848	5189	4958	592418	6850	4998	757		-402	-5.316	1.06218682211517e-07	4.21110016058825e-06	0.0076	0.0039	0.0051	0.0051	TRUE	0.1777
ENSG00000115363	EVA1A	571	766	584	488	328	278	560	593	602	386	386	376	48363	585	383	682		-551	-5.751	8.85866903864221e-09	4.21982531239961e-07	0	0.0082	0.0059	0.0059	TRUE	0.0158
ENSG00000110921	MVK	407	535	422	853	537	469	399	414	435	675	632	634	53133	416	647	1501		586	6.163	7.15580237312121e-10	4.22867415709729e-08	0	0.0078	0.0058	0.0058	TRUE	0.018
ENSG00000173193	PARP14	1965	2448	1979	3304	2282	1953	1927	1894	2039	2613	2684	2640	229948	1953	2646	132		401	6.163	7.14015884687875e-10	4.22867415709729e-08	4e-04	0.0045	0.0032	0.0032	TRUE	0.0176
ENSG00000055732	MCOLN3	341	444	294	647	436	324	334	344	303	512	513	438	40721	327	488	1406		491	4.831	1.36127184405994e-06	4.28492805587512e-05	0.0034	0.0091	0.0078	0.0078	TRUE	0.0856
ENSG00000106538	RARRES2	40	68	73	220	109	142	39	53	75	174	128	192	1102	56	165	2627		1393	6.541	6.10476028600946e-11	4.32092863633483e-09	0.0552	0.0243	0.0298	0.0298	TRUE	0.6887
ENSG00000083857	FAT1	6155	6977	5890	5106	3750	2758	6037	5398	6068	4038	4411	3728	494655	5834	4059	715		-484	-6.54	6.16568820965489e-11	4.32793291685465e-09	0.0053	0.004	0.0044	0.0044	TRUE	0.069
ENSG00000121753	ADGRB2	269	374	282	646	375	375	264	289	291	511	441	507	38376	281	486	1658		729	6.539	6.1837483406528e-11	4.32793291685465e-09	0.0024	0.0095	0.0078	0.0078	TRUE	0.0753
ENSG00000186815	TPCN1	391	462	377	744	452	381	383	357	388	588	532	515	46072	376	545	1375		46	4.828	1.38042311449256e-06	4.3343209970834e-05	0.0019	0.0085	0.0068	0.0068	TRUE	0.0607
ENSG00000011105	TSPAN9	203	214	184	387	250	249	199	166	190	306	294	337	24848	185	312	1585		664	5.308	1.10858260884803e-07	4.37092602966195e-06	0.0024	0.0127	0.0105	0.0105	TRUE	0.0973
ENSG00000169760	NLGN1	107	134	95	57	34	27	105	104	98	45	40	36	7134	102	40	463		-1111	-5.308	1.10947835044101e-07	4.37092602966195e-06	0	0.0356	0.0269	0.0269	TRUE	0.0888
ENSG00000146674	IGFBP3	682	912	652	316	220	185	669	706	672	250	259	250	46748	682	253	38		-1396	-12.883	5.58288529288532e-38	4.37139918432921e-35	0	0.0084	0.0061	0.0061	TRUE	0.0112
ENSG00000050405	LIMA1	2210	2616	1964	1859	1307	1112	2167	2024	2023	1470	1537	1503	178755	2071	1503	746		-423	-6.156	7.44409281114026e-10	4.37838472948193e-08	6e-04	0.0048	0.0035	0.0035	TRUE	0.0197
ENSG00000122641	INHBA	1624	1899	1294	574	458	325	1593	1469	1333	454	539	439	97117	1465	477	333		-1586	-15.499	3.52402088541952e-54	4.41489336525357e-51	0.0082	0.0058	0.0064	0.0064	TRUE	0.1417
ENSG00000136854	STXBP1	947	1288	816	1573	1038	941	929	996	841	1244	1221	1272	10838	922	1246	1293		371	4.822	1.42469753907088e-06	4.46215269236998e-05	0.0028	0.0056	0.0048	0.0048	TRUE	0.0701
ENSG00000198598	MMP17	323	418	377	1020	560	546	317	323	388	807	659	738	53866	343	735	208		1057	9.264	1.96248960904434e-20	4.47019451311045e-18	0.0094	0.0077	0.0081	0.0081	TRUE	0.1497
ENSG00000003436	TFPI	1050	1343	1004	924	624	584	1030	1039	1034	731	734	789	89288	1034	751	753		-409	-5.302	1.14833526503644e-07	4.5098257681431e-06	0	0.0061	0.0043	0.0043	TRUE	0.0218
ENSG00000150457	LATS2	1315	1500	949	1046	668	597	1290	1160	978	827	786	807	97463	1143	807	743		-428	-4.819	1.44473667876788e-06	4.51363119990126e-05	0.0092	0.0058	0.0067	0.0067	TRUE	0.1874
ENSG00000120708	TGFBI	14423	19427	13609	13905	8910	8405	14145	15030	14021	10997	10480	11361	1267225	14399	10946	778		-363	-6.15	7.73304456370705e-10	4.52708328477205e-08	0.0014	0.0037	0.0029	0.0029	TRUE	0.018
ENSG00000120437	ACAT2	1548	1928	1739	2931	1881	1788	1518	1492	1792	2318	2212	2417	195811	1601	2316	1403		489	6.149	7.79607998972541e-10	4.54275767959442e-08	0.0056	0.0047	0.0049	0.0049	TRUE	0.1304
ENSG00000103145	HCFC1R1	372	421	405	759	412	449	365	326	417	600	485	607	46659	369	564	1436		522	4.816	1.46400305944653e-06	4.56244535540948e-05	0.0132	0.0084	0.0095	0.0095	TRUE	0.1736
ENSG00000003989	SLC7A2	441	559	373	268	210	124	433	432	384	212	247	168	31264	416	209	53		-915	-6.89	5.59667879820685e-12	4.58269228653173e-10	0.013	0.0108	0.0112	0.0112	TRUE	0.2811
ENSG00000132669	RIN2	1128	1408	1087	917	579	544	1106	1089	1120	725	681	735	9095	1105	714	663		-594	-7.226	4.98527417034386e-13	4.59231726515205e-11	0	0.006	0.0043	0.0043	TRUE	0.0184
ENSG00000102580	DNAJC3	2034	2470	1534	1464	1067	848	1995	1911	1580	1158	1255	1146	150754	1829	1186	669		-58	-6.528	6.64895257974294e-11	4.62767099550109e-09	0.0082	0.005	0.0059	0.0059	TRUE	0.1685
ENSG00000118898	PPL	6	4	3	60	42	28	6	3	3	47	49	38	2446	4	45	739		2886	6.527	6.68818339897948e-11	4.62925754819972e-09	0	0.097	0.0799	0.0799	TRUE	0.2725
ENSG00000167535	CACNB3	299	405	267	576	364	318	293	313	275	456	428	430	36586	294	438	1402		488	4.811	1.49882250359201e-06	4.65936683002498e-05	0	0.0097	0.0075	0.0075	TRUE	0.0401
ENSG00000197467	COL13A1	488	645	521	386	235	227	479	499	537	305	276	307	40048	505	296	612		-708	-6.525	6.78757550487837e-11	4.67223878709429e-09	0	0.0092	0.0072	0.0072	TRUE	0.0368
ENSG00000113356	POLR3G	729	838	501	403	269	208	715	648	516	319	316	281	46595	626	305	509		-973	-7.866	3.66015991543157e-15	4.67902892046192e-13	0.0146	0.0084	0.0099	0.0099	TRUE	0.2733
ENSG00000172037	LAMB2	3025	4298	3063	5074	3262	3137	2967	3325	3156	4013	3837	4240	358957	3149	4030	124		31	4.81	1.51054526994202e-06	4.68418592619645e-05	0.0025	0.0041	0.0036	0.0036	TRUE	0.0313
ENSG00000149948	HMGA2	2938	3554	2799	2136	1570	1225	2881	2750	2884	1689	1847	1656	22844	2838	1731	62		-69	-9.516	1.80169470952785e-21	4.70242319186768e-19	0.0014	0.0045	0.0036	0.0036	TRUE	0.0407
ENSG00000162614	NEXN	520	623	481	322	236	181	510	482	496	255	278	245	3774	496	259	542		-883	-7.863	3.74693433770819e-15	4.74157508917255e-13	0	0.0096	0.0072	0.0072	TRUE	0.0407
ENSG00000189067	LITAF	1304	1714	1263	2135	1406	1240	1279	1326	1301	1689	1654	1676	148741	1302	1673	1244		315	4.805	1.54797529454859e-06	4.78840357780364e-05	0	0.005	0.0034	0.0034	TRUE	0.0032
ENSG00000183715	OPCML	276	355	241	116	82	71	271	275	248	92	96	96	17963	265	95	378		-1404	-8.992	2.41751063114069e-19	4.80739256935406e-17	0	0.0162	0.0122	0.0122	TRUE	0.0315
ENSG00000069956	MAPK6	1246	1530	915	988	683	579	1222	1184	943	781	803	783	95262	1116	789	744		-427	-4.803	1.56038890739937e-06	4.81491434283234e-05	0.0091	0.0059	0.0067	0.0067	TRUE	0.2179
ENSG00000114626	ABTB1	216	244	222	460	298	261	212	189	229	364	350	353	28274	210	356	1611		688	5.727	1.02038556510836e-08	4.84219331805966e-07	0	0.0116	0.0092	0.0092	TRUE	0.091
ENSG00000026508	CD44	12685	16384	11030	9966	7154	6106	12441	12675	11364	7882	8414	8253	101716	12160	8183	684		-548	-8.449	2.94063195633515e-17	4.84739962486405e-15	0.0021	0.0037	0.0032	0.0032	TRUE	0.04
ENSG00000087245	MMP2	19700	26240	19095	32874	21348	20131	19321	20301	19673	26000	25109	27210	229355	19765	26106	1294		372	6.517	7.16478508410724e-11	4.90494139528391e-09	0.0011	0.0036	0.0027	0.0027	TRUE	0.0167
ENSG00000157168	NRG1	359	435	322	183	120	91	352	337	332	145	141	123	23821	340	136	422		-1246	-8.988	2.51051916882408e-19	4.91434127297314e-17	0	0.0131	0.01	0.01	TRUE	0.0647
ENSG00000010278	CD9	305	458	344	599	425	388	299	354	354	474	500	524	41765	336	499	1396		482	4.799	1.59768381853827e-06	4.91788277116645e-05	0.0031	0.009	0.0076	0.0076	TRUE	0.1031
ENSG00000163735	CXCL5	431	602	366	349	223	184	423	466	377	276	262	249	34209	422	262	66		-6	-5.281	1.28153230729233e-07	5.00696770035507e-06	0.0051	0.0102	0.0089	0.0089	TRUE	0.0996
ENSG00000183873	SCN5A	70	97	63	193	135	95	69	75	65	153	159	128	10807	70	147	1893		921	5.281	1.28291557456416e-07	5.00696770035507e-06	0	0.0247	0.0196	0.0196	TRUE	0.1084
ENSG00000108179	PPIF	2900	3634	2936	2344	1480	1427	2844	2811	3025	1854	1741	1929	236731	2893	1841	647		-627	-8.718	2.84104165133155e-18	5.01303800111009e-16	0.0014	0.0045	0.0036	0.0036	TRUE	0.0267
ENSG00000185070	FLRT2	425	495	364	290	171	162	417	383	375	229	201	219	30404	392	216	582		-782	-6.513	7.37635476074101e-11	5.02233545883497e-09	0	0.011	0.0086	0.0086	TRUE	0.0419
ENSG00000187498	COL4A1	5696	7886	4862	5301	3542	3094	5586	6101	5009	4193	4166	4182	487283	5565	4180	776		-366	-5.279	1.29665402572455e-07	5.04487007275689e-06	0.0045	0.004	0.0042	0.0042	TRUE	0.0931
ENSG00000101665	SMAD7	692	837	568	466	312	276	679	648	585	369	367	373	50333	637	370	6		-738	-7.212	5.52482178883226e-13	5.05218739930588e-11	0	0.008	0.0064	0.0064	TRUE	0.0581
ENSG00000184254	ALDH1A3	1098	1408	875	784	519	417	1077	1089	901	620	610	564	81029	1022	598	603		-729	-7.542	4.61802161334413e-14	5.07496269929608e-12	0.0059	0.0063	0.0062	0.0062	TRUE	0.1263
ENSG00000067798	NAV3	1377	1541	1184	910	654	435	1350	1192	1220	720	769	588	97323	1254	692	57		-81	-8.156	3.44933214686667e-16	5.08390978069949e-14	0.0097	0.0058	0.0067	0.0067	TRUE	0.1914
ENSG00000167508	MVD	692	939	826	1913	1088	981	679	726	851	1513	1280	1326	106246	752	1373	1778		83	8.441	3.14210002013141e-17	5.11223753924758e-15	0.0095	0.0056	0.0067	0.0067	TRUE	0.1536
ENSG00000163661	PTX3	1562	2147	1531	818	535	501	1532	1661	1577	647	629	677	112061	1590	651	415		-1268	-15.026	4.99295396888969e-51	5.21264394352083e-48	0	0.0055	0.0042	0.0042	TRUE	0.0188
ENSG00000144583	MARCHF4	1098	1428	989	912	662	559	1077	1105	1019	721	779	756	90934	1067	752	729		-456	-5.713	1.11209229704533e-08	5.23770387119694e-07	0	0.006	0.0045	0.0045	TRUE	0.0183
ENSG00000149115	TNKS1BP1	1553	2005	1609	2677	1782	1581	1523	1551	1658	2117	2096	2137	184701	1577	2117	1304		383	5.713	1.10876637049231e-08	5.23770387119694e-07	3e-04	0.0047	0.0034	0.0034	TRUE	0.0235
ENSG00000144381	HSPD1	7050	9001	7134	5920	4205	3720	6914	6964	7350	4682	4946	5028	598063	7076	4885	702		-511	-8.151	3.60610549708901e-16	5.25317321715478e-14	0.001	0.0039	0.0029	0.0029	TRUE	0.0165
ENSG00000103257	SLC7A5	4234	5844	3285	7438	4815	4284	4153	4521	3384	5883	5663	5791	489909	4019	5779	1386		471	5.71	1.12758027728971e-08	5.29075869433915e-07	0.0103	0.004	0.0058	0.0058	TRUE	0.2317
ENSG00000138356	AOX1	915	1143	704	517	378	281	897	884	725	409	445	380	62338	835	411	508		-978	-8.978	2.74577471655338e-19	5.29216394599704e-17	0.0085	0.0072	0.0075	0.0075	TRUE	0.1559
ENSG00000125266	EFNB2	848	1126	628	629	496	361	832	871	647	497	583	488	6531	783	523	709		-495	-4.781	1.74612667259557e-06	5.36163601820522e-05	0.0158	0.007	0.0092	0.0092	TRUE	0.2712
ENSG00000168209	DDIT4	370	480	412	1420	966	907	363	371	424	1123	1136	1226	77398	386	1162	2948		156	15.93	3.90536445129788e-57	5.43626731620664e-54	0.0024	0.0064	0.0055	0.0055	TRUE	0.083
ENSG00000108679	LGALS3BP	3817	5583	4833	8823	5347	5221	3744	4319	4979	6978	6289	7057	556101	4347	6775	1514		599	6.863	6.7199009147798e-12	5.46668302989359e-10	0.0118	0.0039	0.0061	0.0061	TRUE	0.1957
ENSG00000038427	VCAN	300	325	352	190	150	105	294	251	363	150	176	142	22949	303	156	558		-842	-5.703	1.17864933522741e-08	5.48926352108884e-07	0.0202	0.0135	0.015	0.015	TRUE	0.2087
ENSG00000065150	IPO5	9875	11993	8064	8383	5995	5014	9685	9278	8308	6630	7051	6777	795495	9090	6819	772		-374	-5.703	1.17508687407859e-08	5.48926352108884e-07	0.0033	0.0038	0.0037	0.0037	TRUE	0.069
ENSG00000187244	BCAM	241	372	290	539	333	332	236	288	299	426	392	449	34827	274	422	1438		524	4.774	1.80335697471168e-06	5.52382791667187e-05	0.0061	0.0101	0.0092	0.0092	TRUE	0.1607
ENSG00000119326	CTNNAL1	1083	1367	994	940	604	601	1062	1058	1024	743	710	812	90167	1048	755	749		-417	-5.262	1.42419583933126e-07	5.52393977558577e-06	5e-04	0.006	0.0047	0.0047	TRUE	0.0477
ENSG00000105810	CDK6	533	601	479	349	298	236	523	465	493	276	350	319	40445	494	315	672		-573	-5.262	1.42884857959498e-07	5.52488117443391e-06	0.006	0.0091	0.0084	0.0084	TRUE	0.1512
ENSG00000151835	SACS	1932	2033	1573	1326	1064	721	1895	1573	1621	1049	1251	975	139382	1696	1092	668		-581	-6.117	9.55108096878311e-10	5.5396269618942e-08	0.0127	0.0051	0.007	0.007	TRUE	0.1921
ENSG00000171617	ENC1	1186	1429	996	984	713	515	1163	1106	1026	778	839	696	93463	1098	771	733		-447	-5.26	1.44185249501082e-07	5.55800863307556e-06	0.0046	0.0059	0.0056	0.0056	TRUE	0.0792
ENSG00000197780	TAF13	624	789	597	505	337	336	612	610	615	399	396	454	51456	612	416	711		-492	-5.259	1.44958334584991e-07	5.57066875975696e-06	0	0.0079	0.0061	0.0061	TRUE	0.0658
ENSG00000135046	ANXA1	5262	6669	4866	4010	2743	2459	5161	5159	5013	3172	3226	3324	417581	5111	3241	642		-64	-10.226	1.51366647072957e-24	5.57741574861765e-22	1e-04	0.004	0.0027	0.0027	TRUE	0.006
ENSG00000112655	PTK7	2600	3376	2571	4391	2766	2652	2550	2612	2649	3473	3253	3585	302021	2604	3437	1285		361	5.699	1.20367080730914e-08	5.58503254591439e-07	9e-04	0.0042	0.0032	0.0032	TRUE	0.0261
ENSG00000184838	PRR16	236	264	223	161	118	90	231	204	230	127	139	122	17554	222	129	638		-648	-4.769	1.84954586882139e-06	5.65149040112059e-05	0	0.0165	0.0128	0.0128	TRUE	0.0566
ENSG00000154734	ADAMTS1	3604	4947	3130	2362	1540	1323	3535	3827	3225	1868	1811	1788	26757	3529	1822	525		-93	-11.922	9.12178433834237e-33	5.71388570953766e-30	0.0038	0.0043	0.0042	0.0042	TRUE	0.0689
ENSG00000125968	ID1	646	843	676	184	88	120	634	652	696	146	104	162	3989	661	137	216		-2213	-16.086	3.1977209784845e-58	5.72300691692197e-55	0.0133	0.0092	0.0097	0.0097	TRUE	0.4289
ENSG00000137177	KIF13A	1158	1420	877	981	633	528	1136	1099	904	776	745	714	89531	1046	745	75		-416	-4.765	1.89275993608613e-06	5.75994064996111e-05	0.0075	0.006	0.0064	0.0064	TRUE	0.1667
ENSG00000175832	ETV4	423	524	434	789	487	442	415	405	447	624	573	597	51027	422	598	1346		428	4.764	1.89423335551084e-06	5.75994064996111e-05	0	0.008	0.0061	0.0061	TRUE	0.0295
ENSG00000102172	SMS	3571	4562	3789	3039	2150	1869	3502	3529	3904	2404	2529	2526	306564	3645	2486	696		-523	-7.524	5.3082980713815e-14	5.77228774938031e-12	0.0018	0.0042	0.0035	0.0035	TRUE	0.0465
ENSG00000221869	CEBPD	188	234	212	521	301	336	184	181	218	412	354	454	30068	194	407	1994		996	7.523	5.34471087905585e-14	5.77228774938031e-12	0.0094	0.0111	0.0107	0.0107	TRUE	0.1411
ENSG00000133247	KMT5C	94	137	118	312	188	148	92	106	122	247	221	200	16461	107	223	1946		96	6.109	1.00050167400962e-09	5.77616818985831e-08	0.0074	0.0174	0.0154	0.0154	TRUE	0.1399
ENSG00000171914	TLN2	1003	1274	721	778	547	447	984	986	743	615	643	604	7625	904	621	727		-46	-4.76	1.93291348529796e-06	5.86332691133484e-05	0.0124	0.0065	0.008	0.008	TRUE	0.2857
ENSG00000120686	UFM1	960	1164	800	789	541	465	942	901	824	624	636	629	75918	889	630	738		-438	-5.249	1.53166219766678e-07	5.86809297014356e-06	0.0014	0.0065	0.0051	0.0051	TRUE	0.0467
ENSG00000137959	IFI44L	929	1211	1153	2062	1258	1158	911	937	1188	1631	1480	1565	128526	1012	1559	1487		572	6.106	1.02424407075451e-09	5.88611454973053e-08	0.0114	0.0053	0.0067	0.0067	TRUE	0.2728
ENSG00000164484	TMEM200A	623	752	461	507	303	257	611	582	475	401	356	347	46208	556	368	708		-498	-4.755	1.985262279248e-06	6.00757628850699e-05	0.0099	0.0084	0.0088	0.0088	TRUE	0.1856
ENSG00000115963	RND3	5320	6625	4499	3254	2276	2049	5218	5125	4635	2574	2677	2770	383304	4993	2674	543		-882	-12.304	8.66896994494352e-35	6.03360308168069e-32	0.0022	0.0041	0.0036	0.0036	TRUE	0.0475
ENSG00000132334	PTPRE	129	196	147	315	204	199	127	152	151	249	240	269	19794	143	253	1634		708	5.243	1.58301364084483e-07	6.04633990625122e-06	0	0.0151	0.0121	0.0121	TRUE	0.1061
ENSG00000111348	ARHGDIB	1093	1325	1070	866	544	502	1072	1025	1102	685	640	679	86712	1066	668	643		-638	-7.516	5.65889151066077e-14	6.05936690987676e-12	0	0.0061	0.0045	0.0045	TRUE	0.0155
ENSG00000134363	FST	367	500	415	254	151	146	360	387	428	201	178	197	29169	392	192	515		-959	-7.514	5.73465129344049e-14	6.08845011900191e-12	0.0029	0.0113	0.0094	0.0094	TRUE	0.0725
ENSG00000171223	JUNB	598	771	707	1509	866	902	586	596	728	1193	1019	1219	89043	637	1144	1741		8	7.83	4.86042430369565e-15	6.08913956766991e-13	0.0104	0.0061	0.0072	0.0072	TRUE	0.1817
ENSG00000113578	FGF1	617	731	547	483	324	277	605	566	564	382	381	374	47862	578	379	685		-546	-5.684	1.31733723053502e-08	6.08988960300468e-07	0	0.0083	0.006	0.006	TRUE	0.0194
ENSG00000085117	CD82	838	1239	947	1670	982	965	822	959	976	1321	1155	1304	108937	919	1260	1309		388	4.752	2.01911522006759e-06	6.09529529566429e-05	0.006	0.0056	0.0057	0.0057	TRUE	0.1002
ENSG00000251493	FOXD1	2716	3939	2834	2263	1438	1309	2664	3047	2920	1790	1691	1769	231355	2877	1750	619		-692	-9.229	2.73299690114939e-20	6.11410449599991e-18	0.0025	0.0045	0.0039	0.0039	TRUE	0.051
ENSG00000170961	HAS2	747	818	576	172	130	111	733	633	593	136	153	150	39964	653	146	231		-2112	-16.073	3.91870909132243e-58	6.13669843701092e-55	0.0069	0.0092	0.0086	0.0086	TRUE	0.1325
ENSG00000128342	LIF	1710	2424	2072	3329	2130	1838	1677	1875	2135	2633	2505	2484	221826	1896	2541	1286		362	4.75	2.03810699426386e-06	6.13783760195617e-05	0.0071	0.0045	0.0053	0.0053	TRUE	0.1449
ENSG00000251474	-	139	187	156	329	222	161	136	145	161	260	261	218	19677	147	246	1542		625	4.748	2.05155255187185e-06	6.16351327814163e-05	0.0031	0.0151	0.0126	0.0126	TRUE	0.1046
ENSG00000143507	DUSP10	594	777	563	320	254	216	583	601	580	253	299	292	43459	588	281	491		-1026	-9.226	2.80899130063328e-20	6.17386719549714e-18	1e-04	0.0088	0.007	0.007	TRUE	0.0988
ENSG00000146966	DENND2A	183	191	193	401	258	235	179	148	199	317	303	318	24405	175	313	1681		749	5.68	1.35080092982691e-08	6.2216301650263e-07	0.0059	0.0129	0.0114	0.0114	TRUE	0.2215
ENSG00000184922	FMNL1	628	910	724	1287	811	809	616	704	746	1018	954	1093	85518	689	1022	1425		511	5.679	1.35629785428292e-08	6.22406575767635e-07	0.0052	0.0062	0.006	0.006	TRUE	0.0988
ENSG00000109084	TMEM97	431	574	361	761	483	454	423	444	372	602	568	614	50372	413	595	1359		443	4.746	2.07944129140125e-06	6.23235418628584e-05	0.0025	0.008	0.0067	0.0067	TRUE	0.085
ENSG00000163659	TIPARP	1513	1897	1159	1135	854	733	1484	1468	1194	898	1004	991	117307	1382	964	728		-458	-5.236	1.64345339315067e-07	6.25811067154759e-06	0.0085	0.0054	0.0063	0.0063	TRUE	0.1678
ENSG00000104419	NDRG1	208	335	185	599	369	323	204	259	191	474	434	437	33302	218	448	1956		968	7.509	5.95724439633651e-14	6.27162670565578e-12	0.01	0.0104	0.0104	0.0104	TRUE	0.3203
ENSG00000105270	CLIP3	313	406	267	577	351	345	307	314	275	456	413	466	37194	299	445	1399		484	4.741	2.12320030703279e-06	6.33320320154925e-05	0.0014	0.0096	0.0078	0.0078	TRUE	0.0525
ENSG00000105376	ICAM5	96	128	89	235	139	123	94	99	92	186	163	166	13341	95	172	1636		71	4.742	2.12055791073328e-06	6.33320320154925e-05	0	0.0206	0.0156	0.0156	TRUE	0.0603
ENSG00000105976	MET	1192	1536	908	936	696	577	1169	1188	935	740	819	780	93861	1097	780	747		-421	-4.74	2.14144426250153e-06	6.37244981487391e-05	0.0091	0.0059	0.0068	0.0068	TRUE	0.1973
ENSG00000119812	FAM98A	1223	1643	1127	1138	816	647	1199	1271	1161	900	960	875	1061	1210	912	784		-352	-4.738	2.15327286924564e-06	6.39246504879369e-05	0.0012	0.0056	0.0044	0.0044	TRUE	0.0246
ENSG00000080823	MOK	2603	3434	2847	2009	1428	1262	2553	2657	2933	1589	1680	1706	218617	2714	1658	622		-685	-8.956	3.36975800951291e-19	6.39641338532996e-17	0.0029	0.0045	0.0041	0.0041	TRUE	0.0597
ENSG00000142871	CCN1	14569	20130	13285	13881	8570	7923	14289	15574	13687	10978	10080	10709	1255274	14517	10589	747		-42	-6.475	9.48712076899588e-11	6.42457562129624e-09	0.003	0.0037	0.0035	0.0035	TRUE	0.0498
ENSG00000073712	FERMT2	1592	1917	1202	1300	893	780	1561	1483	1238	1028	1050	1054	123593	1427	1044	766		-385	-4.735	2.195858921127e-06	6.50348003874209e-05	0.0067	0.0053	0.0057	0.0057	TRUE	0.1593
ENSG00000074416	MGLL	3177	4072	2832	4962	3233	3034	3116	3150	2918	3924	3803	4101	350196	3061	3943	1252		324	5.227	1.72131111238427e-07	6.53472291392427e-06	0.0011	0.0041	0.0032	0.0032	TRUE	0.0203
ENSG00000162852	CNST	608	686	485	430	341	270	596	531	500	340	401	365	45547	542	369	721		-472	-4.729	2.25598424310593e-06	6.65011072885436e-05	0.0055	0.0085	0.0078	0.0078	TRUE	0.0874
ENSG00000198768	APCDD1L	1283	1698	1100	1227	746	663	1258	1314	1133	970	877	896	107487	1235	914	775		-369	-4.729	2.25490096836596e-06	6.65011072885436e-05	0.0036	0.0056	0.005	0.005	TRUE	0.0617
ENSG00000008394	MGST1	1147	1477	1149	974	623	610	1125	1143	1184	770	733	825	96316	1151	776	694		-527	-6.467	9.97498778008651e-11	6.7186369305873e-09	3e-04	0.0059	0.0045	0.0045	TRUE	0.0328
ENSG00000149131	SERPING1	112	153	122	319	180	223	110	118	126	252	212	301	18655	118	255	201		1008	6.466	1.00351805182908e-10	6.72303430658539e-09	0.0131	0.0158	0.0152	0.0152	TRUE	0.1193
ENSG00000104081	BMF	31	32	31	113	54	71	30	25	32	89	64	96	5599	29	83	2372		1246	5.221	1.7773307819154e-07	6.72700907427074e-06	0	0.0444	0.0388	0.0388	TRUE	0.3671
ENSG00000128567	PODXL	2462	3290	1796	1434	1035	878	2415	2545	1850	1134	1217	1187	172475	2270	1179	534		-905	-8.948	3.61461445296375e-19	6.75878953234773e-17	0.0145	0.0048	0.0074	0.0074	TRUE	0.3151
ENSG00000076356	PLXNA2	628	772	496	310	295	217	616	597	511	245	347	293	43494	575	295	535		-902	-7.17	7.51545117855265e-13	6.82272263513824e-11	0.0158	0.0088	0.0105	0.0105	TRUE	0.2783
ENSG00000135905	DOCK10	957	1106	965	841	577	516	939	856	994	665	679	697	80495	930	680	767		-382	-4.721	2.34306411974415e-06	6.8905885662335e-05	0.0024	0.0063	0.0052	0.0052	TRUE	0.0595
ENSG00000110880	CORO1C	7721	9741	6082	6451	4657	3972	7572	7536	6266	5102	5477	5369	622046	7125	5316	772		-373	-5.213	1.86002760838225e-07	7.01880297524484e-06	0.0059	0.0039	0.0046	0.0046	TRUE	0.1353
ENSG00000165732	DDX21	2860	3286	1977	2139	1605	1243	2805	2542	2037	1692	1888	1680	210726	2461	1753	75		-415	-4.716	2.40192996407619e-06	7.04716126228256e-05	0.0141	0.0046	0.0073	0.0073	TRUE	0.2737
ENSG00000181163	NPM1	12155	15382	12438	11717	8451	7239	11921	11900	12814	9267	9940	9785	1093783	12212	9664	811		-303	-5.21	1.88555591502259e-07	7.09376711813903e-06	0.0014	0.0037	0.0029	0.0029	TRUE	0.0227
ENSG00000112972	HMGCS1	1929	2374	1900	3497	2456	2073	1892	1837	1957	2766	2889	2802	235707	1895	2819	1461		547	8.111	5.00569612548417e-16	7.2082024206972e-14	3e-04	0.0045	0.0032	0.0032	TRUE	0.0099
ENSG00000146731	CCT6A	4532	5802	4527	4446	3014	2726	4445	4489	4664	3516	3545	3685	405722	4533	3582	81		-304	-5.206	1.93058711742637e-07	7.24143575063399e-06	4e-04	0.0041	0.0028	0.0028	TRUE	0.0078
ENSG00000113070	HBEGF	720	973	640	390	276	277	706	753	659	308	325	374	52096	706	336	487		-1037	-9.468	2.8563890953103e-21	7.30302909919336e-19	0.0041	0.0079	0.0071	0.0071	TRUE	0.1072
ENSG00000231991	-	1718	2244	1868	1451	1017	959	1685	1736	1925	1148	1196	1296	149758	1782	1213	7		-514	-6.453	1.09899614751189e-10	7.32352326384519e-09	0.0034	0.005	0.0046	0.0046	TRUE	0.0585
ENSG00000198380	GFPT1	1636	2002	1270	1324	968	819	1605	1549	1308	1047	1139	1107	129241	1487	1098	771		-375	-4.707	2.5114548845376e-06	7.3512866339923e-05	0.0061	0.0053	0.0055	0.0055	TRUE	0.1313
ENSG00000132471	WBP2	1499	1915	1517	2513	1582	1424	1470	1482	1563	1988	1861	1925	171459	1505	1925	1239		309	4.706	2.52700814918599e-06	7.37957065104944e-05	6e-04	0.0048	0.0035	0.0035	TRUE	0.0135
ENSG00000189060	H1-0	7142	8915	6421	13176	8744	7791	7005	6897	6615	10421	10284	10531	862548	6839	10412	1504		589	9.964	2.19697543568448e-23	7.43884006979869e-21	3e-04	0.0038	0.0025	0.0025	TRUE	0.0099
ENSG00000185950	IRS2	811	1061	605	626	417	364	795	821	623	495	490	492	61952	746	492	694		-526	-5.2	1.99070899329357e-07	7.44465739342741e-06	0.01	0.0072	0.0079	0.0079	TRUE	0.243
ENSG00000182585	EPGN	160	199	130	46	34	19	157	154	134	36	40	26	9114	148	34	261		-1935	-8.671	4.29537275252805e-18	7.47394858939881e-16	4e-04	0.0286	0.0239	0.0239	TRUE	0.235
ENSG00000131069	ACSS2	189	252	190	466	290	248	185	195	196	369	341	335	27015	192	348	1729		79	6.448	1.132809736811e-10	7.50891025543289e-09	0	0.012	0.0089	0.0089	TRUE	0.0321
ENSG00000144802	NFKBIZ	912	1165	736	745	453	349	894	901	758	589	533	472	69129	851	531	652		-616	-6.066	1.31324276197163e-09	7.51246818355278e-08	0.0091	0.0068	0.0074	0.0074	TRUE	0.1123
ENSG00000188811	NHLRC3	275	351	249	523	366	265	270	272	257	414	430	358	33335	266	401	1413		499	4.701	2.58490349409514e-06	7.53108627302883e-05	0.0017	0.0104	0.0084	0.0084	TRUE	0.0908
ENSG00000123213	NLN	678	832	530	504	380	270	665	644	546	399	447	365	51086	618	404	689		-538	-5.197	2.02526527792539e-07	7.55134625055038e-06	0.0082	0.008	0.008	0.008	TRUE	0.12
ENSG00000111331	OAS3	5691	6931	5072	9306	6166	5512	5581	5362	5225	7360	7252	7450	637196	5389	7354	1338		42	7.153	8.51971448779184e-13	7.6787757628098e-11	4e-04	0.0039	0.0027	0.0027	TRUE	0.0117
ENSG00000180914	OXTR	375	454	305	230	138	122	368	351	314	182	162	165	25706	344	170	52		-943	-7.151	8.59553337059296e-13	7.69177443334204e-11	0	0.0124	0.01	0.01	TRUE	0.0648
ENSG00000115946	PNO1	654	808	540	537	380	303	641	625	556	425	447	410	51734	607	427	743		-429	-4.695	2.66895761528596e-06	7.7399770843293e-05	0.002	0.0079	0.0064	0.0064	TRUE	0.0623
ENSG00000154188	ANGPT1	49	72	29	14	10	7	48	56	30	11	12	9	2766	45	11	373		-1421	-4.695	2.66351215196956e-06	7.7399770843293e-05	0	0.0862	0.0772	0.0772	TRUE	0.2775
ENSG00000169139	UBE2V2	1086	1427	1014	1023	630	629	1065	1104	1045	809	741	850	93567	1071	800	779		-36	-4.694	2.68009988978863e-06	7.75433981969329e-05	0.0011	0.0059	0.0047	0.0047	TRUE	0.0473
ENSG00000162892	IL24	175	238	188	97	63	55	172	184	194	77	74	74	1291	183	75	444		-117	-6.812	9.60131207897985e-12	7.76033791777158e-10	0	0.0212	0.0159	0.0159	TRUE	0.0316
ENSG00000110203	FOLR3	343	352	257	161	130	110	336	272	265	127	153	149	21707	291	143	521		-94	-6.44	1.19478433401588e-10	7.84776764235527e-09	0.0102	0.014	0.0131	0.0131	TRUE	0.2059
ENSG00000151414	NEK7	1508	1815	1077	1048	740	551	1479	1404	1110	829	870	745	107279	1331	815	636		-653	-6.44	1.19645882797722e-10	7.84776764235527e-09	0.0137	0.0056	0.0077	0.0077	TRUE	0.2512
ENSG00000008513	ST3GAL1	491	604	381	333	196	188	482	467	393	263	231	254	34823	447	249	586		-772	-6.438	1.20846961037384e-10	7.88526420768932e-09	0.006	0.0101	0.0091	0.0091	TRUE	0.1287
ENSG00000061938	TNK2	446	604	510	961	526	507	437	467	525	760	619	685	58236	476	688	1365		449	4.69	2.73187150995223e-06	7.88591849693123e-05	0.008	0.0074	0.0076	0.0076	TRUE	0.1055
ENSG00000087074	PPP1R15A	4390	5916	4412	4412	2975	2672	4306	4577	4545	3489	3499	3612	400467	4476	3533	809		-305	-5.188	2.12823747757904e-07	7.91173861101192e-06	5e-04	0.0041	0.0029	0.0029	TRUE	0.0135
ENSG00000198856	OSTC	1035	1392	1221	998	657	585	1015	1077	1258	789	773	791	95045	1117	784	735		-445	-5.187	2.13978289862229e-07	7.93112430589943e-06	0.0056	0.0059	0.0058	0.0058	TRUE	0.1443
ENSG00000125378	BMP4	30	44	30	112	76	45	29	34	31	89	89	61	5553	31	80	2065		1046	4.687	2.7658195684232e-06	7.96556035705882e-05	0	0.0447	0.0379	0.0379	TRUE	0.34
ENSG00000145555	MYO10	2362	2543	1857	1864	1319	1197	2317	1967	1913	1474	1551	1618	180677	2066	1548	781		-356	-4.687	2.77536122954876e-06	7.97470767976764e-05	0.0058	0.0048	0.0051	0.0051	TRUE	0.1358
ENSG00000125730	C3	464	574	647	976	657	658	455	444	667	772	773	889	66663	522	811	1447		533	4.686	2.78407400402185e-06	7.98143687011116e-05	0.03	0.0069	0.0118	0.0118	TRUE	0.6798
ENSG00000164171	ITGA2	1361	1702	1207	802	613	463	1335	1317	1244	634	721	626	97936	1299	660	519		-946	-10.648	1.78852383778282e-26	8.00236665705115e-24	0.0022	0.0058	0.0049	0.0049	TRUE	0.0738
ENSG00000135919	SERPINE2	1139	1454	1168	1106	709	663	1117	1125	1203	875	834	896	100835	1148	868	787		-345	-4.684	2.81177763770105e-06	8.04245439386273e-05	5e-04	0.0058	0.0043	0.0043	TRUE	0.0206
ENSG00000188313	PLSCR1	1663	2129	1689	2635	1814	1585	1631	1647	1740	2084	2134	2142	189636	1673	2120	1229		298	4.679	2.8828073433723e-06	8.22683608149617e-05	0	0.0047	0.0033	0.0033	TRUE	0.0147
ENSG00000197119	SLC25A29	396	544	434	819	539	497	388	421	447	648	634	672	53497	419	651	1496		581	6.048	1.4637147922577e-09	8.33519041700201e-08	0	0.0078	0.006	0.006	TRUE	0.045
ENSG00000128228	SDF2L1	432	680	584	434	223	266	424	526	602	343	262	360	41942	517	322	674		-57	-4.676	2.92942118355776e-06	8.34086104263901e-05	0.0263	0.0089	0.0128	0.0128	TRUE	0.1845
ENSG00000069869	NEDD4	3793	4555	2780	3052	2260	1753	3720	3524	2864	2414	2658	2369	292491	3369	2480	771		-375	-4.674	2.95949444228489e-06	8.40738012991952e-05	0.0103	0.0043	0.0061	0.0061	TRUE	0.2079
ENSG00000117143	UAP1	3302	4123	2912	2326	1646	1449	3238	3190	3000	1840	1936	1959	252707	3143	1912	617		-697	-9.949	2.55149005892298e-23	8.41185985741765e-21	0.001	0.0044	0.0033	0.0033	TRUE	0.0189
ENSG00000139278	GLIPR1	2342	3035	1829	1353	954	810	2297	2348	1884	1070	1122	1095	163604	2176	1096	514		-961	-10.64	1.94810836967735e-26	8.41582815700616e-24	0.0072	0.0049	0.0055	0.0055	TRUE	0.1655
ENSG00000081052	COL4A4	25	41	30	90	63	57	25	32	31	71	74	77	5158	29	74	2061		1043	4.672	2.9790326858563e-06	8.44373789330493e-05	0	0.0479	0.0364	0.0364	TRUE	0.1205
ENSG00000012822	CALCOCO1	542	710	596	980	662	573	532	549	614	775	779	775	67051	565	776	1309		388	4.671	2.99329562544333e-06	8.46501300125372e-05	9e-04	0.0069	0.0054	0.0054	TRUE	0.0656
ENSG00000120217	CD274	369	470	315	263	198	156	362	364	325	208	233	211	28363	350	217	659		-602	-5.173	2.30511799855503e-07	8.51873695749186e-06	0	0.0116	0.0091	0.0091	TRUE	0.0451
ENSG00000090006	LTBP4	636	914	735	1507	967	918	624	707	757	1192	1137	1241	94303	696	1190	1665		736	8.089	6.01506915590884e-16	8.56327118013932e-14	0.0039	0.0059	0.0055	0.0055	TRUE	0.0953
ENSG00000144810	COL8A1	1279	1560	981	878	585	513	1254	1207	1011	694	688	693	92464	1157	692	615		-701	-7.466	8.27453485160748e-14	8.63861438507821e-12	0.0059	0.006	0.0059	0.0059	TRUE	0.1447
ENSG00000180730	SHISA2	296	302	190	110	115	86	290	234	196	87	135	116	17637	240	113	513		-963	-5.621	1.90024296970401e-08	8.6823163930352e-07	0.0375	0.0165	0.0209	0.0209	TRUE	0.2325
ENSG00000182752	PAPPA	178	155	131	84	46	40	175	120	135	66	54	54	10068	143	58	464		-1107	-5.62	1.90584052369467e-08	8.6823163930352e-07	0.021	0.0262	0.025	0.025	TRUE	0.3862
ENSG00000136026	CKAP4	7104	9806	6989	7340	4644	4336	6967	7586	7200	5805	5462	5861	648037	7251	5709	808		-308	-5.168	2.3644111273391e-07	8.71215958920714e-06	0.0014	0.0038	0.0031	0.0031	TRUE	0.0201
ENSG00000164163	ABCE1	2661	3194	2063	2030	1509	1278	2610	2471	2125	1606	1775	1727	205233	2402	1703	734		-446	-5.618	1.92946543368011e-08	8.75809527287842e-07	0.006	0.0046	0.0052	0.0052	TRUE	0.1217
ENSG00000114268	PFKFB4	184	202	216	416	284	246	180	156	223	329	334	333	25914	186	332	1675		744	5.616	1.94890390797617e-08	8.81439283722943e-07	0.0099	0.0123	0.0119	0.0119	TRUE	0.3061
ENSG00000136048	DRAM1	985	1243	1018	832	613	520	966	962	1049	658	721	703	84306	992	694	725		-463	-5.614	1.97217265260383e-08	8.88754639993551e-07	0.0013	0.0062	0.0049	0.0049	TRUE	0.0293
ENSG00000169994	MYO7B	169	197	174	131	72	50	166	152	179	104	85	68	12555	166	86	59		-76	-4.661	3.15136114257699e-06	8.89194873743345e-05	0.0123	0.0217	0.02	0.02	TRUE	0.3751
ENSG00000198121	LPAR1	521	643	447	369	262	226	511	497	461	292	308	305	39574	490	302	642		-638	-6.036	1.5805472058481e-09	8.95977167188463e-08	0	0.0093	0.007	0.007	TRUE	0.0305
ENSG00000115758	ODC1	4180	5225	3764	3053	2038	1929	4100	4042	3878	2415	2397	2607	323979	4007	2473	626		-676	-9.94	2.79099566772817e-23	8.96553685264065e-21	0.001	0.0042	0.0032	0.0032	TRUE	0.0265
ENSG00000186480	INSIG1	1496	1861	1466	2949	2068	1800	1467	1440	1510	2332	2432	2433	193583	1472	2399	1604		682	9.697	3.0974475917829e-22	9.02437754182701e-20	0	0.0047	0.0033	0.0033	TRUE	0.0075
ENSG00000100767	PAPLN	52	89	63	186	132	92	51	69	65	147	155	124	10191	62	142	2066		1047	5.611	2.01406046196966e-08	9.04378117116698e-07	0.0046	0.0259	0.022	0.022	TRUE	0.1949
ENSG00000082126	MPP4	248	275	277	169	139	98	243	213	285	134	163	132	19516	247	143	638		-647	-4.655	3.23379842034511e-06	9.09433645129627e-05	0.0135	0.0152	0.0148	0.0148	TRUE	0.1833
ENSG00000162407	PLPP3	168	222	114	93	62	62	165	172	117	74	73	84	11404	151	77	575		-798	-4.655	3.23760700612878e-06	9.09433645129627e-05	0.0183	0.0236	0.0224	0.0224	TRUE	0.391
ENSG00000011021	CLCN6	556	638	466	882	630	498	545	494	480	698	741	673	60511	506	704	1321		401	4.654	3.25489872002142e-06	9.12245439920097e-05	0.0014	0.0073	0.0058	0.0058	TRUE	0.0519
ENSG00000129667	RHBDF2	326	435	353	629	424	396	320	337	364	497	499	535	42523	340	510	1424		51	5.158	2.50166723640591e-07	9.19087599345841e-06	0	0.0089	0.0068	0.0068	TRUE	0.0404
ENSG00000182326	C1S	596	830	728	1192	805	712	585	642	750	943	947	962	80477	659	951	1378		462	5.157	2.51016906663309e-07	9.1951456335612e-06	0.0063	0.0063	0.0063	0.0063	TRUE	0.1679
ENSG00000104611	SH2D4A	914	1052	758	712	455	439	896	814	781	563	535	593	69715	830	564	707		-501	-5.605	2.07938165628021e-08	9.30374763924233e-07	0.0024	0.0068	0.0056	0.0056	TRUE	0.0565
ENSG00000107562	CXCL12	334	437	293	132	83	83	328	338	302	104	98	112	21362	323	105	341		-1553	-10.404	2.38211636742567e-25	9.32598557847148e-23	0	0.0142	0.011	0.011	TRUE	0.035
ENSG00000108829	LRRC59	4064	5533	3808	3802	2522	2324	3986	4281	3923	3007	2966	3141	355069	4063	3038	767		-383	-6.028	1.66354861294513e-09	9.38780946980926e-08	0.0011	0.0041	0.0032	0.0032	TRUE	0.027
ENSG00000168685	IL7R	395	527	358	232	180	156	387	408	369	183	212	211	295	388	202	542		-884	-7.122	1.06186036506894e-12	9.43474230750614e-11	0	0.0112	0.0089	0.0089	TRUE	0.0809
ENSG00000041982	TNC	3493	4492	3290	3273	2307	1959	3426	3475	3390	2589	2713	2648	304007	3430	2650	792		-337	-5.602	2.12181983219962e-08	9.45984300989213e-07	0	0.0042	0.0029	0.0029	TRUE	0.0054
ENSG00000167553	TUBA1C	10859	14737	12139	11017	7199	6880	10650	11401	12506	8713	8467	9299	101729	11519	8826	79		-339	-5.151	2.59602916578957e-07	9.48193976356027e-06	0.0046	0.0037	0.0039	0.0039	TRUE	0.0685
ENSG00000107738	VSIR	131	163	165	302	198	182	128	126	170	239	233	246	19038	141	239	1546		629	4.645	3.39947563840693e-06	9.50639080311652e-05	0.0071	0.0155	0.0138	0.0138	TRUE	0.3122
ENSG00000187957	DNER	2886	3768	2717	2739	1750	1601	2830	2915	2799	2166	2058	2164	248889	2848	2129	767		-382	-6.023	1.7091733210892e-09	9.60202841551816e-08	2e-04	0.0044	0.0031	0.0031	TRUE	0.0103
ENSG00000130720	FIBCD1	95	95	82	202	138	127	93	73	84	160	162	172	12415	83	165	1782		834	5.147	2.65338318546537e-07	9.66325132195063e-06	0	0.0219	0.0172	0.0172	TRUE	0.1227
ENSG00000092096	SLC22A17	272	367	325	606	360	360	267	284	335	479	423	487	37914	295	463	1482		567	5.145	2.67362782243072e-07	9.70875633606146e-06	0.0064	0.0095	0.0088	0.0088	TRUE	0.1502
ENSG00000182197	EXT1	3999	4969	3668	3559	2436	2242	3922	3844	3779	2815	2865	3030	337594	3848	2903	773		-372	-6.019	1.75111829912949e-09	9.79375448727421e-08	5e-04	0.0042	0.003	0.003	TRUE	0.0174
ENSG00000154864	PIEZO2	39	50	46	117	73	75	38	39	47	93	86	101	6735	41	93	1899		925	4.638	3.51758710154511e-06	9.8147730975851e-05	0	0.0375	0.0291	0.0291	TRUE	0.1138
ENSG00000197170	PSMD12	1483	1950	1505	1484	994	864	1454	1509	1551	1174	1169	1168	133737	1505	1170	805		-312	-4.637	3.53140486336144e-06	9.83143113959825e-05	0	0.0052	0.0036	0.0036	TRUE	0.01
ENSG00000137807	KIF23	2884	3663	2448	2750	1816	1563	2828	2834	2522	2175	2136	2113	243466	2728	2141	811		-303	-4.637	3.54103850951268e-06	9.83639256034919e-05	0.002	0.0044	0.0037	0.0037	TRUE	0.0525
ENSG00000157827	FMNL2	1891	2321	1517	1446	1059	818	1855	1796	1563	1144	1246	1106	145133	1738	1165	691		-533	-6.403	1.51999803145829e-10	9.86659862078208e-09	0.0048	0.0051	0.0051	0.0051	TRUE	0.0922
ENSG00000162804	SNED1	76	106	72	169	138	106	75	82	74	134	162	143	11166	77	146	1679		747	4.636	3.5604040395125e-06	9.86830570951606e-05	0	0.024	0.0188	0.0188	TRUE	0.0932
ENSG00000235162	C12orf75	2050	2659	1886	1874	1269	1062	2011	2057	1943	1482	1493	1435	173681	2004	1470	754		-407	-6.017	1.78024657860944e-09	9.91241294969737e-08	0	0.0048	0.0034	0.0034	TRUE	0.0084
ENSG00000182718	ANXA2	24346	32785	26727	22052	14585	13806	23877	25364	27535	17441	17154	18661	2167221	25592	17752	708		-499	-7.446	9.60169538600279e-14	9.94132560296223e-12	0.0036	0.0036	0.0036	0.0036	TRUE	0.0539

## Sheet: GNPDA2 OE vs GNPDA2 OE + Tau
Id	Gene Symbol	GN_1	GN_2	GN_3	GN_TAU_1	GN_TAU_2	GN_TAU_3	norm.GN_1	norm.GN_2	norm.GN_3	norm.GN_TAU_1	norm.GN_TAU_2	norm.GN_TAU_3	baseMean	GN	GNTAU	FoldChange	log2FoldChange	stat	pvalue	padj	dispGeneEst	dispFit	dispMAP	dispersion	betaConv	maxCooks
ENSG00000185189	NRBP2	250	338	237	134	112	75	229	244	232	132	115	108	17694	235	118	59	-761	-5.204	1.95296299428608e-07	0.000104085115743471	0	0.04	0.0192	0.0192	TRUE	0.1082
ENSG00000255248	MIR100HG	1268	1391	1234	638	660	476	1163	1006	1211	630	677	687	89558	1127	665	678	-561	-5.193	2.07275980681102e-07	0.000106220967945962	0.0052	0.0282	0.0142	0.0142	TRUE	0.1069
ENSG00000184979	USP18	341	409	322	576	585	332	313	296	316	569	600	479	42875	308	549	1532	615	5.17	2.34514562756901e-07	0.000115728593858257	0.005	0.0314	0.0165	0.0165	TRUE	0.1382
ENSG00000100201	DDX17	5778	6868	5176	3575	2915	2138	5299	4966	5078	3531	2989	3087	415835	5114	3202	703	-508	-5.148	2.63898287966058e-07	0.00012557788531642	0.0042	0.0259	0.0121	0.0121	TRUE	0.0985
ENSG00000072195	SPEG	659	870	620	376	240	219	604	629	608	371	246	316	46256	614	311	597	-744	-5.127	2.95069850559351e-07	0.000135569334098372	0.017	0.0309	0.0238	0.0238	TRUE	0.3907
ENSG00000251474	-	139	187	156	68	49	41	127	135	153	67	50	59	9872	138	59	495	-1014	-5.112	3.18930373068133e-07	0.000141647609691994	0	0.0517	0.0291	0.0291	TRUE	0.153
ENSG00000228526	MIR34AHG	354	470	666	89	58	123	325	340	653	88	59	178	2738	439	108	329	-1604	-5.085	3.67492324700353e-07	0.000157950572074435	0.2167	0.0348	0.1084	0.1084	TRUE	2.8451
ENSG00000136244	IL6	1064	1330	1385	1960	2152	1470	976	962	1359	1936	2207	2123	159356	1099	2089	1602	679	5.047	4.49602135490958e-07	0.000187203089165048	0.0222	0.0269	0.0237	0.0237	TRUE	0.5118
ENSG00000222009	BTBD19	137	146	165	53	39	38	126	106	162	52	40	55	9005	131	49	443	-1175	-5.039	4.6864848521202e-07	0.000189220376271665	0.0289	0.0543	0.0422	0.0422	TRUE	0.211
ENSG00000277778	PGM5P2	106	84	89	30	21	16	97	61	87	30	22	23	5326	82	25	38	-1396	-5.02	5.16158073043162e-07	0.000202273240153738	0.0341	0.0743	0.0556	0.0556	TRUE	0.423
ENSG00000188549	CCDC9B	1696	2118	1766	908	702	706	1556	1531	1732	897	720	1019	124257	1606	879	648	-625	-5.001	5.69334757075809e-07	0.000216737608665088	0.0157	0.0274	0.021	0.021	TRUE	0.2986
ENSG00000232931	-	357	317	465	109	77	106	327	229	456	108	79	153	22541	337	113	409	-1289	-4.968	6.76568325080735e-07	0.000250405454538214	0.1024	0.0369	0.0667	0.0667	TRUE	0.1199
ENSG00000236871	LINC00106	39	37	43	7	4	3	36	27	42	7	4	4	2001	35	5	288	-1794	-4.935	8.00660312663037e-07	0.000288324270430333	0	0.1558	0.1013	0.1013	TRUE	0.1421
ENSG00000214331	-	160	162	119	60	53	28	147	117	117	59	54	40	8911	127	51	491	-1026	-4.924	8.46426060976892e-07	0.000296783706222529	0.0106	0.0546	0.035	0.035	TRUE	0.2223
ENSG00000258441	LINC00641	178	192	193	84	67	44	163	139	189	83	69	64	11777	164	72	532	-911	-4.899	9.63589567211668e-07	0.000329201728039186	0.0145	0.0474	0.0313	0.0313	TRUE	0.1069
ENSG00000147454	SLC25A37	1411	1846	1461	930	721	548	1294	1335	1433	919	739	791	108521	1354	816	698	-519	-4.878	1.07059121603259e-06	0.000353869644937328	0.0063	0.0277	0.0151	0.0151	TRUE	0.145
ENSG00000153291	SLC25A27	79	64	72	22	14	10	72	46	71	22	14	14	3998	63	17	364	-1458	-4.875	1.08891139615959e-06	0.000353869644937328	0.0381	0.0906	0.0676	0.0676	TRUE	0.5386
ENSG00000022976	ZNF839	279	344	303	135	145	103	256	249	297	133	149	149	20543	267	144	65	-623	-4.82	1.43887123215545e-06	0.000456464768981888	0	0.038	0.0193	0.0193	TRUE	0.1064
ENSG00000197774	EME2	243	291	249	103	79	92	223	210	244	102	81	133	16552	226	105	566	-82	-4.806	1.54233194930682e-06	0.00047790769517591	0.0187	0.041	0.0312	0.0312	TRUE	0.4568
ENSG00000004777	ARHGAP33	208	270	262	108	86	76	191	195	257	107	88	110	15793	214	102	581	-784	-4.793	1.64458421513364e-06	0.000498010001873651	0.0163	0.0418	0.0289	0.0289	TRUE	0.3291
ENSG00000198796	ALPK2	440	536	417	234	232	175	404	388	409	231	238	253	32031	400	241	7	-515	-4.776	1.78425257662315e-06	0.000528297362909486	0	0.0334	0.0136	0.0136	TRUE	0.0195
ENSG00000135976	ANKRD36	115	105	100	41	34	20	105	76	98	40	35	29	6396	93	35	475	-1075	-4.736	2.17943833078319e-06	0.000631279050420767	0	0.0661	0.0426	0.0426	TRUE	0.2795
ENSG00000066279	ASPM	1541	1753	1554	917	755	616	1413	1267	1524	906	774	889	112911	1401	856	708	-498	-4.719	2.36619440427737e-06	0.000643411719236565	0.0071	0.0276	0.0154	0.0154	TRUE	0.0855
ENSG00000130844	ZNF331	348	400	398	195	151	115	319	289	390	193	155	166	25205	333	171	635	-656	-4.721	2.35259565835241e-06	0.000643411719236565	0.0154	0.0356	0.0249	0.0249	TRUE	0.2589
ENSG00000258727	AP1G2-AS1	66	97	71	12	9	21	61	70	70	12	9	30	4195	67	17	364	-1457	-4.721	2.34849564793927e-06	0.000643411719236565	0.1007	0.0875	0.091	0.091	TRUE	1.6874
ENSG00000160796	NBEAL2	242	337	257	137	90	90	222	244	252	135	92	130	17922	239	119	62	-69	-4.663	3.11731928733559e-06	0.000830703243689188	0.012	0.0398	0.0271	0.0271	TRUE	0.4085
ENSG00000075826	SEC31B	48	52	60	13	11	8	44	38	59	13	11	12	2936	47	12	379	-1399	-4.657	3.21243355094649e-06	0.000839264012408059	0	0.1142	0.0718	0.0718	TRUE	0.2896
ENSG00000115009	CCL20	13	18	22	46	56	37	12	13	22	45	57	53	338	16	52	2403	1265	4.598	4.2583570990931e-06	0.00109112211515993	0.0024	0.1026	0.0665	0.0665	TRUE	0.5296
ENSG00000164400	CSF2	91	152	141	192	279	250	83	110	138	190	286	361	19473	110	279	1927	946	4.553	5.30085005961012e-06	0.0013122925356285	0.0755	0.0387	0.0557	0.0557	TRUE	0.1289
ENSG00000184445	KNTC1	688	815	744	384	356	292	631	589	730	379	365	422	51935	650	389	707	-5	-4.549	5.39345131639141e-06	0.0013122925356285	0.0073	0.0303	0.0171	0.0171	TRUE	0.1355
ENSG00000257354	-	51	45	54	10	4	10	47	33	53	10	4	14	2678	44	9	373	-1422	-4.548	5.41699860849351e-06	0.0013122925356285	0.0704	0.1228	0.1062	0.1062	TRUE	0.6951
ENSG00000105825	TFPI2	1761	2508	1993	2879	2890	1796	1615	1813	1955	2844	2963	2593	229733	1794	2800	137	454	4.515	6.32261478296456e-06	0.00147793893628456	0.0061	0.0264	0.0141	0.0141	TRUE	0.0921
ENSG00000162772	ATF3	148	201	148	255	257	158	136	145	145	252	264	228	19497	142	248	144	526	4.516	6.29781992419084e-06	0.00147793893628456	0	0.0387	0.0175	0.0175	TRUE	0.0488
ENSG00000179242	CDH4	253	319	310	140	121	97	232	231	304	138	124	140	19487	256	134	66	-599	-4.503	6.68574111545002e-06	0.00150984431563146	0.0125	0.0387	0.0248	0.0248	TRUE	0.3044
ENSG00000187800	PEAR1	1474	1885	1343	938	680	418	1352	1363	1317	926	697	604	104327	1344	742	682	-552	-4.506	6.59830807692693e-06	0.00150984431563146	0.0236	0.0278	0.0248	0.0248	TRUE	0.5586
ENSG00000169245	CXCL10	15	31	15	55	83	29	14	22	15	54	85	42	387	17	60	231	1208	4.445	8.80686707775607e-06	0.0019557116157337	0.0795	0.0928	0.0871	0.0871	TRUE	0.3074
ENSG00000099326	MZF1	192	243	252	104	64	68	176	176	247	103	66	98	14426	200	89	587	-769	-4.436	9.15753461163859e-06	0.00197904819907695	0.0393	0.0434	0.0415	0.0415	TRUE	0.515
ENSG00000245532	NEAT1	2389	2900	3529	804	539	989	2191	2097	3462	794	553	1428	175412	2583	925	497	-101	-4.435	9.20902044001583e-06	0.00197904819907695	0.1619	0.0268	0.0798	0.0798	TRUE	2.6643
ENSG00000139631	CSAD	118	135	149	41	43	42	108	98	146	40	44	61	8287	117	48	55	-863	-4.429	9.47660442487122e-06	0.00200422662471403	0.032	0.0568	0.0454	0.0454	TRUE	0.4641
ENSG00000173559	NABP1	669	701	589	374	316	241	614	507	578	369	324	348	45661	566	347	723	-469	-4.377	1.20121747793176e-05	0.00250078463686918	0.0055	0.031	0.0162	0.0162	TRUE	0.1013
ENSG00000114857	NKTR	1358	1414	1220	804	571	385	1246	1022	1197	794	585	556	90004	1155	645	695	-525	-4.368	1.25165372919472e-05	0.00253070553625364	0.0236	0.0282	0.0252	0.0252	TRUE	0.4838
ENSG00000163661	PTX3	1562	2147	1531	2110	2173	1756	1433	1552	1502	2084	2228	2536	188912	1496	2283	1349	432	4.368	1.25357674416647e-05	0.00253070553625364	0.0051	0.0266	0.0135	0.0135	TRUE	0.1125
ENSG00000124942	AHNAK	8714	9234	8982	4656	3026	3321	7992	6676	8811	4599	3103	4795	599617	7826	4166	678	-561	-4.347	1.37913710158596e-05	0.0027022974619899	0.0339	0.0257	0.0314	0.0314	TRUE	0.6073
ENSG00000182378	PLCXD1	398	542	387	257	219	151	365	392	380	254	225	218	3055	379	232	724	-466	-4.35	1.35923286963043e-05	0.0027022974619899	0	0.0338	0.0153	0.0153	TRUE	0.0756
ENSG00000179532	DNHD1	215	230	227	105	99	72	197	166	223	104	102	104	14923	195	103	676	-565	-4.34	1.42405043283197e-05	0.00274934005038311	0	0.0428	0.0246	0.0246	TRUE	0.1512
ENSG00000269352	-	199	307	302	107	71	87	183	222	296	106	73	126	16748	234	102	587	-768	-4.337	1.44441461668281e-05	0.00274934005038311	0.0578	0.0409	0.0486	0.0486	TRUE	0.2571
ENSG00000135114	OASL	765	1177	995	1316	1413	1230	702	851	976	1300	1449	1776	117559	843	1508	1434	52	4.325	1.52744195705037e-05	0.00286642769517452	0.0249	0.0275	0.0262	0.0262	TRUE	0.287
ENSG00000101104	PABPC1L	499	644	650	163	137	222	458	466	638	161	140	321	36383	521	207	564	-827	-4.265	2.00337269103852e-05	0.00363420973635763	0.1114	0.0324	0.0669	0.0669	TRUE	2.357
ENSG00000167978	SRRM2	8155	9915	7469	5384	3462	2580	7480	7169	7327	5318	3550	3725	576144	7325	4198	709	-497	-4.267	1.98428833627109e-05	0.00363420973635763	0.0269	0.0257	0.0253	0.0253	TRUE	0.6646
ENSG00000231607	DLEU2	357	392	386	207	173	120	327	283	379	204	177	173	25744	330	185	703	-508	-4.263	2.01839928317671e-05	0.00363420973635763	0.0121	0.0354	0.0229	0.0229	TRUE	0.1395
ENSG00000013573	DDX11	899	1077	877	590	481	364	825	779	860	583	493	526	67752	821	534	743	-428	-4.247	2.16402998518413e-05	0.00379388625297281	0.0031	0.0291	0.0138	0.0138	TRUE	0.0774
ENSG00000102287	GABRE	47	68	77	21	10	12	43	49	76	21	10	17	3602	56	16	481	-1056	-4.247	2.1626527225994e-05	0.00379388625297281	0.0681	0.0978	0.0856	0.0856	TRUE	0.7857
ENSG00000117152	RGS4	1520	1767	1206	820	868	470	1394	1278	1183	810	890	679	10389	1285	793	73	-454	-4.243	2.20572225252526e-05	0.00381675886917489	0.0109	0.0278	0.0183	0.0183	TRUE	0.1821
ENSG00000251562	MALAT1	1155	1230	1598	354	255	468	1059	889	1568	350	261	676	80053	1172	429	542	-884	-4.231	2.32656583398094e-05	0.00397425168871309	0.1568	0.0285	0.0833	0.0833	TRUE	1.3139
ENSG00000256673	-	91	100	121	25	13	31	83	72	119	25	13	45	5954	91	28	493	-1021	-4.218	2.46140691171766e-05	0.00415136527743368	0.1516	0.0691	0.0993	0.0993	TRUE	1.264
ENSG00000044574	HSPA5	15935	21525	15671	21690	20799	18308	14615	15563	15373	21424	21327	26436	1912304	15184	23062	1337	419	4.199	2.68038904333697e-05	0.00440907452017553	0.0085	0.0254	0.0148	0.0148	TRUE	0.2002
ENSG00000125740	FOSB	192	237	275	98	55	72	176	171	270	97	56	104	14573	206	86	593	-755	-4.201	2.65929640750591e-05	0.00440907452017553	0.0737	0.0432	0.0568	0.0568	TRUE	0.8635
ENSG00000234420	ZNF37BP	176	206	215	91	74	66	161	149	211	90	76	95	13039	174	87	669	-581	-4.185	2.84889406882371e-05	0.00462910543573258	0.0187	0.0453	0.032	0.032	TRUE	0.3721
ENSG00000183486	MX2	515	778	606	929	816	564	472	563	594	918	837	814	69967	543	856	1352	435	4.165	3.11710716671826e-05	0.00494432570111358	0.0072	0.029	0.0165	0.0165	TRUE	0.1514
ENSG00000258667	HIF1A-AS3	102	162	116	34	60	29	94	117	114	34	62	42	7691	108	46	605	-724	-4.166	3.10626033551077e-05	0.00494432570111358	0.0307	0.0592	0.0476	0.0476	TRUE	0.7655
ENSG00000185745	IFIT1	1998	2633	2157	2654	3280	2201	1833	1904	2116	2621	3363	3178	250251	1951	3054	1347	43	4.148	3.35012025162924e-05	0.00525141202737741	0.0102	0.0263	0.0171	0.0171	TRUE	0.1876
ENSG00000018189	RUFY3	398	501	369	250	193	158	365	362	362	247	198	228	29371	363	224	735	-444	-4.127	3.67310984386453e-05	0.00569075762321523	0	0.0342	0.0167	0.0167	TRUE	0.1224
ENSG00000149948	HMGA2	2938	3554	2799	1985	1726	1057	2695	2570	2746	1961	1770	1526	221114	2670	1752	75	-415	-4.12	3.79296353258471e-05	0.00580890185151249	0.0076	0.0264	0.0151	0.0151	TRUE	0.151
ENSG00000183856	IQGAP3	1620	2071	1429	1070	663	464	1486	1497	1402	1057	680	670	113196	1462	802	706	-502	-4.114	3.88562014470282e-05	0.00588318213727504	0.0338	0.0276	0.0308	0.0308	TRUE	0.9201
ENSG00000249592	PCGF3-AS1	148	167	146	53	41	58	136	121	143	52	42	84	9631	133	59	632	-663	-4.092	4.27580738079708e-05	0.00640121994851014	0.0398	0.0524	0.0474	0.0474	TRUE	0.9321
ENSG00000158286	RNF207	109	122	127	51	37	37	100	88	125	50	38	53	7575	104	47	645	-633	-4.072	4.67055037231872e-05	0.0068964732186979	0.0186	0.0597	0.0407	0.0407	TRUE	0.2861
ENSG00000187164	SHTN1	189	202	208	97	91	60	173	146	204	96	93	87	1332	174	92	699	-517	-4.07	4.71014006981018e-05	0.0068964732186979	0.0124	0.0449	0.028	0.028	TRUE	0.128
ENSG00000139190	VAMP1	88	155	123	43	44	38	81	112	121	42	45	55	7598	105	47	646	-63	-4.057	4.97565537719098e-05	0.00714585675175959	0.0211	0.0596	0.0415	0.0415	TRUE	0.3918
ENSG00000151914	DST	3948	4122	4097	2425	2043	1545	3621	2980	4019	2395	2095	2231	289024	3540	2240	744	-427	-4.056	4.98772649289734e-05	0.00714585675175959	0.0127	0.0262	0.0187	0.0187	TRUE	0.2338
ENSG00000054654	SYNE2	700	719	646	419	336	232	642	520	634	414	345	335	4815	599	365	737	-441	-4.04	5.34824134415761e-05	0.00735773426455112	0.0116	0.0307	0.0201	0.0201	TRUE	0.1634
ENSG00000139880	CDH24	549	841	678	365	283	269	504	608	665	361	290	388	46931	592	346	727	-46	-4.04	5.35650122832076e-05	0.00735773426455112	0.0184	0.0308	0.0242	0.0242	TRUE	0.2317
ENSG00000161996	WDR90	496	687	554	267	163	222	455	497	543	264	167	321	37442	498	251	684	-548	-4.041	5.31333143736012e-05	0.00735773426455112	0.0502	0.0322	0.0407	0.0407	TRUE	0.8643
ENSG00000213983	AP1G2	297	400	323	198	148	119	272	289	317	196	152	172	23294	293	173	73	-455	-4.04	5.34780019464258e-05	0.00735773426455112	0.0056	0.0365	0.0205	0.0205	TRUE	0.1473
ENSG00000101333	PLCB4	2064	2282	1824	1241	1040	535	1893	1650	1789	1226	1066	773	13995	1777	1022	724	-466	-4.029	5.59165959952833e-05	0.00745032725041155	0.0265	0.0271	0.0274	0.0274	TRUE	0.5316
ENSG00000138646	HERC5	580	807	627	916	912	547	532	583	615	905	935	790	72671	577	877	1327	408	4.03	5.57069166410319e-05	0.00745032725041155	0.0049	0.0289	0.0148	0.0148	TRUE	0.0862
ENSG00000159086	PAXBP1	551	717	512	373	277	208	505	518	502	368	284	300	41314	508	317	742	-43	-4.033	5.51687547398281e-05	0.00745032725041155	0.0062	0.0316	0.0177	0.0177	TRUE	0.229
ENSG00000139668	WDFY2	1452	1688	1357	846	784	669	1332	1220	1331	836	804	966	108149	1294	869	759	-398	-4.02	5.81550656160709e-05	0.00759664798302479	0.0047	0.0277	0.0139	0.0139	TRUE	0.1112
ENSG00000230325	-	75	93	89	40	23	17	69	67	87	40	24	25	5183	74	30	61	-713	-4.022	5.76468254022462e-05	0.00759664798302479	0.0222	0.0757	0.054	0.054	TRUE	0.6611
ENSG00000137801	THBS1	3316	4075	3331	2307	1486	1015	3041	2946	3268	2279	1524	1466	242057	3085	1756	723	-469	-4.012	6.00799704837323e-05	0.0076594869876255	0.0341	0.0263	0.0291	0.0291	TRUE	0.8206
ENSG00000147813	NAPRT	14	17	13	108	66	11	13	12	13	107	68	16	3802	13	64	1854	891	4.015	5.94128666723938e-05	0.0076594869876255	0.3517	0.094	0.2014	0.2014	TRUE	0.0948
ENSG00000278311	GGNBP2	81	77	17	13	7	5	74	56	17	13	7	7	2898	49	9	545	-877	-4.011	6.03607125263192e-05	0.0076594869876255	0.2917	0.1154	0.1905	0.1905	TRUE	0.193
ENSG00000037757	MRI1	402	544	367	264	217	157	369	393	360	261	223	227	30534	374	237	746	-422	-4.006	6.17005310079365e-05	0.00775564033160137	0	0.0338	0.0159	0.0159	TRUE	0.0911
ENSG00000115919	KYNU	108	121	107	150	181	145	99	87	105	148	186	209	13911	97	181	1409	495	3.99	6.60558847206985e-05	0.0082255010095195	0.0132	0.044	0.0286	0.0286	TRUE	0.2173
ENSG00000134884	ARGLU1	2319	3022	1834	1286	1097	439	2127	2185	1799	1270	1125	634	152334	2037	1010	688	-54	-3.98	6.88912187668955e-05	0.00849913517453811	0.0663	0.027	0.0457	0.0457	TRUE	1.2432
ENSG00000269929	MIRLET7A1HG	52	84	103	12	15	23	48	61	101	12	15	33	4499	70	20	558	-842	-3.969	7.22520886134201e-05	0.00883198925399275	0.1711	0.0833	0.1177	0.1177	TRUE	0.6869
ENSG00000087074	PPP1R15A	4390	5916	4412	5747	6048	5302	4026	4277	4328	5676	6201	7656	536097	4210	6511	1328	41	3.961	7.46564798313252e-05	0.00896146790335655	0.0128	0.0257	0.018	0.018	TRUE	0.2875
ENSG00000128159	TUBGCP6	580	805	629	350	208	254	532	582	617	346	213	367	4428	577	309	71	-494	-3.963	7.41431768675979e-05	0.00896146790335655	0.0391	0.0312	0.035	0.035	TRUE	0.8352
ENSG00000089127	OAS1	512	698	566	757	721	637	470	505	555	748	739	920	65605	510	802	1334	416	3.956	7.63140910885139e-05	0.00907865133628	0.0092	0.0292	0.018	0.018	TRUE	0.1895
ENSG00000198832	SELENOM	342	430	320	410	644	487	314	311	314	405	660	703	45117	313	589	1409	494	3.952	7.74767879237613e-05	0.00913540462209022	0.0408	0.0311	0.036	0.036	TRUE	0.8893
ENSG00000226053	LINC01776	60	76	80	27	24	16	55	55	78	27	25	23	4381	63	25	627	-673	-3.94	8.1527726321194e-05	0.00952873180266306	0	0.0849	0.0524	0.0524	TRUE	0.4104
ENSG00000179240	GVQW3	64	81	70	32	18	16	59	59	69	32	18	23	4318	62	24	627	-674	-3.936	8.29712538965227e-05	0.00953024988721783	0	0.0858	0.053	0.053	TRUE	0.447
ENSG00000275131	-	540	686	392	320	219	141	495	496	385	316	225	204	35334	459	248	716	-481	-3.937	8.24586376981312e-05	0.00953024988721783	0.0342	0.0327	0.033	0.033	TRUE	0.6451
ENSG00000146094	DOK3	115	136	141	48	25	44	105	98	138	47	26	64	7978	114	46	628	-67	-3.925	8.69004476003681e-05	0.0098123861341297	0.0817	0.058	0.0676	0.0676	TRUE	0.7839
ENSG00000177943	MAMDC4	105	145	145	35	30	48	96	105	142	35	31	69	7967	114	45	622	-685	-3.926	8.64489128513488e-05	0.0098123861341297	0.0919	0.0581	0.0716	0.0716	TRUE	1.4784
ENSG00000178209	PLEC	8783	11755	7969	5972	2995	2561	8056	8499	7817	5899	3071	3698	617333	8124	4223	707	-499	-3.916	9.01321623984813e-05	0.0100917725361123	0.0625	0.0257	0.0417	0.0417	TRUE	1.4701
ENSG00000168906	MAT2A	3904	5169	4018	2560	2188	1964	3581	3737	3942	2529	2244	2836	314461	3753	2536	764	-387	-3.909	9.28223474899389e-05	0.0103063746496329	0.0075	0.0261	0.0148	0.0148	TRUE	0.1284
ENSG00000196700	ZNF512B	1735	2226	1518	1206	920	644	1591	1609	1489	1191	943	930	129239	1563	1021	758	-4	-3.895	9.81763498671127e-05	0.0108107577324745	0.01	0.0273	0.017	0.017	TRUE	0.2544
ENSG00000168010	ATG16L2	348	490	475	134	122	176	319	354	466	132	125	254	27517	380	170	669	-58	-3.886	0.000101807974739888	0.0111187660281497	0.0918	0.0348	0.0601	0.0601	TRUE	1.8331
ENSG00000064607	SUGP2	1678	2053	1735	1145	963	777	1539	1484	1702	1131	987	1122	132763	1575	1080	769	-379	-3.878	0.000105171388147752	0.0113897713476595	0.0042	0.0272	0.0134	0.0134	TRUE	0.0681
ENSG00000127481	UBR4	3053	3223	2756	1923	1252	1079	2800	2330	2704	1899	1284	1558	209588	2611	1580	744	-427	-3.876	0.000105999072884252	0.0113897713476595	0.0228	0.0265	0.0246	0.0246	TRUE	0.3787
ENSG00000008710	PKD1	1365	1809	1219	938	617	524	1252	1308	1196	926	633	757	101192	1252	772	747	-42	-3.874	0.000107081114286243	0.0114139901339992	0.0171	0.0278	0.0223	0.0223	TRUE	0.3695
ENSG00000126368	NR1D1	215	319	224	333	315	286	197	231	220	329	323	413	28541	216	355	1341	423	3.86	0.000113287255277905	0.0118853495222268	0.0092	0.0344	0.0209	0.0209	TRUE	0.2208
ENSG00000260261	-	27	35	48	8	8	5	25	25	47	8	8	7	2008	32	8	589	-763	-3.862	0.000112474223184351	0.0118853495222268	0	0.1554	0.1159	0.1159	TRUE	1.082
ENSG00000010322	NISCH	1179	1546	1200	810	657	564	1081	1118	1177	800	674	814	94408	1125	763	767	-382	-3.851	0.000117600290601753	0.0119026933692669	0.0044	0.028	0.0142	0.0142	TRUE	0.1248
ENSG00000147872	PLIN2	598	753	562	749	766	596	548	544	551	740	785	861	67168	548	795	1296	374	3.853	0.000116884370486934	0.0119026933692669	0.0014	0.0292	0.0124	0.0124	TRUE	0.0591
ENSG00000215252	GOLGA8B	322	462	446	136	68	148	295	334	438	134	70	214	24744	356	139	64	-643	-3.851	0.000117507462714243	0.0119026933692669	0.148	0.0358	0.0846	0.0846	TRUE	0.7282
ENSG00000237264	-	36	47	32	60	72	60	33	34	31	59	74	87	5302	33	73	1476	562	3.85	0.000117919207801203	0.0119026933692669	0	0.0745	0.043	0.043	TRUE	0.1225
ENSG00000261786	-	41	45	47	10	4	12	38	33	46	10	4	17	2459	39	10	591	-76	-3.858	0.000114494835651876	0.0119026933692669	0.0682	0.1315	0.1152	0.1152	TRUE	0.8338
ENSG00000198753	PLXNB3	178	216	155	94	87	35	163	156	152	93	89	51	11735	157	78	705	-503	-3.835	0.000125355957963186	0.012558216420312	0.0255	0.0475	0.0392	0.0392	TRUE	0.7099
ENSG00000186185	KIF18B	1047	1329	1045	754	615	438	960	961	1025	745	631	632	82569	982	669	77	-377	-3.819	0.000134191543447596	0.0133430457081774	0.0036	0.0284	0.0137	0.0137	TRUE	0.1166
ENSG00000166432	ZMAT1	89	69	78	33	24	18	82	50	77	33	25	26	4854	70	28	658	-603	-3.803	0.000143101521350624	0.0141235901516719	0.0361	0.0791	0.0589	0.0589	TRUE	0.6088
ENSG00000176155	CCDC57	309	394	397	191	123	134	283	285	389	189	126	193	24433	319	169	723	-468	-3.797	0.00014636348503463	0.0141670906904878	0.0385	0.036	0.0372	0.0372	TRUE	0.542
ENSG00000196535	MYO18A	599	671	467	362	279	169	549	485	458	358	286	244	39672	497	296	745	-424	-3.797	0.000146732101117331	0.0141670906904878	0.0192	0.0318	0.025	0.025	TRUE	0.3766
ENSG00000281207	SLFNL1-AS1	37	49	70	13	4	12	34	35	69	13	4	17	2872	46	11	612	-709	-3.8	0.000144948491990439	0.0141670906904878	0.2041	0.1162	0.1472	0.1472	TRUE	1.4694
[truncated: 115 more rows]
